# Supplementary material for: Proteomic Analysis of Aqueous Humor Identified Clinically Relevant Molecular Targets for Neovascular Complications in Diabetic Retinopathy
Source: Mol Cell Proteomics. 2025 Mar 19;24(4):100953. doi: 10.1016/j.mcpro.2025.100953 (PMC12131854; doi:10.1016/j.mcpro.2025.100953)
Supplement: Revised Supplementary Table 1 [file mmc1.xlsx]

## Sheet: 1-1
Supplementary Table 1-1. Clinical information for profiling experiment
				Cataract type
SampleID	Sex	Age	Group	Cortical	Nuclear	Posterior	Phakia/Pseudophakia	Macular edema (ME)	panretinal photocoagulation (PRP)
352	Female	78	NPDR	1	2	1	phakia
361	Male	56	NPDR	2	0	0	phakia
364	Male	57	NPDR	1	2	0	phakia
393	Male	77	NPDR	0	3	0	phakia
386	Female	69	NPDR	1	2	1	phakia	ME	PRP
388	Female	82	NPDR				pseudophakia	ME
377	Male	50	NPDR	1	2	3	phakia
379	Female	66	NPDR	1	2	0	phakia
368	Male	56	NPDR	1	1	1	phakia	ME
400	Female	71	NPDR				pseudophakia	ME
363	Female	50	PDR				pseudophakia	ME	PRP
365	Male	66	PDR				pseudophakia		PRP
366	Female	59	PDR	1	1	0	phakia	ME	PRP
367	Male	60	PDR				pseudophakia	ME
373	Female	79	PDR				pseudophakia		PRP
380	Male	65	PDR				pseudophakia
385	Male	65	PDR	1	2	0	phakia		PRP
390	Female	77	PDR	1	2	1	phakia		PRP
391	Female	38	PDR				pseudophakia		PRP
398	Female	64	PDR	0	2	0	phakia	ME	PRP
345	Female	50	NVG				pseudophakia	ME	PRP
346	Male	77	NVG	2	1	1	phakia	ME
347	Male	65	NVG				pseudophakia		PRP
348	Male	48	NVG				pseudophakia	ME
349	Male	55	NVG				pseudophakia		PRP
350	Male	38	NVG	0	0	0	phakia	ME	PRP
359	Male	50	NVG				pseudophakia		PRP
374	Male	56	NVG				pseudophakia

## Sheet: 1-2
Supplementary Table 1-2. Clinical information for validation experiment
				Cataract type
SampleID	Sex	Age	Group	Cortical	Nuclear	Posterior	Phakia/Pseudophakia	Macular edema (ME)	panretinal photocoagulation (PRP)
403	Male	53	NPDR	2	1	2	phakia
410	Female	78	NPDR				pseudophakia	ME
411	Female	69	NPDR	1	2	0	phakia
427	Male	61	NPDR	1	1	0	phakia	ME
428	Male	72	NPDR				pseudophakia	ME
431	Female	72	NPDR	1	2	0	phakia	ME
432	Male	44	NPDR	0	1	0	phakia	ME
449	Male	69	NPDR	0	3	0	phakia	ME	PRP
454	Male	60	NPDR				pseudophakia	ME
461	Male	66	NPDR	1	1	0	phakia	ME
468	Female	59	NPDR				pseudophakia	ME
469	Male	61	NPDR	2	0	2	phakia
497	Female	68	NPDR	0	2	0	phakia
508	Female	67	NPDR	2	1	0	phakia	ME	PRP
537	Male	54	NPDR	1	2	2	phakia	ME
555	Female	82	NPDR	2	3	0	phakia
561	Female	73	NPDR	2	1	1	phakia
589	Female	48	NPDR	2	2	0	phakia	ME
590	Male	64	NPDR	2	2	2	phakia	ME
592	Male	69	NPDR	1	2	0	phakia
600	Female	66	NPDR	3	1	1	phakia
608	Female	64	NPDR	2	1	0	phakia
689	Male	54	NPDR	1	1	0	phakia	ME	PRP
1049	Female	63	NPDR	1	0	1	phakia	ME
1072	Female	72	NPDR	3	4	1	phakia
1086	Male	67	NPDR	1	2	1	phakia
1098	Female	69	NPDR	1	2	0	phakia
1110	Male	64	NPDR	2	2	0	phakia	ME
1122	Female	72	NPDR	0	2	0	phakia
1137	Male	58	NPDR	0	2	0	phakia
1220	Male	63	NPDR	1	2	0	phakia
1221	Female	75	NPDR	2	1	0	phakia	ME	PRP
1225	Male	83	NPDR	3	3	0	phakia
1227	Female	68	NPDR	2	1	0	phakia
1228	Male	67	NPDR	1	2	0	phakia
1250	Female	66	NPDR	2	2	0	phakia
1260	Female	77	NPDR	1	2	1	phakia
408	Male	55	PDR	1	1	0	phakia		PRP
433	Male	54	PDR	2	1	0	phakia	ME	PRP
435	Male	55	PDR	0	1	0	phakia
437	Female	56	PDR	2	2	0	phakia
438	Male	58	PDR	0	1	0	phakia
440	Female	61	PDR	2	1	0	phakia		PRP
441	Female	54	PDR	2	1	0	phakia		PRP
443	Female	51	PDR	1	1	0	phakia	ME	PRP
447	Male	66	PDR	2	2	0	phakia	ME	PRP
459	Female	55	PDR				pseudophakia	ME	PRP
460	Female	78	PDR				pseudophakia
470	Female	50	PDR	0	0	0	phakia
474	Male	50	PDR	0	0	0	phakia		PRP
476	Female	41	PDR				pseudophakia		PRP
482	Female	38	PDR	0	1	1	phakia		PRP
485	Female	60	PDR	1	1	0	phakia
492	Male	31	PDR	1	1	2	phakia	ME	PRP
500	Female	41	PDR	0	1	0	phakia	ME
504	Male	59	PDR				pseudophakia
517	Male	65	PDR	0	1	0	phakia	ME	PRP
520	Female	54	PDR	1	2	2	phakia
525	Male	42	PDR	0	1	0	phakia	ME	PRP
570	Male	57	PDR	0	2	0	phakia
572	Male	61	PDR	1	2	0	phakia		PRP
574	Male	57	PDR	1	1	0	phakia		PRP
577	Male	48	PDR	0	1	0	phakia	ME	PRP
587	Male	55	PDR	0	1	0	phakia	ME
588	Male	60	PDR	1	4	0	phakia
591	Male	55	PDR	2	1	1	phakia		PRP
602	Male	60	PDR	0	0	1	phakia	ME	PRP
925	Female	45	PDR	0	0	0	phakia
990	Male	59	PDR	1	1	0	phakia		PRP
1004	Male	64	PDR	1	1	0	phakia		PRP
1015	Female	69	PDR	2	2	0	phakia
1041	Male	61	PDR	1	0	1	phakia	ME	PRP
1096	Male	47	PDR	0	1	0	phakia		PRP
1157	Female	58	PDR	1	2	1	phakia		PRP
1161	Male	58	PDR	1	2	1	phakia		PRP
479	Female	65	NVG	0	1	0	phakia	ME	PRP
493	Male	38	NVG	1	1	1	phakia	ME
603	Male	57	NVG	2	2	0	phakia	ME
665	Male	30	NVG	0	0	1	phakia	ME	PRP
676	Female	68	NVG	0	2	0	phakia	ME	PRP
803	Female	58	NVG	2	1	0	phakia	ME	PRP
1140	Female	56	NVG	0	2	0	phakia		PRP
1187	Male	54	NVG				pseudophakia
1243	Male	54	NVG				pseudophakia		PRP
