# Supplementary material for: Proteomic Analysis of Aqueous Humor Identified Clinically Relevant Molecular Targets for Neovascular Complications in Diabetic Retinopathy
Source: Mol Cell Proteomics. 2025 Mar 19;24(4):100953. doi: 10.1016/j.mcpro.2025.100953 (PMC12131854; doi:10.1016/j.mcpro.2025.100953)
Supplement: Revised Supplementary Table 2 [file mmc2.xlsx]

## Sheet: 1-1
Supplementary Table 1-1. Protein identified using LFQ
Majority protein IDs	Peptide counts (all)	Peptide counts (razor+unique)	Peptide counts (unique)	Protein names	Gene names	Peptides	Razor + unique peptides	Unique peptides	Mol. weight [kDa]	Q-value	Score	Sequence coverage NPDR [%]	Sequence coverage NVG [%]	Sequence coverage PDR [%]	Intensity	Intensity NPDR	Intensity NVG	Intensity PDR	LFQ intensity NPDR	LFQ intensity NVG	LFQ intensity PDR	MS/MS count NPDR	MS/MS count NVG	MS/MS count PDR	MS/MS count
P01024	141	141	2	Complement C3	C3	141	141	2	187.15	0	323.31	70.5	77.7	78.1	1521700000000	249440000000	724170000000	548110000000	193760000000	149520000000	176200000000	1711	2553	2009	6273
A0A024RAB6	122	122	56	Heparan sulfate proteoglycan 2 (Perlecan), isoform CRA_b	HSPG2	122	122	56	464.01	0	323.31	33.3	39.1	36.9	27131000000	4.222e+09	15072000000	7.8373e+09	15349000000	12369000000	12265000000	219	300	220	739
P04114	120	120	120	Apolipoprotein B-100	APOB	120	120	120	515.6	0	323.31	5.3	30.6	18.6	11626000000	65135000	9820700000	1.7403e+09	14009000	437520000	137690000	12	281	92	385
A0A8Q3SI05	117	1	1	Complement C3 (Fragment)	C3	117	1	1	150.85	0	3.7497	68.4	76.9	79.7	148200000	0	18601000	129600000	0	0	0	0	1	1	2
Q9Y6R7	110	110	110	IgGFc-binding protein	FCGBP	110	110	110	572.01	0	323.31	33.3	42.5	39.1	57554000000	7.1075e+09	39558000000	10889000000	10012000000	12932000000	6.9943e+09	277	464	264	1005
P0C0L4	105	105	1	Complement C4-A	C4A	105	105	1	192.78	0	323.31	52.8	63.5	58.7	921620000000	145000000000	544170000000	232450000000	110590000000	188180000000	121070000000	887	1919	1083	3889
P0C0L5	103	4	0	Complement C4-B	C4B	103	4	0	192.75	0	323.31	53.3	64	57.7	26840000000	1.9582e+09	20231000000	4650500000	1352000000	3.0115e+09	1.7203e+09	54	86	52	192
A0A8Q3WM02	102	1	1	Complement C3 (Fragment)	C3	102	1	1	137.54	0.001084	1.9357	70.5	75.7	76.2	34450000	12942000	0	21508000	0	0	0	1	0	0	1
P02751-1	82	82	0	Isoform 1 of Fibronectin	FN1	82	82	0	262.62	0	323.31	24.6	50.5	40.8	36033000000	1.037e+09	29398000000	5597200000	526830000	2826600000	1.0513e+09	62	326	147	535
A0A8Q3SIA1	81	81	5	Sushi domain-containing protein		81	81	5	169.89	0	323.31	52.1	55.9	53.2	120230000000	21235000000	60946000000	38045000000	5358800000	4.2778e+09	4741700000	420	493	406	1319
P01023	81	81	70	Alpha-2-macroglobulin	A2M	81	81	70	163.29	0	323.31	60	62.8	60.4	406820000000	44101000000	228210000000	134510000000	15936000000	21105000000	18164000000	694	1043	767	2504
P00450	81	81	8	Ceruloplasmin	CP	81	81	8	122.2	0	323.31	59.9	79.1	74.4	1442300000000	232170000000	788990000000	421110000000	87571000000	61202000000	70114000000	1167	2037	1300	4504
A0A024R462	81	2	0	Fibronectin	FN1	81	2	0	259.21	0	16.649	24.8	51	41.1	1.0069e+09	47606000	877620000	81637000	0	280270000	84977000	2	23	11	36
P08603	78	4	0	Complement factor H	CFH	78	4	0	139.09	0	43.077	63	66	64.2	7.7031e+09	2.0939e+09	2503200000	3.1061e+09	3.2451e+09	1139000000	2286600000	25	24	19	68
A8K5T0	76	1	1	cDNA FLJ75416, highly similar to Homo sapiens complement factor H (CFH), mRNA		76	1	1	138.95	0	57.842	61.1	64.2	62.3	2.079e+09	228460000	1.0642e+09	786280000	379430000	439430000	406900000	4	7	8	19
A0A8Q3SI99	76	1	1	Complement factor H	CFH	76	1	1	138.88	0	4.1208	61.4	64.5	61	11247000	0	11247000	0	0	0	0	0	1	0	1
P01031	74	74	56	Complement C5	C5	74	74	56	188.3	0	323.31	35.6	47.6	42.8	51866000000	8754600000	27407000000	15705000000	1121900000	1.025e+09	973960000	200	343	247	790
B4E1Z4	72	72	4	Complement C2		72	72	4	140.94	0	323.31	48.3	55.7	53	358600000000	52590000000	175360000000	130650000000	31816000000	31464000000	29284000000	531	733	548	1812
Q59EG0	68	2	2	Basement membrane-specific heparan sulfate proteoglycan core protein variant (Fragment)		68	2	2	246.41	0	9.2923	33	42.3	39.3	219820000	0	152330000	67492000	0	0	0	0	4	3	7
P00747	66	66	64	Plasminogen	PLG	66	66	64	90.568	0	323.31	68	74.6	72	319600000000	43849000000	169240000000	106510000000	18740000000	22172000000	21180000000	470	767	535	1772
P78509-2	66	66	66	Isoform 2 of Reelin	RELN	66	66	66	388.2	0	323.31	15.8	27.2	18.8	10874000000	811180000	5.8675e+09	4.1957e+09	468250000	1094200000	563190000	57	176	81	314
P12111	64	64	64	Collagen alpha-3(VI) chain	COL6A3	64	64	64	343.67	0	323.31	16.7	22	19.3	7.537e+09	1.0164e+09	4882500000	1.6382e+09	633330000	837410000	614260000	51	130	72	253
Q8IZJ3	63	63	40	C3 and PZP-like alpha-2-macroglobulin domain-containing protein 8	CPAMD8	63	63	40	206.7	0	323.31	34.7	41.3	40	21028000000	3.9995e+09	9036700000	7.9915e+09	434290000	400810000	401770000	117	162	140	419
E7ETN3	61	1	0	C3/C5 convertase		61	1	0	124.02	0	16.505	44.8	51.2	47.4	251270000	41763000	113730000	95781000	0	0	0	2	2	5	9
H7C5R1	61	1	1	Ceruloplasmin (Fragment)	CP	61	1	1	97.712	0	34.979	53.4	77.5	67.6	240380000	0	240380000	0	0	0	0	0	1	0	1
P12259	61	61	47	Coagulation factor V	F5	61	61	47	251.7	0	323.31	22.3	28	25.7	7.3696e+09	1.0058e+09	4.0237e+09	2340100000	295720000	280860000	264560000	65	139	82	286
Q07954	61	61	37	Prolow-density lipoprotein receptor-related protein 1	LRP1	61	61	37	504.6	0	323.31	10.2	16.2	12.3	2.9891e+09	560790000	1.5936e+09	834710000	531200000	408690000	426080000	44	85	52	181
O00468-6	59	59	59	Isoform 6 of Agrin	AGRN	59	59	59	214.84	0	323.31	38.2	36.3	39.7	12341000000	3.3769e+09	4554500000	4410000000	766420000	295610000	481960000	126	121	123	370
A0A3B3ISX9	59	59	59	Tenascin XB	TNXB	59	59	59	485.42	0	323.31	12.1	23.2	15.7	1.7465e+09	201020000	1078300000	467130000	68696000	61028000	56720000	27	81	31	139
B3KTA8	57	1	1	cDNA FLJ37971 fis, clone CTONG2009958, highly similar to CERULOPLASMIN		57	1	1	89.045	0	18.67	55.1	79	72.9	89226000	0	85353000	3873100	0	67575000	29720000	0	2	1	3
P15924	55	55	55	Desmoplakin	DSP	55	55	55	331.77	0	253.01	12.4	13.7	16.9	1.8545e+09	294470000	617870000	942120000	87896000	36570000	112420000	35	41	60	136
H6VRG2	55	1	0	Keratin, type II cytoskeletal 1	KRT1	55	1	0	66.065	0	30.59	62.6	60.7	65.7	10233000000	296800000	3.9949e+09	5.9412e+09	239820000	1094200000	1.7389e+09	13	16	22	51
Q9BXP8	55	55	55	Pappalysin-2	PAPPA2	55	55	55	198.54	0	323.31	28	35.3	35.7	19943000000	2.069e+09	11873000000	6.0013e+09	9653200000	12346000000	8631100000	104	229	153	486
P35555	54	54	53	Fibrillin-1	FBN1	54	54	53	312.3	0	323.31	20.4	20.2	21.1	5080900000	1.0384e+09	2.0047e+09	2.0378e+09	641560000	310360000	477840000	72	89	100	261
P10745	51	51	51	Retinol-binding protein 3	RBP3	51	51	51	135.36	0	323.31	49.2	58.4	52.6	167290000000	31174000000	91698000000	44414000000	13119000000	14131000000	11490000000	320	471	362	1153
B4E1B2	50	2	2	Serotransferrin		50	2	2	74.831	0	6.3665	31.4	71.4	57.8	26897000	0	25198000	1698900	0	0	0	0	8	1	9
P02787	50	50	2	Serotransferrin	TF	50	50	2	77.049	0	323.31	32.4	72.1	59	18194000000	169920000	16926000000	1097600000	69610000	1240100000	155720000	17	206	65	288
P06727	48	48	14	Apolipoprotein A-IV	APOA4	48	48	14	45.371	0	323.31	67.4	68.4	68.4	844510000000	93257000000	564330000000	186920000000	19271000000	37650000000	19745000000	676	1079	628	2383
Q14767	48	48	48	Latent-transforming growth factor beta-binding protein 2	LTBP2	48	48	48	195.05	0	323.31	25.2	32.8	28.8	34754000000	2748600000	24062000000	7.9436e+09	6.5579e+09	11466000000	8701000000	116	207	131	454
Q7Z7M0	46	46	43	Multiple epidermal growth factor-like domains protein 8	MEGF8	46	46	43	303.1	0	323.31	15.8	24.3	20.2	2.0696e+09	353900000	1.0588e+09	656890000	376740000	191970000	247910000	36	70	41	147
P02647	45	45	37	Apolipoprotein A-I	APOA1	45	45	37	30.777	0	323.31	73	86.5	80.5	1491900000000	271930000000	714370000000	505580000000	78591000000	48305000000	68753000000	1023	1292	1242	3557
P10643	44	44	2	Complement component C7	C7	44	44	2	93.517	0	323.31	49.1	51.5	54.6	52944000000	7.9787e+09	27613000000	17353000000	2366200000	2383000000	2410400000	130	199	175	504
Q13822-3	44	44	44	Isoform 3 of Ectonucleotide pyrophosphatase/phosphodiesterase family member 2	ENPP2	44	44	44	101.97	0	323.31	53.3	52.7	52.5	89417000000	25165000000	31268000000	32984000000	7.5452e+09	2.9304e+09	4664700000	258	194	207	659
P02675	44	44	44	Fibrinogen beta chain	FGB	44	44	44	55.928	0	323.31	73.1	76.6	76.6	81567000000	6.7141e+09	48307000000	26546000000	2462700000	3.658e+09	4.279e+09	169	366	238	773
Q14624-2	44	2	2	Isoform 2 of Inter-alpha-trypsin inhibitor heavy chain H4	ITIH4	44	2	2	101.24	0	26.833	35.9	54.5	48.9	81366000	0	65812000	15554000	0	50646000	43912000	0	5	1	6
Q14624	44	44	1	Inter-alpha-trypsin inhibitor heavy chain H4	ITIH4	44	44	1	103.36	0	323.31	37.5	53	47.5	92850000000	7.3796e+09	68152000000	17319000000	3.1266e+09	7.8088e+09	4897500000	186	435	229	850
B7ZKJ8	44	1	1	ITIH4 protein	ITIH4	44	1	1	103.88	0	7.3788	36.1	53.3	47.8	25998000	0	22443000	3555200	0	17569000	46107000	0	4	1	5
P55268	44	44	44	Laminin subunit beta-2	LAMB2	44	44	44	195.98	0	323.31	20.3	35	14.6	1356500000	153990000	1.046e+09	156420000	271040000	406470000	226500000	14	58	15	87
P13671	43	43	4	Complement component C6	C6	43	43	4	104.79	0	323.31	40.6	47.2	47.8	31077000000	3.6609e+09	19424000000	7.9924e+09	3.0468e+09	2.9504e+09	3.0385e+09	80	140	119	339
P00734	43	43	43	Prothrombin	F2	43	43	43	70.036	0	323.31	56.1	59.3	58.7	245240000000	19970000000	137210000000	88069000000	10314000000	21671000000	14911000000	272	551	381	1204
P02671	43	43	43	Fibrinogen alpha chain	FGA	43	43	43	94.972	0	323.31	40.5	51.3	44.1	114150000000	9351100000	77664000000	27138000000	1.9782e+09	4.2619e+09	3.5306e+09	156	392	211	759
V9HWI6	43	43	4	Vitamin D-binding protein	HEL-S-51	43	43	4	52.963	0	323.31	76.6	85.2	83.8	1002200000000	89528000000	609950000000	302740000000	27938000000	48226000000	42059000000	563	1106	832	2501
O94985	42	42	2	Calsyntenin-1	CLSTN1	42	42	2	109.79	0	323.31	31.1	38.8	39.7	57507000000	8851400000	31983000000	16673000000	6.6933e+09	3.1784e+09	5326100000	154	135	167	456
P02774-3	42	3	3	Isoform 3 of Vitamin D-binding protein	GC	42	3	3	55.076	0	18.277	69	79.5	78.1	66965000000	15044000000	26121000000	25799000000	9037200000	5075700000	7.9007e+09	38	33	29	100
C9J2H1	42	42	23	Inter-alpha-trypsin inhibitor heavy chain 5	ITIH5	42	42	23	104.54	0	323.31	42.7	47.9	51.1	7.0397e+09	1145800000	3.2451e+09	2648900000	316840000	279430000	447320000	65	96	84	245
L8E853	42	42	42	von Willebrand factor	VWF	42	42	42	298.38	0	282.04	3.8	18.2	10.8	1395100000	24787000	1114600000	255680000	30451000	272840000	100830000	6	53	21	80
A8K8Z4	41	2	2	Complement component C6		41	2	2	104.72	0	49.906	38.8	45.4	45	1380400000	268970000	432520000	678920000	718460000	403330000	665670000	5	8	9	22
B2R853	41	4	2	cDNA, FLJ93744, highly similar to Homo sapiens keratin 6E (KRT6E), mRNA		41	4	2	60.026	0	35.99	38.5	56	56.4	919750000	15968000	680940000	222840000	61513000	373750000	185140000	2	9	3	14
O94985-2	41	1	1	Isoform 2 of Calsyntenin-1	CLSTN1	41	1	1	108.64	0.0042667	1.7848	30.4	38.2	39	2805400000	966040000	929400000	909980000	2334400000	0	1340500000	9	5	8	22
P04259	41	2	2	Keratin, type II cytoskeletal 6B	KRT6B	41	2	2	60.066	0	4.4782	35.5	55	59	188840000	18862000	136530000	33449000	16874000	41683000	0	2	4	2	8
P06396-2	40	2	2	Isoform 2 of Gelsolin	GSN	40	2	2	80.64	0	2.269	47.1	55.5	51.7	58296000	11057000	36576000	10663000	18315000	19393000	0	1	2	1	4
P02790	40	40	40	Hemopexin	HPX	40	40	40	51.676	0	323.31	74.9	76.4	74	1793100000000	370580000000	858790000000	563680000000	133340000000	95018000000	110170000000	1387	2094	1590	5071
B7Z9A0	39	1	1	Gelsolin		39	1	1	83.102	0	14.491	46.9	55.1	51.5	507260000	88110000	238340000	180800000	181710000	91142000	188320000	1	2	2	5
B2R6W1	39	2	0	cDNA, FLJ93143, highly similar to Homo sapiens complement component 7 (C7), mRNA		39	2	0	93.545	0	100.69	47.8	50.2	53.3	1245600000	17190000	1082200000	146220000	18425000	565560000	120480000	1	9	5	15
P43652	39	39	39	Afamin	AFM	39	39	39	69.068	0	323.31	50.9	55.3	54.3	146390000000	17802000000	73687000000	54900000000	12834000000	15674000000	14964000000	145	256	219	620
Q09666	39	39	39	Neuroblast differentiation-associated protein AHNAK	AHNAK	39	39	39	629.09	0	131.98	3.4	15	5.5	1082600000	15012000	1.0029e+09	64719000	7054500	120590000	7292400	0	47	5	52
P21333	39	39	38	Filamin-A	FLNA	39	39	38	280.74	0	227.29	8.3	21.5	9.7	810520000	50688000	599170000	160670000	52556000	91367000	51109000	8	57	17	82
Q8N475	39	39	37	Follistatin-related protein 5	FSTL5	39	39	37	95.75	0	323.31	33.9	46.5	44.7	6.9285e+09	806970000	3.5431e+09	2578400000	224110000	283710000	314560000	49	94	88	231
P01011	38	38	18	Alpha-1-antichymotrypsin	SERPINA3	38	38	18	47.65	0	323.31	53.9	66.2	63.8	739610000000	85493000000	442020000000	212100000000	29210000000	46425000000	39365000000	502	1177	668	2347
A8K5J8	36	1	1	cDNA FLJ75066, highly similar to Homo sapiens complement component 1, r subcomponent (C1R), mRNA		36	1	1	80.198	0	26.664	52.8	53	58.3	71974000	0	34952000	37022000	0	0	0	0	3	1	4
B3KX75	36	36	2	cDNA FLJ44930 fis, clone BRAMY3015549, highly similar to Neural cell adhesion molecule L1-like protein (Fragment)		36	36	2	124.76	0	323.31	33.6	37.5	35.7	7.1952e+09	1347700000	4553500000	1294000000	1.8476e+09	1.8583e+09	1251500000	73	91	63	227
Q53HT9	36	1	1	Complement component 1, r subcomponent variant (Fragment)		36	1	1	80.24	0	2.8266	50.2	54	55.5	69986000	0	69986000	0	0	0	0	0	2	0	2
Q13784	36	2	2	APOA4 protein (Fragment)	APOA4	36	2	2	28.157	0	94.775	78.7	77	77	40442000000	3.2527e+09	22353000000	14837000000	4.1712e+09	9959700000	10465000000	22	38	27	87
A0A3B3ISR2	36	36	0	Complement C1r	C1R	36	36	0	80.173	0	323.31	54	54	59.3	40388000000	3.6016e+09	25469000000	11317000000	2199000000	3.1088e+09	3.0961e+09	105	231	169	505
A0A0U1RQC5	36	36	25	Neurexin 3	NRXN3	36	36	25	162.32	0	306.79	25.7	28.9	27.6	3.0388e+09	740830000	1326600000	971300000	2430200000	1.0379e+09	1314200000	62	65	57	184
P01008	36	36	33	Antithrombin-III	SERPINC1	36	36	33	52.602	0	323.31	52.8	64	58.2	502420000000	90433000000	240700000000	171280000000	25640000000	20381000000	19942000000	633	1149	702	2484
A0A087X0M8	35	1	1	Cell adhesion molecule L1 like	CHL1	35	1	1	130.79	0	12.441	31.9	34.2	32.5	243100000	14301000	223140000	5663600	0	0	0	4	3	0	7
P26927	35	35	35	Hepatocyte growth factor-like protein	MST1	35	35	35	80.319	0	323.31	48.5	53	56.8	10730000000	1.5621e+09	4527900000	4640000000	903790000	719960000	920230000	75	78	78	231
Q15582	35	35	35	Transforming growth factor-beta-induced protein ig-h3	TGFBI	35	35	35	74.68	0	323.31	53.6	62.1	55.5	49746000000	5531400000	32140000000	12075000000	1.9466e+09	2548600000	1.9402e+09	149	282	145	576
B4DRF2	34	1	1	cDNA FLJ58124, highly similar to Complement factor I		34	1	1	66.695	0	75.141	46.5	47.4	53.8	707780000	55292000	387910000	264580000	0	0	0	1	2	1	4
E7ETH0	34	34	0	Complement factor I	CFI	34	34	0	66.625	0	323.31	44.3	45.2	51.6	99910000000	15324000000	51591000000	32995000000	9556000000	7.6622e+09	10717000000	204	302	233	739
P05060	34	34	8	Secretogranin-1	CHGB	34	34	8	78.275	0	323.31	43.6	41.8	53.3	4494200000	1153000000	724260000	2616900000	269980000	71958000	146190000	49	41	51	141
Q02818	34	34	34	Nucleobindin-1	NUCB1	34	34	34	53.879	0	283.78	59	59	55.5	10475000000	1.6332e+09	4336600000	4504800000	525540000	219020000	374180000	72	61	58	191
P98164	33	33	5	Low-density lipoprotein receptor-related protein 2	LRP2	33	33	5	521.95	0	183.5	6.8	7.6	6.6	3.9637e+09	865300000	1.8203e+09	1278000000	666650000	268690000	403900000	50	70	58	178
P08253	33	33	33	72 kDa type IV collagenase	MMP2	33	33	33	73.881	0	323.31	42.3	53.9	51.7	7.0924e+09	406860000	4.0087e+09	2676800000	115210000	251640000	246910000	38	87	71	196
P14543	33	33	1	Nidogen-1	NID1	33	33	1	136.38	0	280.77	18	32	20.4	1372700000	149460000	867090000	356190000	65134000	50833000	67087000	15	51	26	92
P06681	32	9	8	Complement C2	C2	32	9	8	83.267	0	251.93	42.2	50.7	53.7	8.3271e+09	703660000	5796200000	1.8272e+09	1392000000	1443000000	1.065e+09	26	47	44	117
Q12860	32	32	32	Contactin-1	CNTN1	32	32	32	113.32	0	318.62	36.2	33.6	34.9	3.753e+09	805600000	1.9571e+09	990300000	554590000	409130000	439500000	52	60	51	163
P19827	32	32	0	Inter-alpha-trypsin inhibitor heavy chain H1	ITIH1	32	32	0	101.39	0	323.31	30.5	47.4	40.6	67903000000	8654500000	41720000000	17529000000	4.2117e+09	6.8197e+09	6.0443e+09	141	289	204	634
O15230	32	32	31	Laminin subunit alpha-5	LAMA5	32	32	31	399.73	0	106.07	2.7	13.3	4.5	574320000	34272000	480960000	59091000	50834000	137240000	30961000	7	36	10	53
O15031	32	32	22	Plexin-B2	PLXNB2	32	32	22	205.12	0	283.61	12.1	22.7	16.9	3.5329e+09	400360000	2391000000	741520000	157420000	217810000	202330000	26	68	36	130
Q06481	31	31	12	Amyloid beta precursor like protein 2	APLP2	31	31	12	86.955	0	323.31	37.5	37.9	35.6	13329000000	4920800000	4.1939e+09	4.2141e+09	2615300000	611030000	976410000	136	84	66	286
Q16610	31	31	23	Extracellular matrix protein 1	ECM1	31	31	23	60.673	0	323.31	62.4	67.6	63.5	27577000000	5367900000	14027000000	8.1829e+09	4.183e+09	3.2554e+09	3.5505e+09	103	132	116	351
Q16706	31	31	30	Alpha-mannosidase 2	MAN2A1	31	31	30	131.14	0	138.74	14.6	34.4	19	1163600000	77030000	799210000	287380000	92227000	175790000	193470000	10	49	15	74
Q92823	31	31	31	Neuronal cell adhesion molecule	NRCAM	31	31	31	143.89	0	323.31	24.2	33.5	28.1	6.8719e+09	1337500000	3.6611e+09	1.8733e+09	480920000	349840000	288060000	60	70	51	181
O75326	31	31	31	Semaphorin-7A	SEMA7A	31	31	31	74.823	0	323.31	45	37.4	42.6	8.5302e+09	2526300000	2788000000	3.2159e+09	1260000000	383900000	599130000	75	53	65	193
Q8N4S1	31	31	30	SPARC-like protein 1	SPARCL1	31	31	30	75.229	0	323.31	46.4	48.5	52.9	19334000000	6.1655e+09	7.2382e+09	5.9298e+09	3.397e+09	1333000000	3.0385e+09	129	112	99	340
P24821	31	31	31	Tenascin	TNC	31	31	31	240.85	0	170.7	10.5	13.8	13.4	1300600000	185270000	719220000	396130000	90164000	96588000	87417000	19	25	24	68
B4DPP8	30	30	4	cDNA FLJ53075, highly similar to Kininogen-1		30	30	4	46.496	0	323.31	51.8	52.5	54.7	326860000000	23158000000	174450000000	129250000000	9258100000	20163000000	16926000000	239	445	264	948
P09871	30	30	29	Complement C1s subcomponent	C1S	30	30	29	76.684	0	323.31	36.9	46.8	38.2	23506000000	3.561e+09	10169000000	9776200000	1.982e+09	1293500000	1.7277e+09	85	115	87	287
B7Z550	30	30	30	Complement component 8, beta polypeptide, isoform CRA_b	C8B	30	30	30	60.139	0	323.31	50.5	62.9	64.3	17721000000	1.9758e+09	10555000000	5190100000	3.3551e+09	3.9891e+09	3.014e+09	70	113	84	267
P02748	30	30	29	Complement component C9	C9	30	30	29	63.173	0	323.31	45.1	50.3	53.7	112000000000	10750000000	69096000000	32154000000	9065000000	8697700000	9091200000	174	242	205	621
P05160	30	30	30	Coagulation factor XIII B chain	F13B	30	30	30	75.51	0	323.31	33.4	50.8	39.5	4571400000	350710000	3.4536e+09	767090000	196790000	328330000	154160000	29	77	40	146
Q96RW7	30	30	24	Hemicentin-1	HMCN1	30	30	24	613.38	0	134.62	2.9	5.8	4.2	322320000	42181000	160930000	119210000	56481000	63812000	66273000	7	26	12	45
P19823	30	30	30	Inter-alpha-trypsin inhibitor heavy chain H2	ITIH2	30	30	30	106.46	0	323.31	29.2	33.9	36.8	86598000000	13359000000	46329000000	26911000000	6.3992e+09	8680500000	8.1696e+09	130	231	178	539
P03952	30	30	30	Plasma kallikrein	KLKB1	30	30	30	71.369	0	323.31	44.8	49.4	43.6	16129000000	3.5965e+09	7.1257e+09	5407200000	1.0245e+09	1179800000	1.7599e+09	74	100	84	258
P14618-2	30	30	4	Isoform M1 of Pyruvate kinase PKM	PKM	30	30	4	58.061	0	323.31	51.6	61	51.4	6.3915e+09	781400000	3.6342e+09	1.9759e+09	650380000	707370000	600350000	33	71	47	151
O75882	29	29	29	Attractin	ATRN	29	29	29	158.54	0	323.31	19.8	21.8	19.1	4.0213e+09	626150000	2278700000	1116500000	312000000	265020000	384370000	59	47	44	150
P36222	29	29	22	Chitinase-3-like protein 1	CHI3L1	29	29	22	42.625	0	323.31	54.8	61.4	53	121750000000	7.1189e+09	95105000000	19526000000	4518100000	14175000000	4611500000	102	316	131	549
P11021	29	29	1	Endoplasmic reticulum chaperone BiP	HSPA5	29	29	1	72.332	0	256.5	33.8	38.4	40.5	3.1677e+09	681720000	1.6393e+09	846650000	311830000	374720000	334710000	32	59	45	136
P01042	29	3	3	Kininogen-1	KNG1	29	3	3	71.957	0	60.71	35.6	35.6	35.6	5777400000	100340000	5467400000	209670000	154380000	1171300000	453370000	10	45	13	68
E9PC35	29	1	1	LDL receptor related protein 2	LRP2	29	1	1	136.23	0	3.8897	23.7	28.2	23.2	104210000	62703000	26562000	14950000	0	0	0	1	3	2	6
P14618	29	3	3	Pyruvate kinase PKM	PKM	29	3	3	57.936	0	27.6	53.5	56.3	53.3	337600000	31387000	197700000	108520000	162660000	0	169970000	6	6	9	21
Q9HCB6	29	29	29	Spondin-1	SPON1	29	29	29	90.973	0	323.31	29.7	37.1	46.6	17727000000	3.0514e+09	7.5417e+09	7.1339e+09	1411700000	971080000	1276300000	75	86	82	243
P19320	29	29	29	Vascular cell adhesion protein 1	VCAM1	29	29	29	81.275	0	270.52	29.1	48	36.9	4814700000	214060000	3.4673e+09	1133300000	157970000	396620000	286430000	29	65	43	137
B4DEA7	28	2	2	cDNA FLJ58131, highly similar to Secretogranin-1		28	2	2	68.484	0	153.52	41.8	37.4	48.6	213700000	52098000	124250000	37347000	0	0	0	3	1	1	5
B7Z539	28	1	0	cDNA FLJ56954, highly similar to Inter-alpha-trypsin inhibitor heavy chain H1		28	1	0	72.119	0	52.027	39.5	57.8	51.3	1255700000	203880000	785060000	266800000	361860000	105270000	203530000	2	11	5	18
Q99972	28	28	28	Myocilin	MYOC	28	28	28	56.971	0	323.31	41.9	49.2	53.6	19744000000	1412100000	9364300000	8967100000	376180000	687140000	861490000	63	118	88	269
Q99435	28	28	28	Protein kinase C-binding protein NELL2	NELL2	28	28	28	91.346	0	191.09	35.8	34.3	38	3.4292e+09	502270000	1.5618e+09	1365200000	275320000	177230000	366140000	42	55	62	159
O95428	28	28	28	Papilin	PAPLN	28	28	28	137.7	0	316.1	18.5	32.9	34.4	1328500000	122610000	823890000	382040000	533460000	458730000	457500000	25	43	35	103
Q15063-5	28	28	0	Isoform 5 of Periostin	POSTN	28	28	0	90.423	0	133.96	4.7	39.4	25.2	1192800000	10209000	1.0029e+09	179690000	9340100	209510000	63120000	2	43	14	59
O00391	28	28	28	Sulfhydryl oxidase 1	QSOX1	28	28	28	82.577	0	323.31	32.1	44.6	28.9	5430300000	649470000	3.6454e+09	1135400000	456150000	579930000	350700000	37	84	35	156
Q8TER0	28	28	28	Sushi, nidogen and EGF-like domain-containing protein 1	SNED1	28	28	28	152.2	0	140.29	15.9	22.9	17.8	1360800000	98549000	906810000	355390000	82858000	140700000	136990000	24	50	31	105
P02649	27	27	9	Apolipoprotein E	APOE	27	27	9	36.154	0	323.31	68.1	72.6	74.8	211040000000	19331000000	142130000000	49577000000	6.0625e+09	9739500000	6.1461e+09	194	401	218	813
P25311	27	27	27	Zinc-alpha-2-glycoprotein	AZGP1	27	27	27	34.258	0	323.31	59.4	63.4	59.4	205100000000	20524000000	123870000000	60702000000	12245000000	24632000000	13645000000	231	427	239	897
Q9NQ79	27	27	27	Cartilage acidic protein 1	CRTAC1	27	27	27	71.42	0	323.31	39.3	45.1	42.5	18679000000	3.2197e+09	6.7887e+09	8670700000	7.1435e+09	3.1317e+09	6.2039e+09	95	81	102	278
P06733	27	27	25	Alpha-enolase	ENO1	27	27	25	47.168	0	323.31	62.4	54.6	60.4	12329000000	5697300000	2174600000	4456500000	1.6445e+09	147990000	459540000	132	42	71	245
P13796	27	27	23	Plastin-2	LCP1	27	27	23	70.288	0	323.31	37.8	54.7	34.6	2341700000	170980000	1.6095e+09	561180000	190350000	216330000	221340000	23	52	25	100
Q14766	27	27	27	Latent-transforming growth factor beta-binding protein 1	LTBP1	27	27	27	186.79	0	323.31	10.7	20.4	16	2282500000	203470000	1.4965e+09	582600000	251130000	371370000	211950000	13	44	32	89
Q14112	27	26	26	Nidogen-2	NID2	27	26	26	151.25	0	272.64	15.6	22.2	17.9	1092300000	182530000	551620000	358160000	160330000	142220000	186610000	18	36	23	77
P07225	27	27	27	Vitamin K-dependent protein S	PROS1	27	27	27	75.122	0	323.31	37	44.1	40.4	19970000000	1.7394e+09	12076000000	6.1553e+09	771070000	1164000000	857840000	70	105	78	253
P29622	27	27	27	Kallistatin	SERPINA4	27	27	27	48.541	0	323.31	51.8	63	55.7	61776000000	5653000000	40012000000	16111000000	23681000000	33735000000	29818000000	94	201	163	458
D9IWP9	26	26	26	Beta-2-glycoprotein 1 (Fragment)		26	26	26	36.254	0	323.31	71.2	76.1	76.1	336860000000	61843000000	150300000000	124710000000	32533000000	22712000000	27333000000	363	531	373	1267
P04040	26	26	26	Catalase	CAT	26	26	26	59.755	0	323.31	11.2	43.1	52.4	5372600000	41140000	534350000	4797100000	10677000	83288000	710480000	5	27	67	99
Q86VB7	26	26	2	Scavenger receptor cysteine-rich type 1 protein M130	CD163	26	26	2	125.45	0	323.31	24.7	31.4	29.2	8614500000	613370000	5.934e+09	2.0671e+09	157610000	370530000	257060000	38	96	45	179
P19022	26	26	26	Cadherin-2	CDH2	26	26	26	99.808	0	323.31	26.8	34.1	25.7	14365000000	3.3128e+09	7.2478e+09	3.8046e+09	1279200000	917810000	871270000	79	75	63	217
P43320	26	26	3	Beta-crystallin B2	CRYBB2	26	26	3	23.38	0	323.31	93.2	88.8	92.7	64358000000	44650000000	15253000000	4455400000	28179000000	3.14e+09	2342400000	367	140	86	593
P02679	26	26	3	Fibrinogen gamma chain	FGG	26	26	3	51.511	0	323.31	53	51.7	53.6	60826000000	5095000000	36699000000	19032000000	4865800000	8.5206e+09	8985900000	89	169	139	397
P11047	26	26	26	Laminin subunit gamma-1	LAMC1	26	26	26	177.6	0	208.99	12.7	18.8	13.2	810650000	135840000	457350000	217470000	57492000	53157000	43972000	12	30	16	58
Q92859	26	26	26	Neogenin	NEO1	26	26	26	160.01	0	249.85	13.3	21.6	17.7	1238200000	150240000	871450000	216520000	149390000	103360000	97686000	21	43	19	83
P19021	26	26	26	Peptidyl-glycine alpha-amidating monooxygenase	PAM	26	26	26	108.33	0	234.75	13.5	30.1	21.7	2.0386e+09	257740000	1254000000	526930000	94577000	102310000	73353000	26	53	32	111
P00558	26	26	26	Phosphoglycerate kinase 1	PGK1	26	26	26	44.614	0	285.36	53.7	56.6	62.4	5298700000	1357900000	2318800000	1.6219e+09	525780000	122550000	238180000	66	51	49	166
Q9NQ38-3	26	26	4	Isoform long of Serine protease inhibitor Kazal-type 5	SPINK5	26	26	4	124.08	0	323.31	12.7	27.3	14.7	3.5154e+09	79553000	3.1761e+09	259720000	87527000	394270000	90722000	14	73	18	105
P08670	26	26	25	Vimentin	VIM	26	26	25	53.651	0	197.03	35.2	41.6	42.7	2681800000	182360000	1.8061e+09	693360000	90827000	155540000	104420000	8	43	31	82
Q59G50	25	25	2	Semaphorin 3F variant (Fragment)		25	25	2	84.96	0	232.75	28.8	33.9	38.3	2529900000	277590000	1454000000	798280000	203530000	229020000	193140000	22	37	34	93
D3DUU0	25	1	1	CD163 antigen, isoform CRA_a	CD163	25	1	1	107.42	0	76.232	29.4	37.1	32.3	664130000	8140600	612960000	43029000	0	729960000	403910000	1	9	2	12
A0A0H3W5U0	25	2	2	Beta-crystallin B2	CRYBB2	25	2	2	23.396	0	4.4171	93.2	86.3	82.9	47058000	24130000	22928000	0	0	0	0	1	2	0	3
Q12805	25	25	3	EGF-containing fibulin-like extracellular matrix protein 1	EFEMP1	25	25	3	54.64	0	323.31	58.4	57.6	58.4	96979000000	13856000000	42085000000	41037000000	8806400000	10967000000	11076000000	199	274	249	722
Q6MZW2	25	23	23	Follistatin-related protein 4	FSTL4	25	23	23	93.095	0	185.14	31.4	39.9	37.1	1.4585e+09	258520000	780530000	419430000	236090000	129520000	178680000	28	33	35	96
Q9NS15	25	25	25	Latent-transforming growth factor beta-binding protein 3	LTBP3	25	25	25	139.36	0	255.16	18.3	29	21	1432200000	113220000	977470000	341570000	611970000	941750000	643620000	17	45	24	86
P22897	25	25	25	Macrophage mannose receptor 1	MRC1	25	25	25	166.01	0	91.104	6	19.7	6.3	544970000	41463000	419790000	83720000	16838000	49826000	17907000	4	35	7	46
P36955	25	25	20	Pigment epithelium-derived factor	SERPINF1	25	25	20	46.312	0	323.31	54.1	68.7	52.4	929300000000	293570000000	343840000000	291880000000	73759000000	33939000000	37061000000	622	683	564	1869
B3KS49	24	3	3	Gelsolin		24	3	3	52.342	0	40.449	51.3	51.8	49.5	92033000	2118200	86235000	3680000	0	0	0	0	6	1	7
B7Z1F8	24	2	2	cDNA FLJ53025, highly similar to Complement C4-B		24	2	2	30.444	0	105.97	63	73	73	16004000000	1.8204e+09	12893000000	1289800000	5.8332e+09	10577000000	3.5911e+09	31	38	23	92
P10909	24	24	9	Clusterin	CLU	24	24	9	52.494	0	323.31	40.5	40.8	40.8	526350000000	54110000000	283170000000	189070000000	28314000000	41587000000	37956000000	385	708	442	1535
P16870	24	24	24	Carboxypeptidase E	CPE	24	24	24	53.15	0	296.54	47.3	55.5	52.3	15967000000	2558500000	7.081e+09	6.3274e+09	1.6317e+09	1210600000	1.6808e+09	74	94	81	249
A0A0S2Z3V1	24	2	2	EGF containing fibulin-like extracellular matrix protein 1 isoform 2 (Fragment)	EFEMP1	24	2	2	45.722	0	19.033	65.4	64.4	65.4	210170000	22642000	110810000	76713000	0	0	0	1	2	3	6
Q14393	24	24	24	Growth arrest-specific protein 6	GAS6	24	24	24	74.925	0	323.31	35.1	38.1	32.2	4673400000	753170000	2.9487e+09	971510000	1321700000	1.0613e+09	1161200000	38	51	34	123
P04196	24	24	2	Histidine-rich glycoprotein	HRG	24	24	2	59.578	0	323.31	54.5	54.5	50.7	172580000000	47426000000	64303000000	60850000000	34607000000	26370000000	38073000000	250	358	298	906
Q06033	24	24	24	Inter-alpha-trypsin inhibitor heavy chain H3	ITIH3	24	24	24	99.848	0	272.91	22.4	39.1	27.9	7.8929e+09	656200000	4.1946e+09	3.0421e+09	184010000	359120000	301840000	20	60	35	115
O00462	24	24	24	Beta-mannosidase	MANBA	24	24	24	100.89	0	144.32	20.9	29.4	23.3	1124600000	207650000	541850000	375080000	123750000	87942000	102560000	20	30	26	76
O94856-4	24	24	8	Isoform 4 of Neurofascin	NFASC	24	24	8	119.47	0	209.07	22.4	21.4	30.2	1.4768e+09	283240000	552500000	641030000	140760000	81266000	106360000	22	27	26	75
Q02809	24	24	24	Procollagen-lysine,2-oxoglutarate 5-dioxygenase 1	PLOD1	24	24	24	83.549	0	114.57	23	40	35.4	1121700000	106080000	782950000	232720000	131700000	157610000	99039000	14	42	23	79
Q8WXD2	24	24	24	Secretogranin-3	SCG3	24	24	24	53.005	0	323.31	35.5	44.2	45.3	6.0745e+09	765250000	3.5452e+09	1.764e+09	758420000	774640000	694180000	34	50	35	119
Q13214	24	24	24	Semaphorin-3B	SEMA3B	24	24	24	83.121	0	270.08	28.2	46.5	32.7	2.061e+09	319440000	1102300000	639280000	187430000	125110000	177330000	23	35	23	81
Q13275	24	1	1	Semaphorin-3F	SEMA3F	24	1	1	88.38	0.003212	1.8134	25.9	30.8	36.6	5841800	0	0	5841800	0	0	0	0	0	1	1
P08697	24	24	24	Alpha-2-antiplasmin	SERPINF2	24	24	24	54.565	0	323.31	43.8	56.8	47.3	108360000000	8.1348e+09	64948000000	35277000000	7.9622e+09	10840000000	10411000000	94	214	137	445
P04004	24	24	24	Vitronectin	VTN	24	24	24	54.305	0	323.31	34.7	55.4	51.9	151670000000	19484000000	76978000000	55209000000	38712000000	36442000000	40776000000	132	253	178	563
B2R8I2	23	1	1	cDNA, FLJ93914, highly similar to Homo sapiens histidine-rich glycoprotein (HRG), mRNA		23	1	1	59.512	0	27.134	54.5	54.5	50.7	8.4628e+09	520730000	6.6533e+09	1288800000	653930000	1.8758e+09	3.5346e+09	30	14	15	59
Q86U78	23	23	1	Angiotensinogen		23	23	1	53.113	0	323.31	39	60.4	47.2	115200000000	17148000000	73986000000	24064000000	4815100000	8.0038e+09	7.5547e+09	125	293	173	591
P01019	23	1	1	Angiotensinogen	AGT	23	1	1	53.154	0	37.462	33.8	60.4	47.2	78905000	0	77254000	1651100	0	0	0	0	4	0	4
P80108	23	23	23	Phosphatidylinositol-glycan-specific phospholipase D	GPLD1	23	23	23	92.335	0	171.87	22.6	31.2	28.2	2459800000	196610000	1.5313e+09	731860000	81375000	137440000	112060000	31	54	41	126
Q14520	23	23	23	Hyaluronan-binding protein 2	HABP2	23	23	23	62.671	0	323.31	32.9	37.7	37.7	18263000000	1.0002e+09	11550000000	5713000000	619670000	1408700000	1.0585e+09	42	125	72	239
V9HWD8	23	23	0	Epididymis secretory sperm binding protein Li 163pA	HEL-S-163pA	23	23	0	54.253	0	323.31	48.9	54.7	61.2	480830000000	67292000000	298080000000	115450000000	131560000000	147060000000	142240000000	393	635	462	1490
P33908	23	23	23	Mannosyl-oligosaccharide 1,2-alpha-mannosidase IA	MAN1A1	23	23	23	72.968	0	223.24	24.7	42	28.2	3.3442e+09	529550000	1.6757e+09	1138900000	233140000	333610000	268910000	17	52	31	100
Q8IWY4	23	23	15	Signal peptide, CUB and EGF-like domain-containing protein 1	SCUBE1	23	23	15	107.91	0	323.31	26.8	26.1	27.1	2739400000	669080000	1333000000	737360000	311120000	205640000	181660000	36	43	38	117
P05155	23	23	23	Plasma protease C1 inhibitor	SERPING1	23	23	23	55.154	0	323.31	33	43	33	278590000000	35156000000	147190000000	96244000000	32443000000	43084000000	38790000000	235	473	291	999
P05067	22	21	21	Amyloid-beta precursor protein	APP	22	21	21	86.942	0	236.27	26.8	30.9	29.4	13683000000	2318700000	8.429e+09	2.9356e+09	1.9547e+09	1417600000	1.6356e+09	77	68	47	192
P07357	22	22	15	Complement component C8 alpha chain	C8A	22	22	15	65.163	0	323.31	31.5	37.8	38.7	18617000000	2622100000	9644800000	6.3504e+09	1162800000	896540000	1270200000	65	94	76	235
Q8IWV2	22	22	22	Contactin-4	CNTN4	22	22	22	113.45	0	90.659	17.7	20.5	23.9	834670000	206350000	368720000	259600000	92729000	58648000	58712000	24	18	21	63
P10253	22	22	11	Lysosomal alpha-glucosidase	GAA	22	22	11	105.32	0	323.31	17.3	31.8	15.7	1224500000	188560000	828370000	207550000	104640000	100100000	60642000	17	34	15	66
Q13332	22	22	22	Receptor-type tyrosine-protein phosphatase S	PTPRS	22	22	22	217.04	0	218.81	13.3	13.7	13.7	1221000000	196480000	646800000	377720000	152200000	153660000	132700000	16	28	18	62
Q8WY21	22	22	20	VPS10 domain-containing receptor SorCS1	SORCS1	22	22	20	129.63	0	181.03	12.3	24.3	15.8	1.7144e+09	189730000	1097300000	427350000	868280000	940170000	610930000	13	35	22	70
Q08629	22	22	20	Testican-1	SPOCK1	22	22	20	49.124	0	291.42	49.9	48.5	50.8	6.4208e+09	2.0648e+09	2.1055e+09	2250500000	1.0176e+09	309690000	485040000	51	50	55	156
B4DUV1	21	21	1	Fibulin-1		21	21	1	70.154	0	323.31	39.2	47.3	44.5	27503000000	7.578e+09	10665000000	9259400000	2875200000	2.9297e+09	3.3414e+09	66	95	102	263
P00352	21	21	21	Aldehyde dehydrogenase 1A1	ALDH1A1	21	21	21	54.861	0	190.19	50.1	38.1	41.1	1147400000	320620000	435570000	391180000	257420000	119480000	218630000	25	18	20	63
A0A346D5N4	21	21	1	Coagulation factor XII	F12	21	21	1	67.847	0	323.31	39.2	48.1	39.2	37047000000	4686500000	24002000000	8.3583e+09	1182800000	2364600000	2.1288e+09	101	126	114	341
P00748	21	1	1	Coagulation factor XII	F12	21	1	1	67.791	0	18.475	36.3	48.1	39.2	197910000	0	177030000	20879000	0	0	0	0	5	4	9
Q12841	21	21	21	Follistatin-related protein 1	FSTL1	21	21	21	34.985	0	323.31	46.1	55.8	60.7	15156000000	3.0681e+09	6.2245e+09	5.8632e+09	16482000000	8610800000	13151000000	98	76	77	251
Q14697	21	21	18	Neutral alpha-glucosidase AB	GANAB	21	21	18	106.87	0	201.23	13.3	28.7	16.1	539390000	27286000	395240000	116860000	26532000	76109000	32186000	6	33	12	51
C8C504	21	21	2	Beta-globin	HBB	21	21	2	15.997	0	323.31	74.8	81	95.9	559560000000	265550000	17538000000	541760000000	25720000	1160400000	80441000000	29	76	1321	1426
P06865	21	21	2	Beta-hexosaminidase subunit alpha	HEXA	21	21	2	60.702	0	152.78	28.9	45.2	33.3	2.9414e+09	532440000	1.5118e+09	897130000	328890000	225230000	242110000	32	45	32	109
P11142	21	20	18	Heat shock cognate 71 kDa protein	HSPA8	21	20	18	70.897	0	105.78	24.1	31.1	32.2	874400000	155200000	262120000	457080000	141170000	90404000	198380000	20	24	36	80
P49641	21	20	20	Alpha-mannosidase 2x	MAN2A2	21	20	20	130.54	0	65.231	8.7	23.4	12.5	422440000	36824000	332810000	52802000	185380000	254010000	124150000	7	30	11	48
P26038	21	21	15	Moesin	MSN	21	21	15	67.819	0	83.942	18.5	28.9	25.3	966240000	127020000	462870000	376350000	57247000	41841000	59695000	15	28	24	67
P13591	21	21	2	Neural cell adhesion molecule 1	NCAM1	21	21	2	94.573	0	323.31	23.9	25.8	27.5	4816700000	646390000	2558900000	1.6114e+09	556160000	485020000	468210000	40	49	40	129
P07602	21	21	21	Prosaposin	PSAP	21	21	21	58.112	0	155.04	37.4	34.9	41	12744000000	2.9151e+09	5052500000	4776000000	2.1474e+09	1414900000	2221300000	53	56	59	168
G3V3A0	21	1	1	Serpin family A member 3	SERPINA3	21	1	1	23.406	0	4.3713	62	87.3	82.4	81338000	1819300	64313000	15205000	0	0	0	2	6	2	10
P05546	21	21	21	Heparin cofactor 2	SERPIND1	21	21	21	57.07	0	323.31	43.9	45.3	45.3	46804000000	4966100000	31577000000	10261000000	1.8209e+09	5389200000	3.2125e+09	56	172	99	327
B4DVA7	20	1	1	Beta-hexosaminidase		20	1	1	62.013	0	39.735	28.3	40.6	34.6	140100000	5465600	80307000	54323000	0	0	0	1	1	1	3
B4DWS3	20	2	2	cDNA FLJ60407, highly similar to Serine protease inhibitor Kazal-type 5 (Fragment)		20	2	2	99.383	0	7.2649	9.4	22.6	14.2	23684000	0	23684000	0	0	0	0	0	2	1	3
Q6LAM1	20	2	2	Heavy chain of factor I (Fragment)		20	2	2	35.883	0	86.308	43.9	43.9	52	16220000000	2588200000	12765000000	867400000	3.4123e+09	4672500000	2226200000	38	55	22	115
Q96JV8	20	1	1	cDNA FLJ14943 fis, clone PLACE1011371, weakly similar to INTER-ALPHA-TRYPSIN INHIBITOR HEAVY CHAIN H2		20	1	1	44.341	0	17.15	43.8	53.7	59.7	210200000	35206000	96219000	78775000	24900000	22346000	16596000	3	4	6	13
P04075	20	20	18	Fructose-bisphosphate aldolase A	ALDOA	20	20	18	39.42	0	323.31	56	63.5	63.7	5.9026e+09	1189300000	2458100000	2255200000	2647900000	1436300000	2.0209e+09	54	71	45	170
P02760	20	20	17	Protein AMBP	AMBP	20	20	17	38.999	0	323.31	44.9	47.7	51.4	230280000000	17117000000	165550000000	47607000000	20458000000	54361000000	19688000000	161	616	213	990
P51693	20	20	2	Amyloid beta precursor like protein 1	APLP1	20	20	2	72.176	0	323.31	34	32.6	34.5	8838800000	1372900000	4376200000	3.0896e+09	409760000	334760000	451610000	58	69	51	178
Q9BU40-5	20	1	1	Isoform 4 of Chordin-like protein 1	CHRDL1	20	1	1	52.154	0	2.9904	36.8	51.9	46.2	14105000	6266300	7043000	795560	0	0	0	2	2	0	4
Q9BU40-4	20	20	1	Isoform 3 of Chordin-like protein 1	CHRDL1	20	20	1	52.284	0	323.31	36.9	52	46.3	8804000000	1.5723e+09	4.0874e+09	3.1444e+09	1.6446e+09	1201700000	1402400000	63	68	47	178
Q9H4D0	20	19	19	Calsyntenin-2	CLSTN2	20	19	19	107	0	112.39	16.6	18	19.5	1415100000	267940000	288100000	859060000	153090000	51191000	103840000	25	24	26	75
Q96KN2	20	20	20	Beta-Ala-His dipeptidase	CNDP1	20	20	20	56.691	0	260.04	36.7	42.6	35.9	5.9644e+09	936120000	3.5036e+09	1.5247e+09	263920000	272170000	238150000	49	73	30	152
P39060	20	20	20	Collagen alpha-1(XVIII) chain	COL18A1	20	20	20	178.19	0	323.31	10.1	15.4	13	7.6759e+09	829490000	4738700000	2.1077e+09	601370000	652770000	596200000	32	69	35	136
P12109	20	20	20	Collagen alpha-1(VI) chain	COL6A1	20	20	20	108.53	0	306.27	19.1	26.6	24.4	5070100000	711060000	2722400000	1.6367e+09	765070000	616090000	619020000	36	72	44	152
P07858	20	20	3	Cathepsin B	CTSB	20	20	3	37.821	0	323.31	42.8	46.6	47.5	9074700000	1.5357e+09	5704100000	1.835e+09	769720000	759770000	487680000	65	87	58	210
P07339	20	20	3	Cathepsin D	CTSD	20	20	3	44.552	0	323.31	46.1	44.2	44.2	71648000000	14938000000	32423000000	24287000000	20169000000	16737000000	14665000000	146	213	135	494
Q02413	20	20	20	Desmoglein-1	DSG1	20	20	20	113.75	0	179.09	17.3	22.2	22.4	1.5074e+09	224830000	372900000	909700000	524910000	393880000	743520000	19	27	33	79
A0A0A7E7X3	20	2	2	Aminopeptidase (Fragment)	ERAP1	20	2	2	107.23	0	2.5202	17.3	23.4	17.9	17808000	0	17808000	0	0	0	0	0	3	0	3
Q9NZ08	20	20	2	Endoplasmic reticulum aminopeptidase 1	ERAP1	20	20	2	107.23	0	139.65	19.2	23.4	19.8	1.0702e+09	139620000	753070000	177550000	169840000	239000000	120210000	14	31	19	64
P03951	20	20	20	Coagulation factor XI	F11	20	20	20	70.108	0	150.48	13.9	36.5	22.9	2430200000	151530000	1.6944e+09	584340000	543810000	413200000	594620000	18	32	22	72
B1AHL2	20	1	1	Fibulin-1	FBLN1	20	1	1	78.329	0	5.8651	27.6	38.8	32.3	169470000	0	169470000	0	0	0	0	0	3	0	3
Q86SR1	20	20	20	Polypeptide N-acetylgalactosaminyltransferase 10	GALNT10	20	20	20	68.991	0	118.1	13.8	35.7	30.7	748520000	104700000	406470000	237360000	46767000	31708000	35185000	9	24	14	47
P50395	20	20	12	Rab GDP dissociation inhibitor beta	GDI2	20	20	12	50.663	0	101.87	24.5	35.1	48.1	720160000	78222000	155920000	486020000	67452000	46384000	86949000	14	13	27	54
P68871	20	1	0	Hemoglobin subunit beta	HBB	20	1	0	15.998	0	94.757	87.8	93.9	95.9	109490000000	3923700	845260000	108640000000	0	89014000	20602000000	0	10	293	303
P07686	20	20	20	Beta-hexosaminidase subunit beta	HEXB	20	20	20	63.137	0	107.1	30	29.9	31.8	3.1762e+09	729380000	1199200000	1247600000	572710000	212620000	371210000	45	47	46	138
P35858	20	20	20	Insulin-like growth factor-binding protein complex acid labile subunit	IGFALS	20	20	20	66.034	0	323.31	39.3	40.5	41	19315000000	1.8946e+09	11526000000	5.8946e+09	617580000	923590000	806110000	65	112	80	257
Q12907	20	20	20	Vesicular integral-membrane protein VIP36	LMAN2	20	20	20	40.228	0	296.5	50	57.9	49.7	5.8774e+09	838560000	4.0136e+09	1.0252e+09	632680000	760770000	395730000	41	70	37	148
Q96KG7	20	20	20	Multiple epidermal growth factor-like domains protein 10	MEGF10	20	20	20	122.2	0	323.31	23	27.5	20.2	2377700000	466410000	1167800000	743430000	349970000	279970000	281250000	27	48	33	108
P08581	20	20	20	Hepatocyte growth factor receptor	MET	20	20	20	155.54	0	141.66	9.8	17.8	10.7	705590000	70303000	489510000	145780000	36298000	54531000	43995000	11	31	11	53
Q15113	20	20	20	Procollagen C-endopeptidase enhancer 1	PCOLCE	20	20	20	47.972	0	323.31	48.8	40.1	46.8	11606000000	2477900000	3.8187e+09	5308800000	1.0068e+09	802820000	1403900000	58	45	54	157
P20742	20	14	11	Pregnancy zone protein	PZP	20	14	11	163.86	0	41.087	8.7	14.8	15.3	232450000	20481000	75839000	136130000	32153000	25084000	71994000	2	11	11	24
Q13228	20	20	20	Methanethiol oxidase	SELENBP1	20	20	20	52.39	0	106.47	14.4	22.9	44.5	617840000	43241000	119400000	455200000	71464000	30283000	159350000	7	12	25	44
Q9NPR2	20	20	20	Semaphorin-4B	SEMA4B	20	20	20	92.765	0	149.4	18.8	21.5	20.7	3.2013e+09	442190000	2397300000	361810000	400730000	325740000	251510000	34	50	22	106
P18206	20	20	20	Vinculin	VCL	20	20	20	123.8	0	44.23	5.1	21.3	9.1	263960000	15733000	187920000	60300000	11034000	18152000	14644000	3	23	8	34
P04217-2	19	2	2	Isoform 2 of Alpha-1B-glycoprotein	A1BG	19	2	2	40.717	0	6.0143	49.9	57.6	66.2	191830000	7608600	97877000	86346000	0	30713000	28302000	1	5	7	13
Q8IUX7	19	19	19	Adipocyte enhancer-binding protein 1	AEBP1	19	19	19	130.93	0	146.43	7.3	19.6	12.3	1239600000	20797000	1.0401e+09	178710000	21256000	153220000	40719000	5	42	13	60
P51693-2	19	1	1	Isoform 2 of Amyloid beta precursor like protein 1	APLP1	19	1	1	72.247	0.0032189	1.8333	31.2	29.8	33.2	25751000	0	0	25751000	0	0	0	0	0	1	1
A0A8V8TMU5	19	1	1	Complement C5	C5	19	1	1	62.489	0.0010899	1.9562	30.9	37.4	38.1	2180100	0	0	2180100	0	0	0	0	0	1	1
P10645	19	19	19	Chromogranin-A	CHGA	19	19	19	50.688	0	323.31	47.3	47.3	52.3	10964000000	1140600000	7.2493e+09	2573700000	498450000	449070000	397550000	38	40	41	119
Q15846	19	19	19	Clusterin-like protein 1	CLUL1	19	19	19	54.214	0	280.32	32.6	37.6	37.3	3.4051e+09	410140000	2.0359e+09	959040000	97209000	228020000	141950000	19	51	26	96
P53674	19	19	19	Beta-crystallin B1	CRYBB1	19	19	19	28.023	0	165.84	75.8	59.1	41.3	3.7051e+09	3.2746e+09	352670000	77849000	1.8956e+09	88849000	29796000	89	22	6	117
Q9Y6C2	19	19	19	EMILIN-1	EMILIN1	19	19	19	106.69	0	241.29	16.6	25	17.1	632230000	97683000	315280000	219270000	495370000	280910000	442060000	17	26	17	60
Q10471	19	19	18	Polypeptide N-acetylgalactosaminyltransferase 2	GALNT2	19	19	18	64.732	0	66.181	29.4	31.7	31.2	1150500000	169590000	563050000	417890000	502510000	546210000	496500000	18	28	21	67
Q8NBJ4	19	19	19	Golgi membrane protein 1	GOLM1	19	19	19	45.333	0	316.94	27.7	33.2	31.7	2659700000	398350000	1139400000	1122000000	297210000	182850000	235380000	33	38	35	106
P09960	19	19	19	Leukotriene A-4 hydrolase	LTA4H	19	19	19	69.284	0	190.62	24.7	36.3	22.4	562050000	74585000	371550000	115920000	26408000	23935000	20811000	14	24	12	50
P02763	19	19	14	Alpha-1-acid glycoprotein 1	ORM1	19	19	14	23.539	0	323.31	63.7	63.7	56.2	1153300000000	148370000000	671080000000	333880000000	222900000000	221500000000	147870000000	682	1383	745	2810
Q96PD5	19	19	14	N-acetylmuramoyl-L-alanine amidase	PGLYRP2	19	19	14	62.216	0	323.31	31.2	50.2	48.8	44429000000	5011000000	24411000000	15007000000	2.0362e+09	3.5555e+09	3.0049e+09	81	129	98	308
P05543	19	19	19	Thyroxine-binding globulin	SERPINA7	19	19	19	46.324	0	323.31	43.6	55.7	50.1	47594000000	6.0466e+09	20682000000	20865000000	6.5464e+09	7.6641e+09	8784600000	103	157	111	371
Q9Y5W5	19	19	13	Wnt inhibitory factor 1	WIF1	19	19	13	41.527	0	270.12	35.1	52	35.1	22273000000	3.258e+09	11961000000	7.0544e+09	19671000000	11950000000	13555000000	92	116	84	292
A0A384MDQ7	18	18	1	Epididymis secretory sperm binding protein		18	18	1	46.722	0	221.28	21.5	48.8	40.9	3.1578e+09	89086000	2329100000	739610000	53019000	319360000	166490000	7	58	26	91
B4DL49	18	3	3	Cathepsin B		18	3	3	30.767	0	72.784	53.1	52	53.1	695060000	80701000	409530000	204830000	1.579e+09	1421500000	936920000	18	23	11	52
Q96JP9	18	18	18	Cadherin-related family member 1	CDHR1	18	18	18	93.594	0	97.938	14.8	27.9	20.7	1.8442e+09	221330000	906880000	716020000	209190000	172110000	156970000	15	30	30	75
F8W787	18	1	1	Cathepsin D	CTSD	18	1	1	40.783	0	2.2723	48.3	44	47.5	11375000	2647000	0	8728200	0	0	0	1	0	1	2
F6SYF8	18	3	0	Dickkopf WNT signaling pathway inhibitor 3	DKK3	18	3	0	39.95	0	42.862	54.4	54.4	61.5	586960000	36249000	320720000	229990000	100430000	185430000	171590000	4	8	4	16
Q9UBP4	18	18	0	Dickkopf-related protein 3	DKK3	18	18	0	38.39	0	323.31	53.4	56.3	60.9	127680000000	19490000000	66870000000	41324000000	9899700000	7.6001e+09	9734100000	141	209	130	480
P00738	18	18	8	Haptoglobin	HP	18	18	8	45.205	0	96.276	42.4	39.4	44.3	1.8504e+09	305860000	507850000	1.0367e+09	250440000	104020000	266400000	26	27	34	87
P14625	18	18	17	Endoplasmin	HSP90B1	18	18	17	92.468	0	78.228	7.5	26.7	13	750310000	37203000	509910000	203200000	35378000	89121000	38293000	6	26	19	51
P11717	18	18	18	Cation-independent mannose-6-phosphate receptor	IGF2R	18	18	18	274.37	0	110.3	4.9	9	3.4	282550000	29142000	196120000	57289000	20433000	22361000	16714000	5	18	6	29
Q16270	18	18	18	Insulin-like growth factor-binding protein 7	IGFBP7	18	18	18	29.13	0	323.31	57.8	53.2	53.2	71721000000	17112000000	22572000000	32036000000	22027000000	8.0704e+09	20736000000	162	131	144	437
P24043	18	18	18	Laminin subunit alpha-2	LAMA2	18	18	18	343.9	0	55.81	1.8	8.1	3	189560000	9448900	167420000	12696000	31837000	33605000	12100000	3	18	2	23
P00338	18	18	17	L-lactate dehydrogenase A chain	LDHA	18	18	17	36.688	0	92.461	31	55.7	31.9	2150000000	492220000	1.0044e+09	653380000	364540000	204960000	319540000	19	32	19	70
O00754	18	18	18	Lysosomal alpha-mannosidase	MAN2B1	18	18	18	113.74	0	72.879	11	21.7	13.8	432100000	51712000	267680000	112710000	90435000	74378000	98964000	8	17	12	37
P07237	18	18	18	Protein disulfide-isomerase	P4HB	18	18	18	57.116	0	49.545	17.3	34.3	29.9	658980000	56323000	455360000	147300000	71777000	88645000	69779000	8	26	19	53
Q14563	18	18	18	Semaphorin-3A	SEMA3A	18	18	18	88.888	0	257.84	18.3	18.9	19.5	1249800000	242870000	585520000	421410000	216160000	202740000	165180000	21	24	21	66
P01009	18	1	1	Alpha-1-antitrypsin	SERPINA1	18	1	1	46.736	0	11.9	21.5	48.8	40.9	235650000	0	189860000	45788000	0	161330000	38686000	0	4	8	12
Q9NY15	18	18	18	Stabilin-1	STAB1	18	18	18	275.48	0	154.44	0.4	9.7	2.3	204650000	17186000	168280000	19180000	0	0	0	1	20	3	24
P02766	18	18	4	Transthyretin	TTR	18	18	4	15.887	0	323.31	80.3	80.3	73.5	1807200000000	201410000000	1128000000000	477830000000	410550000000	467340000000	321250000000	1587	2723	1679	5989
P13611	18	18	10	Versican core protein	VCAN	18	18	10	372.82	0	210.25	5.1	6.4	5.9	4803500000	450810000	3.7883e+09	564380000	397880000	304690000	239190000	30	37	25	92
A8K9V7	17	17	17	Neuropilin		17	17	17	102.36	0	253.29	18	22.6	19.8	1.0056e+09	110590000	589710000	305280000	85595000	199800000	122460000	10	19	24	53
B4DVJ0	17	17	17	Glucose-6-phosphate isomerase		17	17	17	59.99	0	171.83	39.2	34.8	37.1	1181800000	462020000	342430000	377340000	417610000	108730000	176090000	27	25	19	71
Q7Z7G0	17	17	17	Target of Nesh-SH3	ABI3BP	17	17	17	117.89	0	254.67	16.8	19.4	16.6	4787000000	1451000000	1.8855e+09	1450600000	692610000	310360000	360340000	44	39	36	119
P09972	17	15	15	Fructose-bisphosphate aldolase C	ALDOC	17	15	15	39.455	0	172.76	46.2	57.4	49.2	979230000	267100000	321000000	391130000	282970000	113460000	136200000	19	27	21	67
O43505	17	17	17	Beta-1,4-glucuronyltransferase 1	B4GAT1	17	17	17	47.119	0	190.07	32.8	48.2	40.5	20294000000	2807100000	13796000000	3.6904e+09	2303100000	2350300000	3.0956e+09	38	52	40	130
P00915	17	17	17	Carbonic anhydrase 1	CA1	17	17	17	28.87	0	323.31	26.4	70.9	76.2	30656000000	36665000	9086900000	21532000000	26335000	1.0439e+09	6.8157e+09	4	72	196	272
P02452	17	17	15	Collagen alpha-1(I) chain	COL1A1	17	17	15	138.91	0	161.88	10.3	11.3	11.9	3.6172e+09	358680000	1.4793e+09	1.7791e+09	284750000	349580000	522730000	26	36	38	100
P22914	17	17	10	Gamma-crystallin S	CRYGS	17	17	10	21.007	0	267.87	83.1	56.7	47.8	13286000000	9275900000	2223600000	1.7869e+09	10923000000	830590000	864000000	104	24	19	147
Q08554	17	17	17	Desmocollin-1	DSC1	17	17	17	99.986	0	323.31	14.5	15.8	17.6	4.1595e+09	511590000	2646900000	1.0011e+09	845040000	889630000	1.011e+09	29	46	27	102
P02042	17	9	3	Hemoglobin subunit delta	HBD	17	9	3	16.055	0	241.67	32	91.2	95.9	22501000000	0	120930000	22380000000	0	33278000	4729600000	0	9	124	133
V9HW68	17	17	2	Epididymis luminal protein 214	HEL-214	17	17	2	51.715	0	214.69	22.1	47	35.1	4.0323e+09	198260000	2841400000	992630000	372440000	973160000	444710000	10	50	24	84
Q04756	17	17	17	Hepatocyte growth factor activator	HGFAC	17	17	17	70.681	0	205.34	23.2	27.3	30.8	4642600000	543640000	2308200000	1.7908e+09	389700000	498300000	588190000	26	27	27	80
Q9Y4L1	17	17	16	Hypoxia up-regulated protein 1	HYOU1	17	17	16	111.33	0	214.02	9.7	18.4	7.7	2.0452e+09	112320000	1350000000	582850000	169390000	264760000	191550000	9	27	14	50
P14923	17	17	10	Junction plakoglobin	JUP	17	17	10	81.744	0	79.361	20.4	17.7	29.1	703940000	239250000	177080000	287610000	105910000	40429000	73667000	16	15	22	53
P07195	17	16	16	L-lactate dehydrogenase B chain	LDHB	17	16	16	36.638	0	89.937	35.6	43.4	44.3	1.4649e+09	256020000	609500000	599340000	112830000	81045000	133340000	17	21	25	63
P43121	17	17	17	Cell surface glycoprotein MUC18	MCAM	17	17	17	71.607	0	186.64	23.8	30	18.9	1.0558e+09	260910000	639320000	155570000	751070000	808020000	586750000	15	21	13	49
Q9UNW1	17	17	17	Multiple inositol polyphosphate phosphatase 1	MINPP1	17	17	17	55.051	0	140.83	20.9	40.2	25.5	1.6211e+09	158620000	967750000	494770000	43958000	59961000	77862000	25	47	36	108
Q9NR99	17	17	17	Matrix-remodeling-associated protein 5	MXRA5	17	17	17	312.15	0	41.576	1.8	7.5	3.2	371250000	12811000	298680000	59759000	9342400	39663000	20694000	2	21	7	30
P12883	17	17	13	Myosin-7	MYH7	17	17	13	223.09	0	181.12	0	9.7	0	381740000	0	381740000	0	0	0	0	0	21	0	21
P19652	17	12	12	Alpha-1-acid glycoprotein 2	ORM2	17	12	12	23.602	0	323.31	63.7	63.7	62.7	174460000000	35750000000	66471000000	72238000000	88192000000	42801000000	48451000000	278	254	241	773
Q92954-3	17	17	17	Isoform C of Proteoglycan 4	PRG4	17	17	17	141.09	0	62.51	12.3	14.2	13.1	713410000	128970000	295510000	288930000	122530000	86475000	101640000	20	21	18	59
O00584	17	17	17	Ribonuclease T2	RNASET2	17	17	17	29.48	0	323.31	52.3	61.3	52.3	5.8739e+09	952740000	3.7339e+09	1187200000	598210000	622700000	595540000	51	51	49	151
P13521	17	17	17	Secretogranin-2	SCG2	17	17	17	70.94	0	137.45	22	25.1	25.6	798170000	167020000	285410000	345750000	61293000	30307000	46735000	14	17	16	47
P05154	17	17	17	Plasma serine protease inhibitor	SERPINA5	17	17	17	45.674	0	323.31	35.7	39.9	36	10960000000	1.621e+09	5030200000	4309100000	497520000	539870000	677510000	59	104	87	250
B4DID6	16	1	0	cDNA FLJ52545, highly similar to Dickkopf-related protein 3		16	1	0	39.851	0	5.1678	47.8	47.8	61.5	4866700	0	0	4866700	0	0	0	0	0	1	1
P60709	16	16	7	Actin, cytoplasmic 1	ACTB	16	16	7	41.736	0	323.31	40.8	57.6	52.3	19594000000	1410300000	13332000000	4851700000	1.0722e+09	1.5081e+09	1.8386e+09	55	62	56	173
P16157	16	16	16	Ankyrin-1	ANK1	16	16	16	206.26	0	63.62	0	2.9	10.4	164670000	0	15651000	149020000	0	3587600	27753000	0	4	18	22
A0A0S2Z3V0	16	1	0	Apolipoprotein E isoform 2 (Fragment)	APOE	16	1	0	21.682	0	5.4368	72.5	79.9	79.9	587900000	90062000	228590000	269250000	59999000	65735000	72221000	3	2	3	8
Q12797	16	16	16	Aspartyl/asparaginyl beta-hydroxylase	ASPH	16	16	16	85.862	0	95.97	6.5	19.8	10	502990000	30035000	361850000	111100000	77087000	126740000	78227000	4	21	6	31
A0A024R825	16	1	1	Carbonic anhydrase	CA3	16	1	1	29.571	0	2.8243	63.1	63.8	63.5	53773000	36192000	0	17581000	0	0	0	4	0	1	5
P07451	16	16	1	Carbonic anhydrase 3	CA3	16	16	1	29.557	0	162.94	63.1	68.5	63.5	4728000000	2689400000	804960000	1233600000	2468400000	452010000	1390600000	69	32	38	139
Q03591	16	9	3	Complement factor H-related protein 1	CFHR1	16	9	3	37.65	0	287.62	64.5	64.5	64.5	25340000000	3.0999e+09	16133000000	6.1069e+09	4.2752e+09	5154100000	4557800000	85	90	54	229
G3XAP6	16	16	11	Cartilage oligomeric matrix protein	COMP	16	16	11	79.696	0	254.61	25	28.7	34.5	3.133e+09	403820000	1.576e+09	1153200000	299850000	379870000	429590000	18	39	28	85
Q96IY4	16	16	16	Carboxypeptidase B2	CPB2	16	16	16	48.424	0	323.31	38.8	38.8	45.2	18057000000	2533100000	11208000000	4316100000	2604100000	2344000000	1.9099e+09	80	101	91	272
Q9UBX1	16	16	16	Cathepsin F	CTSF	16	16	16	53.365	0	61.485	28.1	31.6	29.1	1.0618e+09	116950000	543850000	401040000	100390000	131160000	138210000	12	26	21	59
Q01469	16	16	16	Fatty acid-binding protein 5	FABP5	16	16	16	15.164	0	315.62	77.8	72.6	77.8	3.4866e+09	1183300000	1219000000	1084200000	400140000	260240000	285190000	38	32	30	100
Q8IXL6	16	16	15	Extracellular serine/threonine protein kinase FAM20C	FAM20C	16	16	15	66.234	0	140.7	11.8	29.6	26.7	765890000	48523000	492450000	224910000	41824000	73120000	154660000	5	20	10	35
Q9BTY2	16	16	16	Plasma alpha-L-fucosidase	FUCA2	16	16	16	54.066	0	54.126	21.8	31	25.3	1.0183e+09	131400000	478700000	408230000	86641000	59862000	84668000	13	17	16	46
P04406	16	16	16	Glyceraldehyde-3-phosphate dehydrogenase	GAPDH	16	16	16	36.053	0	181.99	41.2	49.9	44.8	7.1833e+09	1.7538e+09	2340800000	3.0887e+09	1.0443e+09	698300000	966490000	44	42	48	134
P24592	16	16	16	Insulin-like growth factor-binding protein 6	IGFBP6	16	16	16	25.322	0	323.31	60	64.2	58.3	61228000000	8796700000	34414000000	18017000000	105010000000	67879000000	82513000000	117	189	138	444
P40189	16	16	16	Interleukin-6 receptor subunit beta	IL6ST	16	16	16	103.54	0	179.62	15.1	24.7	21.6	1.9004e+09	190900000	1199800000	509720000	190560000	227390000	188150000	17	28	22	67
P07942	16	16	16	Laminin subunit beta-1	LAMB1	16	16	16	198.04	0	53.995	5.9	9.7	4	376580000	32390000	237310000	106880000	43437000	64823000	46464000	7	16	6	29
Q08380	16	16	16	Galectin-3-binding protein	LGALS3BP	16	16	16	65.33	0	201.64	28.7	29.7	32	2643000000	562540000	1.061e+09	1.0194e+09	901190000	329350000	444550000	21	35	27	83
P58215	16	16	16	Lysyl oxidase homolog 3	LOXL3	16	16	16	83.166	0	77.739	8.6	24.6	12.1	425510000	31488000	314740000	79281000	18009000	29883000	21484000	5	23	7	35
Q8N2S1-2	16	16	16	Isoform 2 of Latent-transforming growth factor beta-binding protein 4	LTBP4	16	16	16	165.74	0	61.806	3.8	11.6	4.5	402440000	25724000	336940000	39770000	23832000	47165000	19385000	6	18	6	30
P51884	16	16	11	Lumican	LUM	16	16	11	38.429	0	323.31	44.7	43.8	43.8	75200000000	9436400000	45721000000	20043000000	7.1485e+09	8.3194e+09	7.6271e+09	118	197	112	427
P26572	16	16	3	Alpha-1,3-mannosyl-glycoprotein 2-beta-N-acetylglucosaminyltransferase	MGAT1	16	16	3	50.878	0	62.53	6.3	42.5	19.1	581580000	22551000	431990000	127040000	17691000	163380000	55941000	2	25	10	37
Q9UBG0	16	16	16	C-type mannose receptor 2	MRC2	16	16	16	166.67	0	81.398	7.1	14.2	8.3	358110000	53014000	248340000	56747000	56449000	64384000	31635000	6	25	7	38
Q13421-4	16	16	16	Isoform 4 of Mesothelin	MSLN	16	16	16	67.94	0	65.217	6.1	30.1	16.4	601840000	34668000	389550000	177620000	14446000	52841000	28291000	6	27	10	43
P54802	16	16	16	Alpha-N-acetylglucosaminidase	NAGLU	16	16	16	82.265	0	93.295	22.9	27.5	17.8	541250000	87035000	330150000	124070000	64692000	101220000	85267000	10	24	10	44
Q9P2S2	16	15	14	Neurexin-2	NRXN2	16	15	14	184.98	0	122.38	8.1	10.3	7.1	330950000	69561000	170190000	91205000	108440000	76345000	73712000	11	20	10	41
Q13018	16	16	16	Secretory phospholipase A2 receptor	PLA2R1	16	16	16	168.6	0	83.142	5.6	12.6	5.1	229910000	32386000	154670000	42856000	27478000	37469000	16855000	6	15	4	25
P32119	16	16	15	Peroxiredoxin-2	PRDX2	16	16	15	21.892	0	149.89	32.8	64.1	68.7	9006900000	212480000	1.769e+09	7.0254e+09	550540000	993500000	7.8067e+09	12	24	63	99
P23471	16	16	16	Receptor-type tyrosine-protein phosphatase zeta	PTPRZ1	16	16	16	254.58	0	72.459	6.8	5.8	6.5	2193200000	622340000	1086700000	484100000	561190000	338120000	352250000	31	35	17	83
O95980	16	16	16	Reversion-inducing cysteine-rich protein with Kazal motifs	RECK	16	16	16	106.46	0	84.448	10.9	16.6	9.6	440720000	80558000	248380000	111780000	45955000	34268000	30382000	9	17	8	34
Q6UWP8	16	16	16	Suprabasin	SBSN	16	16	16	60.54	0	182.4	6.1	48	18.6	906340000	23413000	757330000	125610000	19248000	140660000	79285000	3	35	12	50
P10451	16	16	0	Osteopontin	SPP1	16	16	0	35.422	0	323.31	57.3	57.3	57.3	72115000000	18335000000	38737000000	15043000000	13160000000	12195000000	7.4065e+09	360	195	94	649
B7Z351	16	1	1	Secreted phosphoprotein 1 variant 6	SPP1	16	1	1	37.245	0	35.242	55	55	53.5	200970000	5663600	195300000	0	0	0	0	1	6	0	7
P35443	16	15	14	Thrombospondin-4	THBS4	16	15	14	105.87	0	121.14	15.4	20.6	16.5	2.0457e+09	271450000	1299700000	474490000	339590000	394230000	303300000	19	43	22	84
A0A0S2Z4G4	16	16	11	Tropomyosin 3 isoform 1 (Fragment)	TPM3	16	16	11	29.032	0	66.382	24.6	38.7	46	796760000	72269000	191900000	532590000	33039000	30638000	69388000	6	13	18	37
O14773	16	16	16	Tripeptidyl-peptidase 1	TPP1	16	16	16	61.247	0	323.31	33.4	45.3	37.3	6.9255e+09	1140900000	3.5238e+09	2260800000	1.9968e+09	952310000	1.6659e+09	50	41	65	156
A6XMH1	15	1	1	Transthyretin		15	1	1	14.957	0	3.7554	79	79	71.7	46229000	13222000	14858000	18148000	0	0	0	1	1	1	3
B4DMA7	15	15	14	cDNA FLJ58514, highly similar to Cadherin-11		15	15	14	85.593	0	129.56	13.5	22.5	16.4	435690000	56329000	271170000	108190000	24333000	28462000	28112000	8	16	9	33
M0R009	15	1	1	Alpha-1-B glycoprotein (Fragment)	A1BG	15	1	1	33.341	0	21.694	47.2	49.5	60	128590000	13020000	64306000	51260000	0	760080000	854440000	1	5	3	9
P30838	15	15	15	Aldehyde dehydrogenase, dimeric NADP-preferring	ALDH3A1	15	15	15	50.394	0	119.56	32.2	32.2	32.2	2.0002e+09	348070000	996300000	655830000	135050000	82781000	136730000	27	24	25	76
O95841	15	15	13	Angiopoietin-related protein 1	ANGPTL1	15	15	13	56.719	0	43.474	7.9	31.2	17.3	327530000	15464000	230520000	81547000	14230000	32158000	23382000	5	18	5	28
C9JF17	15	15	15	Apolipoprotein D (Fragment)	APOD	15	15	15	24.158	0	323.31	42.3	52.6	42.3	62504000000	5601900000	39642000000	17260000000	5027600000	7.6163e+09	7.5482e+09	84	153	91	328
P06276	15	15	15	Cholinesterase	BCHE	15	15	15	68.417	0	80.204	10.5	33.2	19.4	982580000	88028000	637770000	256780000	140080000	138260000	120580000	5	26	12	43
Q5VU97	15	15	15	VWFA and cache domain-containing protein 1	CACHD1	15	15	15	142.29	0	51.97	8.3	9.8	10.9	260270000	55897000	122310000	82064000	112370000	48872000	71428000	10	10	8	28
Q8WVQ1	15	15	15	Soluble calcium-activated nucleotidase 1	CANT1	15	15	15	44.839	0	73.93	18	50.4	30.9	528690000	105180000	223110000	200400000	121640000	53611000	70864000	8	18	9	35
Q9BQT9	15	15	15	Calsyntenin-3	CLSTN3	15	15	15	106.1	0	184.53	13.7	17.9	20	2271400000	633480000	745370000	892560000	14046000000	6.9137e+09	11756000000	16	23	31	70
P05813-2	15	15	15	Isoform A1 of Beta-crystallin A3	CRYBA1	15	15	15	23.191	0	149.46	73.2	71.7	54	3.1565e+09	2157200000	857710000	141630000	2383600000	523920000	255930000	109	25	18	152
P00742	15	15	15	Coagulation factor X	F10	15	15	15	54.731	0	142.12	23.2	25.4	28.9	2180500000	474130000	1.0215e+09	684900000	497680000	265840000	395680000	15	25	21	61
P00740	15	15	15	Coagulation factor IX	F9	15	15	15	51.778	0	286.56	35.8	41.9	35.8	7.2309e+09	764560000	4606700000	1.8596e+09	444600000	778100000	518960000	30	58	29	117
Q92520	15	15	9	Protein FAM3C	FAM3C	15	15	9	24.68	0	284.95	49.8	53.7	60.8	6.9392e+09	1.807e+09	2606800000	2525300000	898140000	339380000	580540000	52	51	61	164
Q9UGM5	15	15	15	Fetuin-B	FETUB	15	15	15	42.054	0	323.31	34.6	46.3	39.3	12440000000	1142700000	7.6323e+09	3.6653e+09	584590000	920490000	626500000	33	56	33	122
Q10472	15	15	13	Polypeptide N-acetylgalactosaminyltransferase 1	GALNT1	15	15	13	64.218	0	145.91	14	30.4	19.7	570960000	58331000	350240000	162390000	100890000	57743000	80700000	8	20	11	39
P17174	15	15	15	Aspartate aminotransferase, cytoplasmic	GOT1	15	15	15	46.247	0	47.014	26.4	35.8	33.7	530800000	87544000	218410000	224850000	63846000	44566000	82176000	15	19	14	48
Q8IUL9	15	1	1	Hemoglobin beta chain variant Hb.Sinai-Bel Air (Fragment)	HBB	15	1	1	11.548	0.0058386	1.7444	66.7	75.2	94.3	14175000	0	0	14175000	0	0	0	0	0	1	1
P18065	15	15	15	Insulin-like growth factor-binding protein 2	IGFBP2	15	15	15	34.814	0	323.31	49.2	50.8	50.8	19038000000	2.9295e+09	10803000000	5305600000	1238300000	1413700000	1313600000	53	80	59	192
P24593	15	15	15	Insulin-like growth factor-binding protein 5	IGFBP5	15	15	15	30.57	0	252.58	44.1	48.5	44.5	13899000000	3.0366e+09	8642000000	2220700000	1215400000	1.6256e+09	1144500000	65	95	45	205
P02788	15	15	14	Lactotransferrin	LTF	15	15	14	78.181	0	77.313	15.9	15.8	19.7	532900000	40316000	227200000	265380000	45293000	87533000	152590000	9	11	25	45
P16519	15	15	15	Neuroendocrine convertase 2	PCSK2	15	15	15	70.564	0	121.13	18	28.5	18.5	956940000	133420000	630980000	192540000	221550000	180790000	139020000	23	30	19	72
P30101	15	15	15	Protein disulfide-isomerase A3	PDIA3	15	15	15	56.782	0	191.02	22	29.9	24.4	2503300000	225230000	1285400000	992690000	591010000	422660000	554330000	19	19	15	53
P14314	15	15	15	Glucosidase 2 subunit beta	PRKCSH	15	15	15	59.425	0	128.42	26.9	36.7	35	1.6076e+09	226240000	865170000	516210000	82158000	81812000	62920000	18	25	19	62
P10586	15	15	14	Receptor-type tyrosine-protein phosphatase F	PTPRF	15	15	14	212.88	0	110.48	6.6	6.9	8.2	357490000	60760000	147040000	149690000	143050000	97591000	117060000	6	14	11	31
P02753	15	15	15	Retinol-binding protein 4	RBP4	15	15	15	23.01	0	323.31	76.6	62.2	75.6	189250000000	11148000000	138140000000	39965000000	16560000000	46635000000	19402000000	135	411	205	751
P10451-5	15	1	1	Isoform 2 of Osteopontin	SPP1	15	1	1	33.843	0	2.5142	55.3	55.3	55.3	1.6832e+09	249880000	1128600000	304710000	0	0	0	4	3	3	10
P10451-3	15	3	3	Isoform 3 of Osteopontin	SPP1	15	3	3	32.355	0	45.391	56.8	56.8	56.8	193930000	70166000	50829000	72933000	41983000	15953000	14468000	5	3	3	11
P02549	15	15	15	Spectrin alpha chain, erythrocytic 1	SPTA1	15	15	15	280.01	0	58.433	0	0.5	8.1	87698000	0	0	87698000	0	0	0	0	1	16	17
P29401	15	15	15	Transketolase	TKT	15	15	15	67.877	0	89.804	25	22	26.2	836430000	302710000	164200000	369520000	660320000	128060000	319770000	21	9	17	47
P60174	15	15	15	Triosephosphate isomerase	TPI1	15	15	15	26.669	0	243.97	77.9	70.7	78.3	3.5036e+09	838900000	875170000	1.7895e+09	521110000	150210000	333330000	44	28	36	108
B2R582	14	14	1	cDNA, FLJ92374, highly similar to Homo sapiens C-type lectin domain family 3, member B (CLEC3B), mRNA		14	14	1	22.537	0	323.31	55.9	55.9	55.9	67186000000	7.5282e+09	25759000000	33898000000	3.72e+09	4.0365e+09	4433700000	93	108	112	313
B2RBZ5	14	14	1	cDNA, FLJ95778, highly similar to Homo sapiens serpin peptidase inhibitor, clade A (alpha-1 antiproteinase, antitrypsin), member 10 (SERPINA10), mRNA		14	14	1	50.674	0	126.3	14.2	36.7	24.8	1400100000	118930000	918650000	362520000	57049000	100300000	82295000	8	26	14	48
B3KQ18	14	1	1	Alpha-1,3-mannosyl-glycoprotein 2-beta-N-acetylglucosaminyltransferase		14	1	1	50.866	0	2.4417	3.8	40	16.6	16600000	0	16600000	0	0	0	0	0	1	0	1
B7Z7F2	14	14	14	Alpha-1,3-mannosyl-glycoprotein 2-beta-N-acetylglucosaminyltransferase		14	14	14	58.764	0	72.551	17.8	37.3	22.4	389000000	45462000	253140000	90399000	42211000	43515000	36947000	5	22	9	36
P02765	14	14	14	Alpha-2-HS-glycoprotein	AHSG	14	14	14	39.34	0	323.31	35.4	47.4	52	422150000000	58137000000	253330000000	110680000000	48748000000	42135000000	45756000000	348	603	348	1299
P04746	14	14	3	Pancreatic alpha-amylase	AMY2A	14	14	3	57.706	0	128.01	16.4	35.2	29.7	497780000	85584000	234470000	177730000	90422000	50265000	55261000	7	21	10	38
P15144	14	14	14	Aminopeptidase N	ANPEP	14	14	14	109.54	0	36.533	7.9	17.2	10.7	329300000	21412000	233080000	74806000	131220000	171000000	66823000	4	15	6	25
P00918	14	14	14	Carbonic anhydrase 2	CA2	14	14	14	29.246	0	223.64	48.5	53.1	60	4509100000	1.0145e+09	710070000	2784500000	367050000	126370000	702760000	21	19	61	101
E9PHK0	14	1	1	C-type lectin domain family 3 member B	CLEC3B	14	1	1	17.794	0	7.729	70.6	57.5	57.5	21011000	21011000	0	0	0	0	0	3	0	0	3
Q6NVW5	14	1	1	CPAMD8 protein	CPAMD8	14	1	1	56.005	0	17.256	37.8	32	32	156260000	41828000	84563000	29866000	0	0	0	2	1	1	4
P22792	14	14	14	Carboxypeptidase N subunit 2	CPN2	14	14	14	60.556	0	323.31	18.7	30.1	29	13403000000	87456000	11834000000	1.4811e+09	1.0649e+09	3.4589e+09	2347400000	9	24	15	48
Q02487	14	14	14	Desmocollin-2	DSC2	14	14	14	99.961	0	162.61	19	19.2	17.1	2347300000	468700000	1288400000	590180000	707210000	537080000	502280000	29	40	29	98
P98095	14	14	14	Fibulin-2	FBLN2	14	14	14	126.57	0	95.703	6.5	18.6	8.1	609550000	26660000	558330000	24560000	46168000	144820000	33251000	5	25	5	35
Q68CK4	14	14	1	Leucine-rich alpha-2-glycoprotein	HMFT1766	14	14	1	38.167	0	323.31	34	45.8	45.2	92591000000	4929000000	56373000000	31289000000	8.548e+09	8.3057e+09	11990000000	43	119	108	270
P22304	14	14	14	Iduronate 2-sulfatase	IDS	14	14	14	61.872	0	153.79	26	21.3	34.4	687520000	180960000	284800000	221760000	78184000	72244000	73353000	17	21	16	54
O95965	14	14	2	Integrin beta-like protein 1	ITGBL1	14	14	2	53.921	0	165.46	25.9	26.1	22.7	795380000	234580000	257090000	303710000	153030000	75270000	143570000	18	15	15	48
O00292	14	14	14	Left-right determination factor 2	LEFTY2	14	14	14	40.92	0	51.25	3.3	47.3	27.9	847310000	2009600	796540000	48760000	0	355830000	92223000	1	29	9	39
P02750	14	1	1	Leucine-rich alpha-2-glycoprotein	LRG1	14	1	1	38.177	0	37.399	40.6	45.8	51.9	1259300000	202620000	979480000	77183000	0	0	0	4	10	2	16
Q9Y2E5	14	14	14	Epididymis-specific alpha-mannosidase	MAN2B2	14	14	14	113.98	0	66.202	9.1	17.7	13.9	349530000	60421000	200160000	88955000	124270000	79268000	94902000	8	17	11	36
O75095	14	14	14	Multiple epidermal growth factor-like domains protein 6	MEGF6	14	14	14	161.18	0	114.5	2.9	10.8	5.3	195500000	19479000	147350000	28678000	0	57115000	16044000	5	12	3	20
P12882	14	10	5	Myosin-1	MYH1	14	10	5	223.14	0	22.426	0	8.7	0	122630000	0	122630000	0	0	0	0	0	12	0	12
P35579	14	14	10	Myosin-9	MYH9	14	14	10	226.53	0	71.81	0.6	7.4	2.9	120450000	7836100	79634000	32982000	0	18190000	7416200	2	15	3	20
P30086	14	14	14	Phosphatidylethanolamine-binding protein 1	PEBP1	14	14	14	21.057	0	323.31	82.4	82.4	85.6	4812100000	958230000	1.4671e+09	2386800000	431900000	185570000	423710000	42	36	28	106
P55058	14	14	14	Phospholipid transfer protein	PLTP	14	14	14	54.739	0	124.94	14.6	36.3	26.2	12289000000	280290000	11414000000	595060000	392990000	1.642e+09	325210000	11	98	31	140
P51888	14	14	14	Prolargin	PRELP	14	14	14	43.809	0	232.12	30.9	38.5	42.9	4381500000	1197500000	2275200000	908810000	758110000	688790000	528480000	22	57	32	111
P23468	14	13	13	Receptor-type tyrosine-protein phosphatase delta	PTPRD	14	13	13	214.76	0	39.139	5	4.5	4	1443900000	1372400000	50499000	20946000	7.3421e+09	3.0588e+09	1.5563e+09	5	6	5	16
Q15262	14	14	14	Receptor-type tyrosine-protein phosphatase kappa	PTPRK	14	14	14	162.1	0	87.441	8	12.4	10.8	596740000	41788000	351830000	203130000	372900000	398150000	691350000	5	20	14	39
Q9UK55	14	1	1	Protein Z-dependent protease inhibitor	SERPINA10	14	1	1	50.706	0	5.0185	14.2	36.7	24.8	50430000	0	48298000	2132700	0	52619000	21706000	0	5	2	7
Q99574	14	14	14	Neuroserpin	SERPINI1	14	14	14	46.426	0	46.993	34.9	36.1	34.9	2228400000	395620000	834450000	998290000	108210000	80872000	109070000	36	31	33	100
Q53EL9	14	14	14	Seizure protein 6 homolog	SEZ6	14	14	14	107.42	0	172.83	19.3	17.7	20.5	3.2435e+09	660060000	1.4857e+09	1097800000	502470000	237150000	222260000	29	38	29	96
P04278	14	14	14	Sex hormone-binding globulin	SHBG	14	14	14	43.779	0	233.29	25.6	54.7	41.8	2336700000	224790000	1417100000	694840000	141350000	282350000	302380000	9	36	15	60
O43278	14	14	14	Kunitz-type protease inhibitor 1	SPINT1	14	14	14	58.397	0	29.001	15.7	25.7	21.9	391050000	57815000	214570000	118670000	118980000	66561000	72791000	7	15	10	32
Q92563	14	14	14	Testican-2	SPOCK2	14	14	14	46.779	0	109.64	26.7	19.1	42.7	1.9603e+09	928490000	338780000	693060000	385660000	52892000	132270000	34	19	20	73
P16035	14	14	14	Metalloproteinase inhibitor 2	TIMP2	14	14	14	24.399	0	268.05	45.5	58.2	49.5	8.2509e+09	1.9998e+09	2451600000	3.7995e+09	2537700000	858140000	1.8725e+09	31	33	29	93
Q24JP5	14	14	14	Transmembrane protein 132A	TMEM132A	14	14	14	110.11	0	154.67	12.9	19.5	11.4	864990000	166590000	497690000	200720000	145020000	106120000	121950000	17	22	12	51
Q92752	14	14	14	Tenascin-R	TNR	14	14	14	149.56	0	109.4	10.4	8.5	13.8	543770000	122920000	247000000	173850000	82417000	57569000	61164000	16	16	13	45
O15240	14	14	14	Neurosecretory protein VGF	VGF	14	14	14	67.257	0	89.099	18.7	15.4	22.9	1204000000	217370000	731820000	254760000	125480000	240860000	123930000	16	27	18	61
Q86Y38	14	14	14	Xylosyltransferase 1	XYLT1	14	14	14	107.57	0	52.734	6.4	10.7	10.7	561680000	212070000	176010000	173600000	363820000	65446000	88806000	9	10	9	28
P62258	14	14	12	14-3-3 protein epsilon	YWHAE	14	14	12	29.174	0	42.397	37.3	32.5	42.4	1.9492e+09	297590000	793630000	857950000	1.0562e+09	762210000	982060000	21	23	32	76
B7Z5V6	13	2	2	cDNA FLJ57046, highly similar to Lysosomal alpha-glucosidase		13	2	2	71.795	0	8.2435	15.2	21.9	14	167200000	16434000	146950000	3816400	57831000	52933000	0	1	5	3	9
O14549	13	1	1	Osteoblast specific cysteine-rich protein		13	1	1	43.993	0	12.107	25.6	32	27.8	9300200	0	8634500	665700	0	0	0	0	1	0	1
Q13740	13	13	13	CD166 antigen	ALCAM	13	13	13	65.102	0	35.748	15.8	19.9	13.9	595640000	87120000	338870000	169650000	74874000	50607000	57137000	12	24	11	47
P0DUB6	13	2	2	Alpha-amylase 1A	AMY1A	13	2	2	57.767	0	4.4912	13.1	37	26.4	32821000	2011100	28199000	2611400	0	0	0	1	2	1	4
Q13510	13	13	13	Acid ceramidase	ASAH1	13	13	13	44.659	0	70.289	29.1	30.4	32.7	909620000	212310000	391860000	305460000	187330000	76590000	117410000	19	22	22	63
Q9BWV1	13	13	13	Brother of CDO	BOC	13	13	13	121.06	0	84.18	10.9	17.1	9.3	806760000	93961000	557930000	154870000	51289000	45962000	46359000	16	24	10	50
P43251	13	13	13	Biotinidase	BTD	13	13	13	61.132	0	323.31	26.5	30.6	33.1	14478000000	3.5353e+09	6.413e+09	4529500000	2620100000	1122400000	1.7502e+09	42	65	45	152
P08571	13	13	13	Monocyte differentiation antigen CD14	CD14	13	13	13	40.076	0	323.31	38.9	59.2	47.7	28206000000	1.605e+09	21500000000	5101200000	3.0122e+09	8.5453e+09	5453900000	39	138	59	236
Q4KMG0	13	13	13	Cell adhesion molecule-related/down-regulated by oncogenes	CDON	13	13	13	139.15	0	166.24	10.4	14.4	9.5	896270000	131990000	526690000	237590000	874080000	377810000	604130000	9	18	8	35
Q02246	13	13	13	Contactin-2	CNTN2	13	13	13	113.39	0	47.388	13.1	7.7	12	235320000	109510000	59004000	66809000	59118000	22249000	36943000	19	7	8	34
Q9UHC6	13	13	13	Contactin-associated protein-like 2	CNTNAP2	13	13	13	148.17	0	131.8	9.2	11.2	8.2	230770000	58822000	101610000	70344000	129460000	32727000	60591000	11	13	6	30
A0A384MDU2	13	13	12	Collagen, type I, alpha 2, isoform CRA_c	COL1A2	13	13	12	129.29	0	138.8	9.7	13	10.8	2429700000	326630000	1244900000	858260000	182190000	133040000	191510000	21	34	37	92
P02461	13	13	13	Collagen alpha-1(III) chain	COL3A1	13	13	13	138.56	0	136.2	7	6.1	7.9	1.0632e+09	115730000	286180000	661320000	66120000	42482000	92376000	13	16	27	56
D6RE86	13	3	3	Ceruloplasmin (Fragment)	CP	13	3	3	20.761	0	19.255	59	60.1	59	181480000	27708000	97517000	56252000	21462000	34309000	21569000	9	3	5	17
P15169	13	13	13	Carboxypeptidase N catalytic chain	CPN1	13	13	13	52.286	0	220.95	18.3	39.7	30.8	1.6122e+09	71476000	1190800000	349890000	146490000	305100000	248250000	5	36	25	66
Q14118	13	13	13	Dystroglycan 1	DAG1	13	13	13	97.44	0	323.31	16	22.3	17.2	10304000000	935870000	5303700000	4.0641e+09	918590000	1441400000	1170600000	37	69	49	155
P09172	13	13	13	Dopamine beta-hydroxylase	DBH	13	13	13	69.064	0	106.83	17.5	26.4	20.7	482900000	28305000	297290000	157300000	20618000	38975000	49984000	4	18	9	31
Q13217	13	13	13	DnaJ homolog subfamily C member 3	DNAJC3	13	13	13	57.579	0	59.936	6.2	21.2	11.9	278900000	14491000	215650000	48750000	14711000	43874000	14752000	2	11	6	19
Q9UHL4	13	13	13	Dipeptidyl peptidase 2	DPP7	13	13	13	54.341	0	69.149	24.8	22.2	23.4	1247100000	373980000	429780000	443350000	725000000	203210000	410300000	17	20	18	55
Q14126	13	13	13	Desmoglein-2	DSG2	13	13	13	122.29	0	92.272	10.6	13.6	9.9	876310000	111640000	419560000	345100000	45784000	31484000	60648000	13	25	9	47
P09104	13	11	10	Gamma-enolase	ENO2	13	11	10	47.268	0	100.22	22.6	36.6	46.1	826970000	87502000	473460000	266010000	130140000	114530000	138700000	6	13	15	34
P00488	13	13	13	Coagulation factor XIII A chain	F13A1	13	13	13	83.267	0	42.303	5.5	18.3	12.3	331270000	10531000	293770000	26968000	18666000	56734000	34822000	3	20	7	30
P31150	13	5	5	Rab GDP dissociation inhibitor alpha	GDI1	13	5	5	50.582	0	6.5994	24.6	24.6	25.3	59648000	18827000	19034000	21787000	8442200	0	2693800	3	2	1	6
P28799	13	13	13	Progranulin	GRN	13	13	13	63.544	0	94.987	26.3	24.5	26.1	627430000	147320000	273740000	206380000	1.7501e+09	912040000	925440000	24	27	21	72
A0A1S5UZ39	13	13	1	Hemoglobin subunit alpha	HBA1	13	13	1	20.146	0	323.31	49.2	85	92.5	402310000000	349750000	10180000000	391780000000	315520000	3.096e+09	444560000000	34	66	1347	1447
Q9UK54	13	1	1	Hemoglobin beta subunit variant (Fragment)	HBB	13	1	1	13.964	0	5.9393	71.1	71.9	82.8	322460000	0	0	322460000	0	0	0	0	0	1	1
P0DMV8	13	12	7	Heat shock 70 kDa protein 1A	HSPA1A	13	12	7	70.051	0	58.785	21.5	21.7	22.8	308970000	60412000	113890000	134670000	36114000	15884000	27244000	9	12	13	34
P32004	13	13	13	Neural cell adhesion molecule L1	L1CAM	13	13	13	140	0	88.497	7	13.5	11.9	344150000	137270000	110430000	96460000	92034000	30855000	38315000	8	13	12	33
Q9UKX2	13	5	2	Myosin-2	MYH2	13	5	2	223.04	0	12.328	0	8.3	1.2	95467000	0	79559000	15908000	0	26466000	18486000	0	8	2	10
O14594	13	13	12	Neurocan core protein	NCAN	13	13	12	143.09	0	42.864	7.5	9	6.9	322430000	42357000	187290000	92780000	37627000	42790000	39942000	8	7	6	21
Q92824	13	13	13	Proprotein convertase subtilisin/kexin type 5	PCSK5	13	13	13	206.94	0	59.696	2.2	10.2	2.6	257660000	5333100	226010000	26317000	92556000	341650000	179970000	5	18	3	26
P12955	13	13	13	Xaa-Pro dipeptidase	PEPD	13	13	13	54.548	0	151.42	20.1	35.3	21.9	608990000	65367000	402440000	141190000	56364000	59155000	58959000	12	19	11	42
P27169	13	13	13	Serum paraoxonase/arylesterase 1	PON1	13	13	13	39.731	0	319.37	58.9	54.6	60.3	14755000000	2299100000	7.7111e+09	4744400000	1.0603e+09	970340000	765540000	36	62	52	150
P10523	13	13	13	S-arrestin	SAG	13	13	13	45.119	0	68.256	6.7	33.1	23.5	480200000	13847000	355680000	110670000	20186000	106600000	51118000	3	24	10	37
Q9BRK5	13	13	13	45 kDa calcium-binding protein	SDF4	13	13	13	41.806	0	156.06	37	49.2	41.4	2520100000	239160000	947620000	1333300000	161810000	129700000	322260000	14	34	22	70
A0A024R498	13	13	13	Serpin peptidase inhibitor, clade E (Nexin, plasminogen activator inhibitor type 1), member 2, isoform CRA_b	SERPINE2	13	13	13	44	0	63.856	9.6	38.8	28.7	1105400000	12575000	926690000	166150000	12969000	148420000	43288000	4	40	15	59
P08195	13	13	13	Amino acid transporter heavy chain SLC3A2	SLC3A2	13	13	13	67.993	0	203.26	17	23.8	26.3	1.0642e+09	156120000	556980000	351130000	196390000	163670000	152960000	11	21	11	43
O14672	12	12	12	Disintegrin and metalloproteinase domain-containing protein 10	ADAM10	12	12	12	84.141	0	70.113	14.6	19	23	492890000	68664000	306330000	117900000	69152000	71770000	68176000	11	19	12	42
Q9BY76	12	12	12	Angiopoietin-related protein 4	ANGPTL4	12	12	12	45.214	0	98.421	3.9	35.5	20.4	1184100000	1316500	1086100000	96667000	0	575320000	123460000	0	32	10	42
Q16853	12	12	12	Membrane primary amine oxidase	AOC3	12	12	12	84.621	0	42.442	10.9	18.3	15.6	856350000	50577000	430660000	375110000	162960000	138880000	127290000	7	17	15	39
P02652	12	12	12	Apolipoprotein A-II	APOA2	12	12	12	11.175	0	323.31	74	74	69	250900000000	29321000000	146550000000	75028000000	24839000000	41716000000	41780000000	90	279	227	596
A0A8Q3SI22	12	1	1	Complement C3 (Fragment)	C3	12	1	1	21.775	0	9.9965	78.8	78.8	78.8	282430000	84488000	143300000	54639000	0	0	0	2	3	1	6
Q9BY67-2	12	12	12	Isoform 2 of Cell adhesion molecule 1	CADM1	12	12	12	36.915	0	287.47	48.9	48	39.3	4582000000	482560000	2760300000	1339100000	838510000	930770000	900170000	22	33	26	81
P16152	12	12	12	Carbonyl reductase [NADPH] 1	CBR1	12	12	12	30.375	0	81.236	52	46.9	55.6	531080000	160940000	165420000	204720000	238620000	89583000	126630000	18	10	11	39
Q9BXR6	12	11	11	Complement factor H-related protein 5	CFHR5	12	11	11	64.419	0	57.211	15.1	26.2	18.3	282230000	45922000	172410000	63898000	17186000	16416000	12043000	7	17	7	31
Q13231	12	12	12	Chitotriosidase-1	CHIT1	12	12	12	51.681	0	46.534	31.5	29.2	26.8	628260000	164880000	251250000	212130000	146960000	48602000	73912000	20	15	15	50
Q5KU26	12	12	12	Collectin-12	COLEC12	12	12	12	81.514	0	49.184	11.2	11.7	10	3.0518e+09	890250000	906380000	1255100000	465720000	211230000	236670000	22	22	14	58
Q8N436	12	12	12	Inactive carboxypeptidase-like protein X2	CPXM2	12	12	12	85.869	0	32.964	3	24.2	10.3	289360000	5102700	237590000	46668000	11516000	67207000	24540000	0	19	8	27
Q01459	12	12	12	Di-N-acetylchitobiase	CTBS	12	12	12	43.759	0	122.82	36.1	33	33	2686100000	515130000	1.5705e+09	600380000	1173300000	771950000	1.0677e+09	21	25	23	69
P07711	12	12	12	Procathepsin L	CTSL	12	12	12	37.564	0	72.101	34.5	40.8	33.6	2880700000	960180000	858400000	1.0621e+09	556010000	201700000	342330000	47	36	33	116
Q9UBR2	12	12	12	Cathepsin Z	CTSZ	12	12	12	33.868	0	323.31	46.2	44.2	39.6	4786700000	1312000000	2.1148e+09	1359900000	704240000	378750000	566540000	46	40	40	126
O95967	12	12	12	EGF-containing fibulin-like extracellular matrix protein 2	EFEMP2	12	12	12	49.405	0	81.118	21.7	36.8	30	821470000	75709000	519840000	225910000	157980000	214800000	108730000	10	24	14	48
Q93063	12	12	12	Exostosin-2	EXT2	12	12	12	82.254	0	21.494	1.9	18.7	6.7	170980000	1804500	130320000	38858000	0	42663000	24953000	0	13	4	17
Q5T1H1	12	12	12	Protein eyes shut homolog	EYS	12	12	12	350.79	0	49.75	3.6	2.6	4.6	387280000	73781000	142190000	171320000	163110000	81742000	99959000	11	11	13	35
P15311	12	7	6	Ezrin	EZR	12	7	6	69.412	0	22.716	7.3	12.1	17.2	114250000	2354500	19726000	92170000	0	17903000	161040000	1	3	7	11
Q14315	12	11	11	Filamin-C	FLNC	12	11	11	291.02	0	49.259	0.9	5.5	1.1	670390000	18809000	617120000	34458000	78125000	273830000	0	1	19	2	22
P15586	12	12	12	N-acetylglucosamine-6-sulfatase	GNS	12	12	12	62.081	0	61.147	20.1	28.1	24.5	2.9564e+09	1.005e+09	879050000	1.0724e+09	614270000	144250000	337780000	33	21	29	83
P48723	12	12	12	Heat shock 70 kDa protein 13	HSPA13	12	12	12	51.927	0	68.108	16.3	22.9	21	1.055e+09	54939000	755330000	244710000	367530000	401100000	392620000	8	15	16	39
Q92743	12	12	12	Serine protease HTRA1	HTRA1	12	12	12	51.286	0	141.04	18.8	30.4	18.8	1.0149e+09	110330000	685620000	218910000	76586000	125460000	114140000	12	21	17	50
P05362	12	12	12	Intercellular adhesion molecule 1	ICAM1	12	12	12	57.825	0	122.51	22.9	26.7	26.1	1218000000	304960000	658010000	255000000	147410000	143710000	80513000	16	21	20	57
P01860	12	6	5	Immunoglobulin heavy constant gamma 3	IGHG3	12	6	5	49.092	0	70.319	25.8	33.2	23.3	319640000	31965000	187630000	100050000	31601000	26465000	30062000	4	9	3	16
Q9NPH3	12	12	12	Interleukin-1 receptor accessory protein	IL1RAP	12	12	12	65.418	0	36.82	17.4	17.7	12.6	989100000	205950000	525630000	257520000	111830000	97874000	76753000	10	16	12	38
O60938	12	12	12	Keratocan	KERA	12	12	12	40.508	0	136.6	29.3	38.4	32.7	2.9568e+09	526440000	1446800000	983610000	8705000000	5657800000	5494700000	25	26	30	81
Q5T749	12	12	12	Keratinocyte proline-rich protein	KPRP	12	12	12	64.135	0	85.196	25.4	34.2	22.1	548940000	94644000	327990000	126300000	120430000	84274000	176690000	13	13	10	36
P31025	12	12	12	Lipocalin-1	LCN1	12	12	12	19.25	0	258.64	43.2	65.3	43.2	27138000000	2576300000	22663000000	1.8991e+09	1295300000	4.0398e+09	1357000000	42	126	46	214
P80188	12	12	12	Neutrophil gelatinase-associated lipocalin	LCN2	12	12	12	22.588	0	323.31	64.6	64.6	59.6	8963000000	1.4615e+09	4703700000	2797800000	800350000	834800000	442290000	52	60	45	157
A4D112	12	1	1	Hypothetical gene supported by AB033109; AY101765; NM_015692	LOC340268	12	1	1	86.982	0	2.9963	15.3	15.3	17.5	304130000	6243900	110010000	187870000	0	50515000	82981000	1	3	3	7
Q13449	12	12	12	Limbic system-associated membrane protein	LSAMP	12	12	12	37.393	0	220.18	30.2	34.6	38.2	2.9441e+09	617890000	1.6362e+09	689980000	802690000	342750000	468200000	55	47	34	136
Q09328	12	12	11	Alpha-1,6-mannosylglycoprotein 6-beta-N-acetylglucosaminyltransferase A	MGAT5	12	12	11	84.542	0	67.639	7.3	21.6	11.3	355500000	33504000	257530000	64461000	45666000	81293000	52350000	2	19	7	28
P20774	12	12	12	Mimecan	OGN	12	12	12	33.922	0	65.287	28.5	31.9	31.9	3.7881e+09	458540000	1.9324e+09	1397200000	226510000	356610000	323400000	12	25	18	55
Q9UHG3	12	12	12	Prenylcysteine oxidase 1	PCYOX1	12	12	12	56.639	0	41.209	11.9	28.5	18.2	274240000	36382000	154850000	83008000	31887000	38055000	32068000	4	15	7	26
P00491	12	12	12	Purine nucleoside phosphorylase	PNP	12	12	12	32.118	0	139.38	14.5	19.4	51.9	502910000	13758000	25064000	464090000	7202300	5985200	234540000	2	3	23	28
P30041	12	12	12	Peroxiredoxin-6	PRDX6	12	12	12	25.035	0	151.1	14.3	20.1	56.2	791110000	19095000	92421000	679600000	17378000	25375000	242410000	2	5	21	28
P22891	12	12	12	Vitamin K-dependent protein Z	PROZ	12	12	12	44.743	0	158.25	18	34.5	34.5	779230000	45357000	554650000	179220000	33460000	87988000	83696000	5	24	15	44
Q13308	12	12	12	Inactive tyrosine-protein kinase 7	PTK7	12	12	12	118.39	0	109.27	9.3	17.3	10.7	536880000	67910000	383190000	85779000	43220000	44411000	35661000	7	15	8	30
Q92626	12	12	12	Peroxidasin homolog	PXDN	12	12	12	165.27	0	66.672	3.4	11.4	4.9	317700000	27441000	246310000	43955000	11912000	34069000	20604000	3	16	6	25
Q99985	12	12	12	Semaphorin-3C	SEMA3C	12	12	12	85.206	0	86.388	8.8	19.8	12.9	220080000	12401000	165000000	42674000	43622000	63286000	49039000	3	17	5	25
Q03167	12	12	12	Transforming growth factor beta receptor type 3	TGFBR3	12	12	12	93.498	0	35.378	8.3	19.9	8.6	306090000	22793000	238760000	44543000	123170000	306870000	229750000	4	25	5	34
Q9UPZ6	12	12	12	Thrombospondin type-1 domain-containing protein 7A	THSD7A	12	12	12	185.36	0	40.049	3.6	8.4	3	147230000	33234000	82277000	31723000	58826000	67719000	12513000	5	9	2	16
P67936	12	5	5	Tropomyosin alpha-4 chain	TPM4	12	5	5	28.521	0	33.513	14.1	25.8	36.7	182240000	7129300	83550000	91557000	12288000	24695000	20746000	2	10	8	20
P98155	12	12	12	Very low-density lipoprotein receptor	VLDLR	12	12	12	96.098	0	80.977	12.6	10.7	13.7	190460000	54146000	67581000	68737000	51948000	28270000	25023000	7	7	7	21
A8K6T3	11	11	1	cDNA FLJ78674, highly similar to Homo sapiens desmocollin type 4		11	11	1	99.978	0	69.136	10.4	11.3	12.9	2723100000	810460000	1165600000	747030000	550820000	252330000	374380000	24	19	22	65
B4DJQ8	11	11	11	Dipeptidyl peptidase 1		11	11	11	50.151	0	88.263	11.4	25.8	18.8	926050000	79345000	497780000	348920000	139660000	121710000	209400000	10	25	16	51
P12821	11	11	11	Angiotensin-converting enzyme	ACE	11	11	11	149.71	0	29.732	3.7	8.7	2.8	127900000	6288400	102550000	19060000	10051000	0	18375000	4	9	3	16
Q6UY14	11	11	11	ADAMTS-like protein 4	ADAMTSL4	11	11	11	116.54	0	67.108	10.1	15.5	9.9	342840000	12962000	271120000	58749000	25285000	89046000	29729000	3	14	4	21
O43827	11	11	11	Angiopoietin-related protein 7	ANGPTL7	11	11	11	40.018	0	202.02	28.9	33.5	29.2	2.9665e+09	451000000	1.5023e+09	1.0132e+09	826810000	504850000	765740000	24	32	25	81
P02743	11	11	11	Serum amyloid P-component	APCS	11	11	11	25.387	0	60.144	26	30.9	30.9	4465200000	335570000	3.3595e+09	770160000	398110000	930070000	408850000	16	27	16	59
Q9NY97	11	11	11	N-acetyllactosaminide beta-1,3-N-acetylglucosaminyltransferase 2	B3GNT2	11	11	11	46.021	0	41.764	10.1	35.8	20.4	432370000	27028000	334530000	70807000	243280000	263800000	229480000	2	16	7	25
P50895	11	11	11	Basal cell adhesion molecule	BCAM	11	11	11	67.404	0	52.017	18	22.8	12.7	325240000	63517000	184920000	76803000	16836000	20771000	16159000	8	15	7	30
P21810	11	11	11	Biglycan	BGN	11	11	11	41.654	0	101.61	24.7	41	24.7	1276100000	48421000	899300000	328350000	45027000	102790000	84973000	8	28	12	48
P30043	11	11	11	Flavin reductase (NADPH)	BLVRB	11	11	11	22.119	0	131.13	36.4	61.2	63.1	1.7758e+09	11401000	159900000	1.6045e+09	4745700	17398000	231750000	1	20	42	63
Q9NZP8	11	10	4	Complement C1r subcomponent-like protein	C1RL	11	10	4	53.498	0	299.71	27.9	27.9	27.9	3.8731e+09	579900000	1.7658e+09	1.5274e+09	766060000	898020000	952470000	20	31	22	73
P54289	11	11	11	Voltage-dependent calcium channel subunit alpha-2/delta-1	CACNA2D1	11	11	11	124.57	0	51.418	8	10	4.4	188290000	28224000	129680000	30391000	16834000	15788000	10464000	5	9	3	17
P27797	11	11	11	Calreticulin	CALR	11	11	11	48.141	0	190.91	25.4	38.6	37.4	3.6088e+09	596750000	2.0526e+09	959390000	264040000	409110000	228340000	26	30	21	77
P33151	11	11	11	Cadherin-5	CDH5	11	11	11	87.527	0	92.06	10.7	9.9	15.4	1.7043e+09	223360000	1139800000	341190000	158300000	167370000	101630000	19	30	14	63
P55285	11	11	10	Cadherin-6	CDH6	11	11	10	88.308	0	64.906	13.7	13.4	13.7	1.7465e+09	272330000	906290000	567860000	159500000	155970000	121380000	20	28	16	64
P00746	11	11	11	Complement factor D	CFD	11	11	11	27.033	0	323.31	51	47.8	47.8	130590000000	8.4498e+09	70240000000	51901000000	11791000000	39395000000	34001000000	80	136	122	338
P08572	11	11	11	Collagen alpha-2(IV) chain	COL4A2	11	11	11	167.55	0	35.52	3.4	9.5	3.6	349980000	27010000	213680000	109300000	60323000	60583000	93305000	5	15	6	26
Q9Y646	11	11	11	Carboxypeptidase Q	CPQ	11	11	11	51.887	0	132.94	26.7	24.4	35.2	1.7996e+09	501730000	564550000	733280000	370990000	180960000	288670000	14	20	18	52
Q9H3G5	11	11	1	Probable serine carboxypeptidase CPVL	CPVL	11	11	1	54.163	0	65.685	22.9	25	17.9	997640000	213700000	584390000	199550000	277720000	151280000	164220000	12	27	10	49
P02511	11	11	11	Alpha-crystallin B chain	CRYAB	11	11	11	20.159	0	52.637	24	51.4	52.6	1161500000	36622000	792290000	332570000	84113000	201250000	325830000	6	16	18	40
P01034	11	11	11	Cystatin-C	CST3	11	11	11	15.799	0	323.31	57.5	61	57.5	234780000000	51791000000	82758000000	100230000000	29502000000	12620000000	15444000000	293	328	233	854
P25774	11	11	11	Cathepsin S	CTSS	11	11	11	37.495	0	42.281	24.5	27.2	23.9	650980000	138290000	270710000	241980000	99694000	60775000	96426000	13	16	8	37
P07585	11	11	11	Decorin	DCN	11	11	11	39.746	0	125.51	22	33.7	36.2	3.3726e+09	533170000	1408400000	1431000000	376570000	267350000	429150000	22	28	23	73
Q6N093	11	5	3	Uncharacterized protein DKFZp686I04196 (Fragment)	DKFZp686I04196	11	5	3	46.06	0	53.066	18.2	36.5	19.2	955020000	50678000	735190000	169160000	46240000	231180000	155220000	3	14	8	25
Q14574	11	1	1	Desmocollin-3	DSC3	11	1	1	99.968	0	3.5308	10.4	11.3	12.9	384510000	48785000	245040000	90679000	0	0	0	3	3	3	9
H0Y4K8	11	1	1	Fibronectin 1 (Fragment)	FN1	11	1	1	26.554	0	2.0995	29.5	61.4	45.6	37230000	0	37230000	0	0	0	0	0	1	0	1
Q86SF2	11	11	11	N-acetylgalactosaminyltransferase 7	GALNT7	11	11	11	75.388	0	83.11	11.9	22.4	10	311790000	27045000	237450000	47300000	30497000	34521000	26788000	7	17	5	29
P48058	11	11	11	Glutamate receptor 4	GRIA4	11	11	11	100.87	0	78.105	5.5	9.2	10	613680000	58068000	348240000	207370000	466010000	568220000	875920000	3	21	11	35
P69891	11	10	9	Hemoglobin subunit gamma-1	HBG1	11	10	9	16.14	0	81.942	6.8	6.8	78.9	1175000000	0	0	1175000000	0	0	0	0	0	29	29
A0A1C3PH90	11	1	1	MHC class I antigen	HLA-A	11	1	1	40.688	0	7.1566	20.5	37.5	15.6	175670000	0	175180000	495000	0	0	0	0	2	0	2
A0A6B9VT42	11	11	0	MHC class I antigen	HLA-A	11	11	0	40.715	0	157.39	20.5	33.2	15.9	647960000	83715000	383750000	180490000	52602000	70482000	57126000	8	17	6	31
P00739	11	1	1	Haptoglobin-related protein	HPR	11	1	1	39.029	0	13.613	16.4	27.3	21.3	12790000	0	12790000	0	0	0	0	0	2	0	2
P04792	11	11	11	Heat shock protein beta-1	HSPB1	11	11	11	22.782	0	61.3	41.5	53.7	32.2	406340000	46867000	211470000	148010000	45817000	45433000	68898000	8	9	6	23
P17936	11	11	11	Insulin-like growth factor-binding protein 3	IGFBP3	11	11	11	31.674	0	134.25	33	38.1	38.1	4323200000	757270000	2488200000	1077800000	306230000	322960000	195650000	25	33	25	83
P22692	11	11	11	Insulin-like growth factor-binding protein 4	IGFBP4	11	11	11	27.934	0	323.31	36.4	43.8	36.4	24327000000	2867100000	14908000000	6.5521e+09	1.8939e+09	3.8997e+09	2850600000	40	68	47	155
Q17R60	11	11	11	Interphotoreceptor matrix proteoglycan 1	IMPG1	11	11	11	89.386	0	137.84	10.4	13.9	11.5	3.1452e+09	322070000	1.6857e+09	1137400000	366580000	422960000	535600000	18	16	18	52
P18428	11	11	11	Lipopolysaccharide-binding protein	LBP	11	11	11	53.383	0	141.91	11.6	22.2	18.1	3.0222e+09	60873000	2695300000	266040000	129860000	661420000	255720000	7	43	10	60
P49257	11	11	11	Protein ERGIC-53	LMAN1	11	11	11	57.548	0	158.06	5.1	24.7	17.6	997870000	9741200	933950000	54178000	13376000	200890000	52404000	3	20	11	34
Q9P2V4	11	11	11	Leucine-rich repeat, immunoglobulin-like domain and transmembrane domain-containing protein 1	LRIT1	11	11	11	68.04	0	54.216	9	17	12	539200000	46606000	408760000	83834000	72543000	107130000	90619000	8	16	6	30
Q99784	11	11	11	Noelin	OLFM1	11	11	11	55.342	0	61.056	11.8	25.6	17.1	1151100000	116490000	805490000	229140000	163620000	246000000	164830000	16	36	16	68
Q9UBM4	11	11	11	Opticin	OPTC	11	11	11	37.26	0	323.31	35.5	44.9	28.6	55655000000	10974000000	22315000000	22367000000	13828000000	10919000000	14355000000	86	94	94	274
P18669	11	11	11	Phosphoglycerate mutase 1	PGAM1	11	11	11	28.804	0	145.42	45.7	44.9	39.4	1.8321e+09	209390000	839210000	783480000	227620000	214100000	211620000	19	20	12	51
O60568	11	11	11	Multifunctional procollagen lysine hydroxylase and glycosyltransferase LH3	PLOD3	11	11	11	84.784	0	17.769	10.2	13.7	13.6	143020000	22298000	87469000	33251000	135680000	69570000	96963000	4	9	7	20
A0PK02	11	1	1	PLXNB2 protein	PLXNB2	11	1	1	56.276	0	17.719	14.8	27.4	21.6	155710000	3321000	99739000	52651000	0	0	0	0	3	1	4
P62937	11	11	11	Peptidyl-prolyl cis-trans isomerase A	PPIA	11	11	11	18.012	0	111.02	70.9	66.7	70.9	3.5031e+09	1160000000	729200000	1.6139e+09	633290000	97422000	293740000	38	29	30	97
P42785	11	11	11	Lysosomal Pro-X carboxypeptidase	PRCP	11	11	11	55.799	0	56.114	16.9	26.4	24.6	496550000	215830000	173750000	106970000	127310000	185660000	164670000	5	15	14	34
P30740	11	11	10	Leukocyte elastase inhibitor	SERPINB1	11	11	10	42.741	0	58.758	16.9	29	29	417900000	36305000	252230000	129370000	28944000	32523000	37399000	7	19	14	40
P09486	11	11	11	SPARC	SPARC	11	11	11	34.632	0	126.12	30.7	35.3	38.9	6.5158e+09	1165000000	3.0546e+09	2296200000	3.2774e+09	1.7357e+09	2215700000	38	49	53	140
Q9BQ16-1	11	9	9	Isoform 1 of Testican-3	SPOCK3	11	9	9	49.071	0	40.31	19.4	9.7	16.4	122770000	60292000	9885900	52592000	65022000	0	38899000	11	1	6	18
A1L4H1	11	11	11	Soluble scavenger receptor cysteine-rich domain-containing protein SSC5D	SSC5D	11	11	11	165.74	0	70.915	5.4	7.6	6.3	189670000	35473000	112240000	41954000	25850000	18595000	11334000	6	11	4	21
P61812	11	11	11	Transforming growth factor beta-2 proprotein	TGFB2	11	11	11	47.747	0	123.45	25.1	22.2	27.5	1236500000	337510000	587540000	311500000	362290000	124200000	173930000	21	16	19	56
P35442	11	10	10	Thrombospondin-2	THBS2	11	10	10	129.99	0	21.624	2.6	11.9	5.8	138360000	1301400	99353000	37702000	0	19456000	21070000	0	9	4	13
Q6PCB0	11	11	11	von Willebrand factor A domain-containing protein 1	VWA1	11	11	11	46.804	0	164.34	8.1	39.1	22.9	382490000	20604000	278750000	83138000	43191000	71651000	50170000	3	16	8	27
Q8TEU8	11	11	11	WAP, Kazal, immunoglobulin, Kunitz and NTR domain-containing protein 2	WFIKKN2	11	11	11	63.941	0	119.99	19.4	21.5	25.7	776650000	158290000	270910000	347460000	47733000	29743000	60821000	8	14	13	35
B2R701	10	2	2	cDNA, FLJ93202, Homo sapiens protease inhibitor 16 (PI16), mRNA		10	2	2	45.731	0.0068493	1.7069	17.5	25.9	23.8	15187000	5043600	3086800	7056500	0	0	0	1	2	2	5
B7Z1I4	10	10	9	cDNA FLJ57258, highly similar to Neurotrimin		10	10	9	38.249	0	108.81	23.1	15.6	28.6	1234900000	256440000	473290000	505170000	252970000	128060000	226620000	19	15	15	49
P68133	10	3	0	Actin, alpha skeletal muscle	ACTA1	10	3	0	42.051	0	34.974	20.4	30.5	32.6	925530000	6478500	532700000	386360000	0	171520000	78440000	1	8	8	17
P62736	10	1	1	Actin, aortic smooth muscle	ACTA2	10	1	1	42.009	0	3.2023	17.5	30.5	29.7	6885300	0	6885300	0	0	0	0	0	2	0	2
Q9UHI8	10	10	10	A disintegrin and metalloproteinase with thrombospondin motifs 1	ADAMTS1	10	10	10	105.36	0	257.26	5.4	18.1	11.3	2214100000	107220000	1.8709e+09	236000000	43126000	256590000	35117000	3	25	6	34
P07355	10	10	10	Annexin A2	ANXA2	10	10	10	38.604	0	40.725	20.9	25.1	31.6	352020000	35611000	90444000	225970000	14580000	13840000	37289000	6	7	9	22
O14791	10	10	10	Apolipoprotein L1	APOL1	10	10	10	43.974	0	54.07	13.1	28.9	17.6	1.7791e+09	189550000	848630000	740900000	210690000	360810000	286870000	7	9	9	25
P80723	10	10	10	Brain acid soluble protein 1	BASP1	10	10	10	22.693	0	247.03	62.1	35.7	48	986630000	315770000	336880000	333990000	124700000	58802000	60920000	16	4	9	29
P07738	10	10	10	Bisphosphoglycerate mutase	BPGM	10	10	10	30.005	0	51.611	8.9	32.4	45.9	491340000	13986000	70928000	406430000	7111200	13074000	161940000	1	8	23	32
P31944	10	10	10	Caspase-14	CASP14	10	10	10	27.679	0	46.565	25.6	14	39.7	394640000	58669000	18827000	317150000	48555000	0	63016000	6	3	15	24
A0A8V8TQS1	10	4	4	Complement factor H related 2	CFHR2	10	4	4	28.538	0	45.451	55.6	55.6	55.6	3.6023e+09	1.0505e+09	1145800000	1405900000	581930000	255910000	358560000	19	13	7	39
P23528	10	10	8	Cofilin-1	CFL1	10	10	8	18.502	0	126.36	60.8	60.8	68.1	881600000	142510000	307230000	431860000	94682000	61731000	147170000	14	15	23	52
Q9H2X0	10	10	10	Chordin	CHRD	10	10	10	102.03	0	29.942	3	16.3	7.5	188080000	4928000	130710000	52444000	21557000	88845000	54164000	3	16	4	23
Q96KP4	10	10	10	Cytosolic non-specific dipeptidase	CNDP2	10	10	10	52.878	0	13.139	16.6	12.6	22.3	141040000	35694000	35769000	69575000	33981000	31345000	44145000	4	4	6	14
Q99715	10	10	10	Collagen alpha-1(XII) chain	COL12A1	10	10	10	333.14	0	28.289	2	3	2.4	124320000	14237000	71825000	38254000	14266000	15555000	9675800	3	8	5	16
P02458	10	8	7	Collagen alpha-1(II) chain	COL2A1	10	8	7	141.78	0	120.07	7.1	8	6.2	1222000000	320380000	525280000	376390000	253150000	132000000	164150000	18	19	13	50
P24387	10	10	10	Corticotropin-releasing factor-binding protein	CRHBP	10	10	10	36.144	0	20.911	12.7	27.6	37.9	174000000	21078000	58172000	94753000	31746000	16534000	24457000	3	7	11	21
P07315	10	10	7	Gamma-crystallin C	CRYGC	10	10	7	20.878	0	61.72	60.9	9.8	29.3	1.7918e+09	1.6022e+09	10569000	179060000	5.9724e+09	0	332420000	28	1	5	34
Q6FHL8	10	10	10	CTGF protein	CTGF	10	10	10	38.129	0	61.902	30.9	35.2	30.9	1.6582e+09	456280000	668840000	533080000	169090000	87918000	134340000	27	24	22	73
P15090	10	10	10	Fatty acid-binding protein, adipocyte	FABP4	10	10	10	14.719	0	71.345	25	68.9	59.1	2.0269e+09	121830000	1.7004e+09	204700000	86337000	364290000	92885000	4	32	13	49
Q53RD9	10	10	10	Fibulin-7	FBLN7	10	10	10	47.375	0	43.194	16.6	28.5	17.8	451640000	61062000	336060000	54516000	149760000	141430000	77502000	7	12	10	29
O75636	10	10	10	Ficolin-3	FCN3	10	10	10	32.903	0	39.881	16.4	35.8	19.7	451610000	29349000	345400000	76859000	29167000	67041000	35788000	3	15	8	26
E7EU04	10	10	10	Folate receptor beta (Fragment)	FOLR2	10	10	10	24.363	0	36.69	34.3	52.9	34.3	320890000	54861000	212450000	53583000	92751000	63556000	75699000	10	21	4	35
P02794	10	10	10	Ferritin heavy chain	FTH1	10	10	10	21.225	0	114.85	32.8	52.5	41.5	707230000	15633000	537400000	154200000	28406000	132890000	81758000	4	13	10	27
P04066	10	10	10	Tissue alpha-L-fucosidase	FUCA1	10	10	10	53.688	0	57.904	16.3	22.3	18.2	1330500000	80619000	903950000	345890000	69871000	155320000	60980000	7	20	9	36
Q6P9A2	10	10	10	Polypeptide N-acetylgalactosaminyltransferase 18	GALNT18	10	10	10	69.56	0	36.299	10.5	21.1	15.2	253030000	28508000	148960000	75553000	195600000	179530000	181470000	3	14	8	25
P35052	10	10	10	Glypican-1	GPC1	10	10	10	61.68	0	54.751	17.6	16.7	15.9	342910000	121830000	162640000	58432000	98011000	51239000	53022000	9	7	6	22
A0A223PYC5	10	2	0	MHC class I antigen	HLA	10	2	0	40.704	0	4.8677	17	31.8	11.2	72806000	0	59457000	13350000	0	0	0	0	1	1	2
A0A2I6J488	10	2	0	MHC class I antigen	HLA-A	10	2	0	40.983	0	2.6144	14.8	31.5	15.9	31049000	0	31049000	0	0	0	0	0	3	0	3
A0A7R8GUB7	10	7	0	MHC class I antigen	HLA-C	10	7	0	40.744	0	38.477	12	25.4	22.4	382890000	10421000	319520000	52951000	53942000	118540000	73961000	2	6	4	12
Q16363	10	10	10	Laminin subunit alpha-4	LAMA4	10	10	10	202.52	0	24.63	1.5	6.3	5.7	96165000	4636400	66555000	24974000	19607000	16768000	13794000	1	9	4	14
Q99538	10	10	10	Legumain	LGMN	10	10	10	49.411	0	14.411	13.2	15.7	22.4	203910000	32121000	76376000	95414000	736420000	327860000	563550000	6	9	9	24
O60449-3	10	10	10	Isoform 3 of Lymphocyte antigen 75	LY75	10	10	10	209.44	0	23.125	1.3	6.5	3.9	62031000	5173700	40814000	16043000	18068000	18038000	19745000	2	9	3	14
P61626	10	10	10	Lysozyme C	LYZ	10	10	10	16.537	0	323.31	57.4	62.2	56.1	61972000000	7.4554e+09	47264000000	7.2532e+09	7.8564e+09	15540000000	9290100000	58	93	63	214
O00339	10	10	10	Matrilin-2	MATN2	10	10	10	106.84	0	30.85	8.3	7.2	10.9	199890000	34872000	96051000	68968000	37206000	32390000	31073000	12	9	7	28
P08254	10	10	7	Stromelysin-1	MMP3	10	10	7	53.977	0	47.325	10.7	24.9	11.3	702670000	41457000	573580000	87636000	36080000	75491000	26761000	4	20	6	30
Q9BRK3	10	10	10	Matrix remodeling-associated protein 8	MXRA8	10	10	10	49.131	0	32.508	11.1	17.6	18.6	179350000	18059000	96403000	64889000	24215000	27930000	23654000	5	10	6	21
Q15223	10	10	10	Nectin-1	NECTIN1	10	10	10	57.157	0	131.63	24.2	28.4	28.4	930840000	200820000	492840000	237170000	155970000	108250000	84434000	23	27	20	70
P55786	10	10	10	Puromycin-sensitive aminopeptidase	NPEPPS	10	10	10	103.28	0	13.086	4.6	4.7	9.9	91864000	10285000	39108000	42471000	29899000	0	18877000	3	3	7	13
Q9ULB1-3	10	6	5	Isoform 3a of Neurexin-1	NRXN1	10	6	5	169.91	0	7.1434	4.5	3.7	3.3	27697000	16997000	1266900	9433000	0	0	0	4	1	1	6
Q9NRN5	10	10	10	Olfactomedin-like protein 3	OLFML3	10	10	10	46.01	0	70.563	15.5	26.6	23.4	679580000	51050000	419450000	209090000	49368000	65571000	60378000	6	18	10	34
Q99497	10	10	10	Parkinson disease protein 7	PARK7	10	10	10	19.891	0	132.18	42.9	41.8	63.5	2.0793e+09	705290000	407540000	966460000	373490000	119100000	193630000	21	13	23	57
P22061	10	10	10	Protein-L-isoaspartate(D-aspartate) O-methyltransferase	PCMT1	10	10	10	24.636	0	58.358	17.6	41.9	18.1	272100000	18681000	205010000	48411000	17573000	50611000	32830000	4	14	5	23
Q96S96	10	10	10	Phosphatidylethanolamine-binding protein 4	PEBP4	10	10	10	25.733	0	323.31	51.5	40.1	51.5	9294700000	1.6127e+09	5077100000	2604900000	11126000000	11982000000	9585800000	62	58	60	180
P52209	10	10	10	6-phosphogluconate dehydrogenase, decarboxylating	PGD	10	10	10	53.139	0	15.587	5.8	15.7	24.4	159990000	10146000	30909000	118940000	82673000	58216000	281250000	3	6	11	20
Q6UXB8	10	10	2	Peptidase inhibitor 16	PI16	10	10	2	49.471	0	251.42	15.3	24.2	24.2	10747000000	1.0252e+09	4354800000	5367000000	3.3639e+09	2820500000	4.0659e+09	17	35	40	92
Q8NHP8	10	10	10	Putative phospholipase B-like 2	PLBD2	10	10	10	65.471	0	41.723	20	11.5	18	393190000	206680000	92215000	94289000	140790000	55709000	71711000	16	8	11	35
Q7Z5L7	10	10	10	Podocan	PODN	10	10	10	68.975	0	38.726	8	24	5.7	152870000	3875600	140990000	8001500	1490700	22841000	2918700	0	15	1	16
P23284	10	10	10	Peptidyl-prolyl cis-trans isomerase B	PPIB	10	10	10	23.742	0	33.873	44.4	41.2	47.2	909180000	189000000	375320000	344860000	130870000	67838000	83334000	15	17	21	53
Q06830	10	9	7	Peroxiredoxin-1	PRDX1	10	9	7	22.11	0	68.831	50.8	48.7	54.3	947510000	142920000	441890000	362700000	451430000	234930000	576670000	15	12	18	45
P41222	10	10	10	Prostaglandin-H2 D-isomerase	PTGDS	10	10	10	21.029	0	323.31	62.1	62.1	64.2	677340000000	270660000000	196840000000	209840000000	418130000000	86038000000	105440000000	339	460	375	1174
P49788	10	10	10	Retinoic acid receptor responder protein 1	RARRES1	10	10	10	33.285	0	79.991	20.7	24.8	25.2	1.5353e+09	205580000	794360000	535400000	290870000	181780000	232680000	6	22	14	42
P08185	10	10	10	Corticosteroid-binding globulin	SERPINA6	10	10	10	45.14	0	323.31	16	34.1	33.6	6.4587e+09	322350000	5038900000	1097400000	319520000	1158800000	612620000	31	54	45	130
Q9HBR0	10	10	10	Putative sodium-coupled neutral amino acid transporter 10	SLC38A10	10	10	10	119.76	0	56.86	7.1	9.6	7.2	216160000	23879000	150820000	41467000	14554000	18407000	15130000	5	9	7	21
P00441	10	10	10	Superoxide dismutase [Cu-Zn]	SOD1	10	10	10	15.936	0	323.31	86.4	86.4	72.7	21395000000	2811700000	5648700000	12935000000	2205100000	720590000	1451800000	68	41	47	156
Q13813	10	10	10	Spectrin alpha chain, non-erythrocytic 1	SPTAN1	10	10	10	284.54	0	20.648	0.6	5.3	0.6	43277000	4184600	33957000	5135300	0	0	0	1	9	0	10
Q01995	10	10	10	Transgelin	TAGLN	10	10	10	22.611	0	25.361	13.9	50.2	29.9	681480000	4750300	598340000	78388000	5028900	152690000	20241000	0	17	6	23
P63104	10	8	8	14-3-3 protein zeta/delta	YWHAZ	10	8	8	27.745	0	60.057	32.2	38	38	1.0155e+09	114870000	427940000	472720000	117720000	69102000	98182000	7	13	15	35
Q8TCD0	9	9	5	Ig-like domain-containing protein		9	9	5	26.234	0	258.07	41.8	42.3	41.8	1.5793e+09	60743000	1193900000	324650000	229670000	650760000	384560000	11	43	20	74
B7Z390	9	9	9	cDNA FLJ53336, highly similar to ADAM 15		9	9	9	87.308	0	86.106	3.3	16.9	13	362520000	6079300	331860000	24586000	22443000	570310000	59013000	1	17	4	22
B7Z747	9	9	9	Matrix metalloproteinase-14		9	9	9	66.179	0	15.943	2	18.2	4	141800000	1991200	134070000	5739800	0	25816000	4508100	1	14	2	17
B7ZAS5	9	1	1	cDNA, FLJ79289, highly similar to Extracellular matrix protein 1		9	1	1	18.331	0	56.174	74.2	74.2	74.2	224760000	67641000	133010000	24109000	0	0	0	4	3	1	8
O43707	9	9	5	Alpha-actinin-4	ACTN4	9	9	5	104.85	0	44.036	2	12.5	8.2	254410000	3579500	216580000	34247000	0	57781000	58695000	1	10	5	16
Q86TH1	9	9	9	ADAMTS-like protein 2	ADAMTSL2	9	9	9	104.62	0	60.495	9.6	12.8	6	168720000	30584000	125380000	12758000	54673000	29705000	0	6	6	2	14
Q02952	9	9	3	A-kinase anchor protein 12	AKAP12	9	9	3	191.48	0	101.6	0.8	7.5	0.8	145700000	1525400	140810000	3361100	0	0	0	1	10	1	12
P15121	9	9	9	Aldo-keto reductase family 1 member B1	AKR1B1	9	9	9	35.853	0	28.805	24.4	27.2	30.1	397920000	102920000	118010000	176980000	102880000	24281000	45012000	7	8	10	25
P03950	9	9	9	Angiogenin	ANG	9	9	9	16.55	0	133.62	58.5	53.7	53.7	7.1647e+09	2.9172e+09	2567900000	1.6796e+09	2732100000	1.6124e+09	1.5276e+09	48	33	38	119
P15848	9	9	9	Arylsulfatase B	ARSB	9	9	9	59.687	0	53.404	17.8	7.1	17.6	170230000	51291000	18135000	100800000	55338000	0	42542000	6	4	7	17
Q13508	9	9	9	Ecto-ADP-ribosyltransferase 3	ART3	9	9	9	43.923	0	84.971	19.3	30.3	19.3	698910000	36300000	549200000	113410000	63939000	217960000	104150000	7	17	14	38
Q96GW7	9	8	8	Brevican core protein	BCAN	9	8	8	99.117	0	64.007	10.9	7.7	10.5	336370000	68760000	86969000	180640000	56470000	25264000	44319000	7	5	8	20
P07360	9	9	9	Complement component C8 gamma chain	C8G	9	9	9	22.277	0	323.31	45	55.9	45	10002000000	1094700000	5210800000	3.6967e+09	991700000	1164200000	1.0602e+09	57	56	63	176
Q8N3J6	9	9	9	Cell adhesion molecule 2	CADM2	9	9	9	47.553	0	179.08	19.1	32.4	24.8	1098400000	284750000	348860000	464830000	220750000	73800000	125110000	13	15	12	40
P12110	9	9	9	Collagen alpha-2(VI) chain	COL6A2	9	9	9	108.58	0	39.699	3.8	7.6	6	280890000	22401000	126840000	131650000	63222000	67252000	78555000	3	13	10	26
P53673	9	9	9	Beta-crystallin A4	CRYBA4	9	9	9	22.374	0	95.961	59.7	53.6	32.1	825410000	575970000	173900000	75543000	617110000	56425000	61001000	26	7	6	39
P07320	9	9	9	Gamma-crystallin D	CRYGD	9	9	9	20.738	0	34.128	37.4	5.7	16.1	1.9655e+09	1.8995e+09	3555100	62381000	2543100000	0	55406000	34	1	5	40
Q6UVK1	9	9	9	Chondroitin sulfate proteoglycan 4	CSPG4	9	9	9	250.53	0	27.791	0.6	5.2	2.4	69299000	0	68041000	1258200	0	10521000	8614000	1	8	0	9
P09668	9	9	9	Pro-cathepsin H	CTSH	9	9	9	37.393	0	66.7	22.7	24.5	21.5	689790000	141380000	335150000	213260000	248100000	110010000	140290000	8	15	10	33
Q16555	9	9	9	Dihydropyrimidinase-related protein 2	DPYSL2	9	9	9	62.293	0	31.778	8.4	20.5	10.8	163630000	8670900	133630000	21322000	13842000	40082000	20019000	2	9	2	13
P13639	9	9	9	Elongation factor 2	EEF2	9	9	9	95.337	0	16.346	1	13.5	6.5	100050000	4586200	71127000	24337000	0	12116000	14998000	1	10	2	13
P00533	9	9	9	Epidermal growth factor receptor	EGFR	9	9	9	134.28	0	29.41	5	7.9	3	236960000	7930000	171010000	58025000	67457000	112160000	328030000	1	10	4	15
P08709	9	9	9	Coagulation factor VII	F7	9	9	9	51.593	0	81.683	12.4	30.9	19.5	317420000	18427000	253280000	45713000	152510000	205530000	143920000	4	19	7	30
Q9BYJ0	9	9	9	Fibroblast growth factor-binding protein 2	FGFBP2	9	9	9	24.581	0	323.31	35	39.9	32.7	6.0825e+09	783260000	3.4445e+09	1.8547e+09	363700000	385230000	537030000	31	55	29	115
Q92820	9	9	9	Gamma-glutamyl hydrolase	GGH	9	9	9	35.964	0	39.486	19.5	29.6	24.2	860830000	212150000	457880000	190790000	443230000	198450000	208770000	13	19	11	43
P22352	9	9	9	Glutathione peroxidase 3	GPX3	9	9	9	25.552	0	163.03	37.6	37.6	37.6	205040000000	98321000000	65174000000	41545000000	48812000000	14057000000	15250000000	221	228	154	603
Q9BWU5	9	1	0	Mutant hemoglobin beta chain (Fragment)	HBB	9	1	0	11.501	0	2.2295	72.4	73.3	81	0	0	0	0	0	0	0	0	0	1	1
P14210	9	9	9	Hepatocyte growth factor	HGF	9	9	9	83.133	0	51.598	0	16.5	2.6	115730000	0	110550000	5177000	0	30950000	3657800	0	9	2	11
A0A7D5VT54	9	2	0	MHC class I antigen	HLA-A	9	2	0	41.185	0	3.5715	17.8	28.2	10.7	14238000	0	14238000	0	0	0	0	0	2	0	2
P07900	9	9	4	Heat shock protein HSP 90-alpha	HSP90AA1	9	9	4	84.659	0	36.321	6.6	12.2	6.7	175570000	33701000	115690000	26182000	17825000	14317000	6136500	2	9	3	14
P01876	9	9	4	Immunoglobulin heavy constant alpha 1	IGHA1	9	9	4	42.848	0	137.76	28.6	36.7	28.6	1.569e+09	171720000	965140000	432190000	211590000	131360000	226390000	12	20	19	51
Q7Z3B1	9	9	9	Neuronal growth regulator 1	NEGR1	9	9	9	38.719	0	109.08	37	29.1	37	1.795e+09	972120000	436920000	386000000	518250000	270450000	299430000	23	23	18	64
Q99519	9	9	9	Sialidase-1	NEU1	9	9	9	45.467	0	37.161	19.8	23.1	17.1	546940000	109580000	318810000	118560000	258040000	155000000	190100000	11	13	7	31
Q15818	9	9	8	Neuronal pentraxin-1	NPTX1	9	9	8	47.122	0	47.441	16.4	16.9	16.9	239910000	40917000	115030000	83962000	33983000	19120000	20761000	9	13	12	34
O60462	9	9	9	Neuropilin-2	NRP2	9	9	9	104.83	0	36.088	5.9	8.9	7.1	119040000	24447000	34992000	59599000	16741000	0	13145000	3	5	4	12
P80303	9	9	9	Nucleobindin-2	NUCB2	9	9	9	50.222	0	38.664	13.3	19.5	15.2	268870000	30246000	191310000	47318000	43722000	40246000	14603000	6	7	4	17
Q13219	9	9	9	Pappalysin-1	PAPPA	9	9	9	180.97	0	22.604	4.2	5.9	5.7	106890000	18469000	48390000	40028000	20199000	13936000	16172000	4	7	5	16
Q9UHG2	9	9	9	ProSAAS	PCSK1N	9	9	9	27.372	0	182.33	38.5	35	38.8	5190500000	780610000	2423200000	1.9866e+09	1262000000	1.9141e+09	1.6938e+09	24	16	23	63
Q8NCC3	9	9	9	Phospholipase A2 group XV	PLA2G15	9	9	9	46.657	0	40.66	22.1	23.5	26.2	511500000	130800000	163480000	217220000	127930000	33451000	73629000	11	10	14	35
Q6UX71	9	9	9	Plexin domain-containing protein 2	PLXDC2	9	9	9	59.582	0	104.98	10.2	20.4	20.4	891590000	71923000	565620000	254050000	417610000	496450000	521990000	11	21	12	44
P23470	9	9	9	Receptor-type tyrosine-protein phosphatase gamma	PTPRG	9	9	9	162	0	134.23	5.7	10.9	9.5	1.9086e+09	345330000	1331900000	231390000	614060000	340240000	497490000	9	22	21	52
Q15293	9	9	9	Reticulocalbin-1	RCN1	9	9	9	38.89	0	78.961	21.1	32.9	28.1	4.2807e+09	892620000	2.1147e+09	1273400000	2.0118e+09	638810000	673950000	14	28	15	57
D3DQX7	9	9	2	Serum amyloid A protein	SAA1	9	9	2	13.562	0	323.31	54.1	66.4	66.4	3.2684e+09	118250000	1.6518e+09	1.4983e+09	97254000	248160000	314320000	10	27	33	70
Q9H2E6	9	9	9	Semaphorin-6A	SEMA6A	9	9	9	114.37	0	34.952	8.1	0.9	8.5	220130000	103050000	16479000	100610000	32076000	0	26506000	10	1	7	18
P35237	9	9	8	Serpin B6	SERPINB6	9	9	8	42.621	0	23.058	22.3	17.6	25.3	269420000	58253000	130750000	80419000	86217000	42223000	33135000	7	12	7	26
P05121	9	9	9	Plasminogen activator inhibitor 1	SERPINE1	9	9	9	45.059	0	78.978	4	31.6	12.2	306410000	1454200	277000000	27961000	0	42404000	5874000	0	21	2	23
Q9BYH1	9	9	9	Seizure 6-like protein	SEZ6L	9	9	9	111.78	0	50.541	6.1	15.1	7.1	474700000	61998000	253580000	159120000	118300000	78639000	68872000	5	11	7	23
Q96HF1	9	9	9	Secreted frizzled-related protein 2	SFRP2	9	9	9	33.49	0	79.527	28.1	32.9	28.5	2379500000	122730000	1.4759e+09	780870000	569110000	579110000	426370000	8	33	20	61
P08294	9	9	9	Extracellular superoxide dismutase [Cu-Zn]	SOD3	9	9	9	25.851	0	305.1	60.4	60.4	60.4	4750200000	1.9482e+09	1318200000	1.4838e+09	736310000	154390000	193880000	52	50	32	134
P02786	9	9	9	Transferrin receptor protein 1	TFRC	9	9	9	84.87	0	20.538	0	14.9	0	101360000	0	101360000	0	0	0	0	0	14	0	14
P09493	9	3	0	Tropomyosin alpha-1 chain	TPM1	9	3	0	32.708	0	18.081	3.5	18.7	13.4	172480000	0	170710000	1767700	0	0	0	0	5	2	7
P20396	9	9	9	Pro-thyrotropin-releasing hormone	TRH	9	9	9	27.404	0	175.69	33.5	38.4	33.1	871240000	179630000	265830000	425780000	261020000	154160000	220040000	13	14	14	41
Q8IZ29	9	9	2	Tubulin beta chain	TUBB2C	9	9	2	49.839	0	115.02	6.1	26.7	5.8	180510000	3763700	171260000	5490100	10005000	66936000	7609300	3	18	2	23
Q8NBS9	9	9	9	Thioredoxin domain-containing protein 5	TXNDC5	9	9	9	47.628	0	51.246	16.7	25.5	23.4	257600000	40481000	155060000	62060000	19460000	22270000	19110000	4	11	8	23
Q6EMK4	9	9	9	Vasorin	VASN	9	9	9	71.712	0	181.83	12.2	18.9	12.2	6.5379e+09	1075000000	3.0448e+09	2418100000	713730000	716250000	871430000	58	51	41	150
O75083	9	9	9	WD repeat-containing protein 1	WDR1	9	9	9	66.193	0	85.756	5.8	16	15	217900000	16776000	167740000	33378000	28007000	35893000	37449000	3	8	8	19
A0A384NL10	8	8	4	Epididymis secretory sperm binding protein		8	8	4	17.227	0	108.29	45	70.2	64.2	5252600000	579690000	4.0463e+09	626650000	1079900000	2.0939e+09	984350000	15	30	11	56
Q6LAF9	8	1	1	Cathepsin B (Fragment)		8	1	1	21.237	0	11.637	36.9	45.1	37.9	53251000	0	53251000	0	0	0	0	1	7	0	8
Q9H804	8	1	1	cDNA FLJ14022 fis, clone HEMBA1003538, weakly similar to COMPLEMENT C1R COMPONENT		8	1	1	47.994	0.0063391	1.7326	23.5	23.5	20.8	78360000	542170	77817000	0	0	0	0	0	3	0	3
Q9Y355	8	1	1	Apolipoprotein A1 (Fragment)		8	1	1	7.4333	0	2.387	65.7	88.1	76.1	9958000	0	9958000	0	0	0	0	0	4	0	4
Q9NZK5	8	8	8	Adenosine deaminase 2	ADA2	8	8	8	58.933	0	63.541	10	21.9	12.3	275130000	20975000	147520000	106640000	30681000	31459000	40975000	3	12	5	20
P14550	8	8	8	Aldo-keto reductase family 1 member A1	AKR1A1	8	8	8	36.573	0	28.591	22.2	16	19.1	197210000	24855000	78756000	93602000	78357000	68460000	113020000	5	8	9	22
Q04828	8	8	2	Aldo-keto reductase family 1 member C1	AKR1C1	8	8	2	36.788	0	21.692	26	8	21.4	165710000	82806000	14723000	68180000	131400000	11804000	50149000	10	1	7	18
P13716	8	8	8	Delta-aminolevulinic acid dehydratase	ALAD	8	8	8	36.294	0	25.69	0	17	30.3	282170000	0	56386000	225780000	0	16846000	96375000	0	3	15	18
Q9UKU9	8	6	6	Angiopoietin-related protein 2	ANGPTL2	8	6	6	57.104	0	14.353	7.1	20.3	5.9	68235000	11349000	42689000	14196000	26378000	16874000	17000000	4	6	1	11
O75787	8	8	8	Renin receptor	ATP6AP2	8	8	8	39.008	0	121.31	4.6	29.4	18	327800000	17249000	256390000	54156000	29684000	73286000	30383000	2	18	4	24
O75752	8	8	8	UDP-GalNAc:beta-1,3-N-acetylgalactosaminyltransferase 1	B3GALNT1	8	8	8	39.511	0	41.774	12.4	29.9	18.1	275040000	52477000	171880000	50689000	54633000	28252000	54452000	8	10	5	23
Q8NFZ8	8	8	8	Cell adhesion molecule 4	CADM4	8	8	8	42.785	0	191.08	23.7	28.1	28.1	1180100000	278270000	537090000	364700000	733850000	425010000	644530000	19	17	14	50
Q9HCU0	8	8	8	Endosialin	CD248	8	8	8	80.858	0	100.93	9.2	11.9	13.7	345460000	44152000	171820000	129490000	30732000	30180000	22988000	4	7	6	17
P13987	8	8	8	CD59 glycoprotein	CD59	8	8	8	14.177	0	46.549	40.6	37.5	38.3	6.8067e+09	1.6257e+09	3.8922e+09	1288800000	1172500000	1.0293e+09	674510000	55	36	24	115
P12830	8	8	8	Cadherin-1	CDH1	8	8	8	97.455	0	127.93	10.1	9.3	9.1	801170000	223160000	334000000	244010000	116610000	209350000	156090000	10	11	8	29
P55290	8	8	8	Cadherin-13	CDH13	8	8	8	78.286	0	85.544	10.4	15.6	15.6	1.7768e+09	173720000	993960000	609090000	160870000	145730000	122530000	10	17	13	40
H0Y3U8	8	1	1	Chitinase 3 like 1 (Fragment)	CHI3L1	8	1	1	16.714	0	2.6147	32.9	53.9	32.9	16810000	0	16810000	0	0	0	0	0	2	0	2
O75503	8	8	8	Ceroid-lipofuscinosis neuronal protein 5	CLN5	8	8	8	41.496	0	23.065	20.1	20.1	24.6	728450000	174370000	278790000	275290000	145590000	76674000	96080000	13	13	14	40
P20908	8	8	8	Collagen alpha-1(V) chain	COL5A1	8	8	8	183.56	0	127.98	2.6	6.6	4.1	965430000	125440000	458760000	381220000	38618000	149530000	281410000	4	22	7	33
P15085	8	8	8	Carboxypeptidase A1	CPA1	8	8	8	47.14	0	26.316	9.3	24.3	9.3	111620000	9925300	68342000	33356000	36809000	29498000	27635000	3	8	2	13
M0QXH3	8	1	1	C3 and PZP like alpha-2-macroglobulin domain containing 8 (Fragment)	CPAMD8	8	1	1	18.876	0	17.841	66.9	64.6	66.9	87254000	19412000	34769000	33073000	37321000	0	32812000	1	1	2	4
A0A024R1B5	8	8	8	Crystallin, beta B3, isoform CRA_a	CRYBB3	8	8	8	24.23	0	38.789	48.3	15.6	15.2	125260000	105270000	13048000	6943500	142690000	5791900	6629300	10	1	1	12
P07333	8	8	8	Macrophage colony-stimulating factor 1 receptor	CSF1R	8	8	8	107.98	0	101.09	9.1	11	11.9	1325500000	147610000	905450000	272440000	141680000	159140000	162930000	12	20	14	46
Q15828	8	8	8	Cystatin-M	CST6	8	8	8	16.511	0	301.34	55.7	58.4	57	6.1808e+09	213480000	5206700000	760600000	178140000	1395600000	230650000	7	50	15	72
P30046	8	8	8	D-dopachrome decarboxylase	DDT	8	8	8	12.712	0	32.471	62.7	29.7	62.7	328640000	52244000	115390000	161000000	121620000	99061000	183490000	9	5	8	22
Q9UFA7	8	1	1	Crystallin, gamma S, isoform CRA_a	DKFZp434A0627	8	1	1	14.264	0	4.452	81.7	35	37.5	14511000	14511000	0	0	0	0	0	2	0	0	2
P52799	8	8	8	Ephrin-B2	EFNB2	8	8	8	36.923	0	28.881	22.2	23.7	10.5	209680000	52269000	123830000	33582000	42806000	33767000	21575000	6	10	3	19
Q9BXX0	8	8	8	EMILIN-2	EMILIN2	8	8	8	115.69	0	172.47	1.2	10.1	2.8	202790000	0	184960000	17832000	0	0	0	1	11	2	14
Q16394	8	8	8	Exostosin-1	EXT1	8	8	8	86.254	0	15.342	4.2	14.7	1.3	118990000	8595900	104770000	5620900	8201500	22412000	0	0	9	1	10
P07148	8	8	8	Fatty acid-binding protein, liver	FABP1	8	8	8	14.208	0	33.065	8.7	66.1	8.7	388450000	11882000	312240000	64327000	0	0	0	1	17	1	19
P16930	8	8	8	Fumarylacetoacetase	FAH	8	8	8	46.374	0	25.321	13.4	20.5	20.5	196280000	26462000	84888000	84933000	43591000	25437000	55547000	6	7	9	22
Q96MK3	8	7	7	Pseudokinase FAM20A	FAM20A	8	7	7	61.416	0	31.89	4.1	23.8	7.6	157750000	1713700	136400000	19640000	0	69965000	19816000	0	8	1	9
D9ZGF6	8	8	8	Secreted frizzled-related protein 3	FRZB	8	8	8	36.254	0	70.647	20.3	20.3	15.7	6.2619e+09	898860000	3.5371e+09	1.8259e+09	2.9673e+09	4759600000	2756000000	38	46	34	118
Q16658	8	8	8	Fascin	FSCN1	8	8	8	54.529	0	40.615	15.4	12.2	15.2	237930000	70660000	73851000	93418000	31263000	16501000	32138000	8	7	9	24
P04062	8	8	8	Lysosomal acid glucosylceramidase	GBA1	8	8	8	59.716	0	16.171	11	15.9	14.6	238530000	23354000	160030000	55145000	173280000	294560000	144620000	4	10	8	22
Q9UJJ9	8	8	8	N-acetylglucosamine-1-phosphotransferase subunit gamma	GNPTG	8	8	8	33.973	0	323.31	14.4	46.2	33.4	1.0619e+09	47477000	687180000	327210000	44448000	95474000	61185000	9	18	15	42
P09211	8	8	7	Glutathione S-transferase P	GSTP1	8	8	7	23.356	0	126.79	44.8	44.3	51.9	1.4923e+09	223390000	502090000	766810000	227070000	165930000	275960000	9	12	12	33
A0A994J6K3	8	8	3	Heart development protein with EGF like domains 1	HEG1	8	8	3	157.44	0	126.56	4.4	6.8	7	157900000	10094000	90592000	57212000	26924000	49269000	29125000	3	9	6	18
O60243	8	8	8	Heparan-sulfate 6-O-sulfotransferase 1	HS6ST1	8	8	8	48.226	0	14.301	3.2	14.6	8	103070000	1990100	68908000	32174000	0	14026000	7265300	1	10	2	13
P08238	8	2	2	Heat shock protein HSP 90-beta	HSP90AB1	8	2	2	83.263	0.0026911	1.8544	6.6	10.1	6.8	10494000	0	10494000	0	0	0	0	0	2	0	2
O75874	8	8	8	Isocitrate dehydrogenase [NADP] cytoplasmic	IDH1	8	8	8	46.659	0	13.12	10.1	21.3	13.3	183390000	21178000	78909000	83308000	22330000	24438000	35224000	3	10	7	20
P01871	8	8	8	Immunoglobulin heavy constant mu	IGHM	8	8	8	51.923	0	79.322	15	15.2	15.8	242520000	28058000	64491000	149970000	34278000	20180000	51910000	4	5	8	17
P04180	8	8	8	Phosphatidylcholine-sterol acyltransferase	LCAT	8	8	8	49.577	0	100.15	5.9	21.6	14.1	1126300000	63207000	663740000	399390000	110390000	193290000	236730000	5	10	11	26
Q8NES3	8	8	8	Beta-1,3-N-acetylglucosaminyltransferase lunatic fringe	LFNG	8	8	8	41.773	0	84.889	14.8	26.1	12.9	595490000	26712000	512310000	56467000	664600000	1366300000	683480000	7	22	4	33
Q86X29	8	8	8	Lipolysis-stimulated lipoprotein receptor	LSR	8	8	8	71.438	0	121.86	14.2	14.9	14.2	451630000	70555000	203100000	177970000	72528000	87608000	74046000	10	13	10	33
Q9Y5Y7	8	8	8	Lymphatic vessel endothelial hyaluronic acid receptor 1	LYVE1	8	8	8	35.213	0	65.834	18	18	18	1.5494e+09	203130000	768770000	577470000	379720000	313620000	380830000	13	18	17	48
Q9NR34	8	8	8	Mannosyl-oligosaccharide 1,2-alpha-mannosidase IC	MAN1C1	8	8	8	70.91	0	67.717	16	14.8	16	395140000	50125000	205190000	139830000	41065000	52985000	52353000	8	10	8	26
P48740	8	7	7	Mannan-binding lectin serine protease 1	MASP1	8	7	7	79.246	0	14.92	3.9	11.4	10.7	354720000	72769000	120640000	161310000	50219000	50941000	36708000	1	8	7	16
P40925	8	8	8	Malate dehydrogenase, cytoplasmic	MDH1	8	8	8	36.426	0	154.61	24.3	22.8	27.2	831770000	182140000	252140000	397490000	152790000	42644000	154130000	13	9	11	33
A0A146E5L3	8	8	8	Mesenchymal stromal cell-and fibroblast-expressing Linx paralogue	Meflin	8	8	8	45.997	0	32.813	23.4	31.5	23.4	1.9385e+09	278390000	998190000	661950000	156390000	153570000	188060000	18	30	23	71
O14793	8	8	8	Growth/differentiation factor 8	MSTN	8	8	8	42.75	0	17.028	21.3	21.3	21.9	440560000	69462000	205460000	165640000	64201000	45841000	41385000	7	11	9	27
P05976	8	8	6	Myosin light chain 1/3, skeletal muscle isoform	MYL1	8	8	6	21.145	0	18.717	0	40.2	8.2	167130000	0	167130000	0	0	0	0	0	11	1	12
P17050	8	8	8	Alpha-N-acetylgalactosaminidase	NAGA	8	8	8	46.564	0	37.263	20.9	15.1	18.2	551650000	206430000	133380000	211840000	185410000	37456000	83079000	12	11	8	31
O15394	8	8	8	Neural cell adhesion molecule 2	NCAM2	8	8	8	93.045	0	13.157	5.6	11.9	1.1	78265000	7515200	63912000	6838500	0	0	0	4	8	1	13
Q04721	8	8	7	Neurogenic locus notch homolog protein 2	NOTCH2	8	8	7	265.4	0	67.62	2.3	3.8	2.9	195680000	34594000	84522000	76560000	31748000	21274000	20915000	6	7	5	18
P61916	8	8	8	NPC intracellular cholesterol transporter 2	NPC2	8	8	8	16.57	0	153.65	51.7	51.7	51.7	16097000000	5160300000	6.2263e+09	4710200000	7.8473e+09	1.7584e+09	2673900000	24	31	25	80
A0A7I2YQT0	8	1	1	Neurexin 3	NRXN3	8	1	1	40.391	0	2.9484	27.6	30.9	28.1	8516700	3731300	4785400	0	0	0	0	1	1	0	2
Q86UD1	8	8	8	Out at first protein homolog	OAF	8	8	8	30.688	0	239.77	22.3	37	37	5650200000	582980000	3.5196e+09	1.5477e+09	366460000	495030000	341720000	20	49	29	98
Q6UXH9	8	8	8	Inactive serine protease PAMR1	PAMR1	8	8	8	80.198	0	39.817	5.3	13.9	7.2	78280000	5442100	51727000	21111000	16030000	27809000	18092000	0	8	2	10
Q8NBP7	8	8	8	Proprotein convertase subtilisin/kexin type 9	PCSK9	8	8	8	74.285	0	17.138	4.6	17.6	15.6	62300000	4573500	43071000	14656000	0	88082000	86435000	4	9	2	15
P07737	8	8	8	Profilin-1	PFN1	8	8	8	15.054	0	34.165	49.3	47.1	56.4	2451800000	241310000	1231900000	978560000	567410000	698670000	738370000	11	20	21	52
Q8IV08	8	8	8	5-3 exonuclease PLD3	PLD3	8	8	8	54.705	0	69.634	16.7	18.8	11.4	798930000	97158000	354300000	347480000	114500000	129350000	135850000	11	9	6	26
Q99969	8	8	8	Retinoic acid receptor responder protein 2	RARRES2	8	8	8	18.617	0	203.11	39.3	56.4	56.4	11744000000	1157700000	9223800000	1362900000	6.7035e+09	5005200000	4786000000	23	54	34	111
P35241	8	1	1	Radixin	RDX	8	1	1	68.563	0	2.3111	5.3	9.4	8.2	3253900	0	3253900	0	0	0	0	0	1	0	1
Q8WZ75	8	8	8	Roundabout homolog 4	ROBO4	8	8	8	107.46	0	72.988	7.2	10.6	9.5	631000000	41154000	469010000	120830000	42314000	91935000	29874000	5	19	6	30
O15537	8	8	8	Retinoschisin	RS1	8	8	8	25.592	0	47.452	20.1	27.7	34.8	4417800000	729700000	1096600000	2591500000	555040000	251200000	532260000	14	11	16	41
Q9BSG5	8	8	2	Retbindin	RTBDN	8	8	2	24.615	0	323.31	41.5	46.7	41.5	9939000000	616750000	6.7557e+09	2566500000	883620000	1.4803e+09	1.986e+09	26	36	25	87
P0DJI8	8	1	1	Serum amyloid A-1 protein	SAA1	8	1	1	13.532	0.008316	1.5912	54.1	66.4	53.3	59962000	16479000	43483000	0	0	0	0	3	2	0	5
P14151	8	8	8	L-selectin	SELL	8	8	8	42.187	0	292.91	12.6	17.2	17.2	3.4328e+09	641200000	1327900000	1.4637e+09	633680000	340600000	501480000	17	26	16	59
Q9H3S1	8	8	8	Semaphorin-4A	SEMA4A	8	8	8	83.573	0	38.823	7.4	7.8	12.5	118020000	4356800	54359000	59303000	7475800	13253000	26374000	1	5	7	13
Q8NFY4	8	8	7	Semaphorin-6D	SEMA6D	8	8	7	119.87	0	44.068	7.9	7.5	5.4	307070000	35340000	196110000	75619000	21524000	45731000	11995000	7	6	4	17
Q8N474	8	8	8	Secreted frizzled-related protein 1	SFRP1	8	8	8	35.385	0	49.232	17.2	38.2	24.2	365200000	21452000	247460000	96288000	22488000	98950000	68027000	3	9	5	17
O75368	8	8	8	Adapter SH3BGRL	SH3BGRL	8	8	8	12.774	0	109.68	52.6	75.4	85.1	669220000	56276000	381030000	231920000	115960000	130180000	62825000	5	17	12	34
Q9HAT2	8	8	8	Sialate O-acetylesterase	SIAE	8	8	8	58.314	0	32.696	17.2	17.2	14.3	549870000	139290000	268570000	142010000	245440000	123010000	179930000	10	11	8	29
Q92673	8	8	8	Sortilin-related receptor	SORL1	8	8	8	248.42	0	26.048	1.4	5.1	2.2	95506000	4768400	81634000	9102800	49477000	30122000	30498000	1	8	2	11
P11277	8	8	8	Spectrin beta chain, erythrocytic	SPTB	8	8	8	246.47	0	17.925	0	0.5	4.5	47047000	0	856510	46191000	0	0	0	0	1	9	10
P37802	8	8	8	Transgelin-2	TAGLN2	8	8	8	22.391	0	16.298	9.5	43.7	28.6	157790000	6260500	100340000	51196000	7145500	20005000	10751000	1	13	8	22
P37837	8	8	8	Transaldolase	TALDO1	8	8	8	37.54	0	17.339	16.3	19	19.9	240530000	48968000	93484000	98077000	23838000	19735000	23853000	5	8	5	18
F8WE86	8	8	8	Transcobalamin 2	TCN2	8	8	8	44.791	0	55.853	16.2	23.6	25.4	200940000	26727000	123340000	50880000	51222000	23765000	28128000	6	9	6	21
P01033	8	8	8	Metalloproteinase inhibitor 1	TIMP1	8	8	8	23.171	0	228.3	57.5	57.5	57.5	35533000000	3.3277e+09	20646000000	11559000000	1.911e+09	3.8188e+09	2.9665e+09	42	84	53	179
Q71U36	8	8	8	Tubulin alpha-1A chain	TUBA1A	8	8	8	50.135	0	32.58	14.6	25.7	14.6	533580000	24889000	427140000	81550000	25393000	83131000	42901000	2	13	6	21
P55072	8	8	8	Transitional endoplasmic reticulum ATPase	VCP	8	8	8	89.321	0	46.002	1.7	1.7	13.6	95149000	2583000	5742600	86823000	0	0	0	0	1	9	10
Q9Y279	8	8	8	V-set and immunoglobulin domain-containing protein 4	VSIG4	8	8	8	43.987	0	127.73	12.5	24.8	18.8	2.0027e+09	90717000	1.7135e+09	198490000	87823000	428120000	113300000	8	24	10	42
P31946-2	8	6	5	Isoform Short of 14-3-3 protein beta/alpha	YWHAB	8	6	5	27.85	0	16.794	29.9	29.5	20.5	180800000	25978000	73201000	81622000	35633000	21496000	43578000	4	5	5	14
A6XND9	7	1	1	Beta-2-microglobulin		7	1	1	11.748	0	2.1955	22.8	56.4	33.7	10295000	0	10295000	0	0	0	0	0	1	1	2
A0A8I5KW61	7	7	7	C-X-C motif chemokine		7	7	7	21.142	0	127.96	26.9	31.6	25.4	2513900000	194560000	1.9905e+09	328860000	576060000	828840000	388350000	10	19	14	43
P11117	7	7	7	Lysosomal acid phosphatase	ACP2	7	7	7	48.344	0	45.108	11.3	11.6	15.8	268730000	25137000	177150000	66448000	20426000	27652000	33712000	4	8	6	18
P12814	7	3	3	Alpha-actinin-1	ACTN1	7	3	3	103.06	0	17.498	0	11.7	5.6	20987000	0	20635000	351690	0	0	0	0	4	1	5
O94910	7	7	7	Adhesion G protein-coupled receptor L1	ADGRL1	7	7	7	162.71	0	15.496	3.4	3.3	5.4	107540000	27721000	43413000	36403000	23601000	18336000	14023000	5	7	2	14
P23526	7	7	7	Adenosylhomocysteinase	AHCY	7	7	7	47.716	0	13.318	9.7	5.8	17.8	95568000	7562500	18192000	69814000	17850000	8637500	34178000	3	1	12	16
P00568	7	7	7	Adenylate kinase isoenzyme 1	AK1	7	7	7	21.635	0	24.267	5.7	12.9	47.4	180010000	4233700	22644000	153140000	0	12244000	98226000	0	2	12	14
Q9Y5C1	7	7	7	Angiopoietin-related protein 3	ANGPTL3	7	7	7	53.637	0	67.523	10.9	18.5	8	390110000	36484000	298760000	54862000	42474000	62974000	42810000	6	13	3	22
Q9HDC9	7	7	7	Adipocyte plasma membrane-associated protein	APMAP	7	7	7	46.48	0	44.906	13.5	20	15.6	297640000	83778000	120500000	93369000	49736000	29769000	37795000	5	10	6	21
O95445	7	7	7	Apolipoprotein M	APOM	7	7	7	21.253	0	35.927	29.3	54.8	17	2499900000	438160000	1422900000	638840000	500940000	440810000	596370000	17	27	15	59
Q96EG1	7	7	7	Arylsulfatase G	ARSG	7	7	7	57.06	0	24.711	11.4	16.8	8.8	186840000	26296000	126490000	34062000	23706000	40681000	12801000	5	7	4	16
P61769	7	7	1	Beta-2-microglobulin	B2M	7	7	1	13.714	0	323.31	37.8	57.1	37.8	69494000000	8949200000	45192000000	15353000000	4.2034e+09	9813200000	4332400000	48	97	49	194
H0YLF3	7	1	1	Beta-2-microglobulin (Fragment)	B2M	7	1	1	8.4984	0	2.9952	50.7	83.1	50.7	113600000	17404000	65818000	30378000	14352000	27315000	0	5	2	1	8
G3V150	7	7	5	Galactosylgalactosylxylosylprotein 3-beta-glucuronosyltransferase	B3GAT3	7	7	5	34.963	0	21.59	6	29.8	13.5	586480000	7189200	544390000	34904000	37059000	136960000	71830000	2	8	5	15
Q10588	7	7	7	ADP-ribosyl cyclase/cyclic ADP-ribose hydrolase 2	BST1	7	7	7	35.724	0	25.984	11	24.8	15.4	112180000	17519000	80870000	13793000	42611000	29110000	30761000	4	12	2	18
P02745	7	7	7	Complement C1q subcomponent subunit A	C1QA	7	7	7	26.016	0	84.665	18.4	41.2	18.4	2748600000	200160000	2227400000	321100000	217950000	492680000	212790000	6	23	9	38
A0A8Q3SIZ0	7	7	7	Complement C1q C chain	C1QC	7	7	7	16.994	0	173.99	35.9	57.1	42.3	8667400000	736540000	5036800000	2894100000	709470000	973640000	718530000	13	23	23	59
Q9NZT1	7	7	7	Calmodulin-like protein 5	CALML5	7	7	7	15.892	0	112.64	38.4	30.8	46.6	2687300000	233240000	1179200000	1274900000	181870000	194150000	258580000	8	7	11	26
P40121	7	7	7	Macrophage-capping protein	CAPG	7	7	7	38.498	0	52.459	10.6	28.7	25.3	275970000	10633000	209340000	55996000	21051000	42585000	34441000	3	11	7	21
Q16627	7	7	7	C-C motif chemokine 14	CCL14	7	7	7	10.678	0	296.88	63.4	60.2	60.2	5637100000	624610000	4.0911e+09	921400000	5354200000	5364700000	6.0376e+09	31	39	28	98
P48745	7	7	7	CCN family member 3	CCN3	7	7	7	39.162	0	45.958	13.7	24.4	14.3	358890000	48503000	276770000	33615000	70106000	61530000	44812000	6	9	3	18
Q6YHK3	7	7	7	CD109 antigen	CD109	7	7	7	161.69	0	46.489	1.4	6	3.3	61046000	3140000	41370000	16536000	5681200	8834900	6333700	1	7	4	12
Q9NPY3	7	7	7	Complement component C1q receptor	CD93	7	7	7	68.559	0	113.3	9	17.9	8.9	681230000	26151000	550370000	104710000	43755000	112450000	57592000	6	15	5	26
Q9H251	7	7	7	Cadherin-23	CDH23	7	7	7	369.49	0	12.864	1.6	2.2	0.5	110920000	10111000	92856000	7948000	24417000	36632000	26134000	2	6	1	9
Q9HCU4	7	7	7	Cadherin EGF LAG seven-pass G-type receptor 2	CELSR2	7	7	7	317.45	0	53.386	1.4	3.5	1	181690000	20580000	139290000	21818000	24151000	0	15756000	3	6	2	11
Q8WUJ3	7	7	7	Cell migration-inducing and hyaluronan-binding protein	CEMIP	7	7	7	153	0	13.77	0	6.8	0.9	43566000	0	43103000	462820	0	0	0	0	8	0	8
P27918	7	7	7	Properdin	CFP	7	7	7	51.276	0	49.059	22	22	22	2368800000	336860000	1303600000	728330000	789680000	671800000	590050000	14	20	16	50
Q6NUI6	7	7	7	Chondroadherin-like protein	CHADL	7	7	7	82.387	0	13.568	3.5	11.3	1.8	48880000	6489800	41717000	673070	32966000	21807000	0	3	9	1	13
Q15782	7	7	7	Chitinase-3-like protein 2	CHI3L2	7	7	7	43.5	0	24.814	9.2	23.6	16.7	426250000	62458000	202970000	160820000	268820000	125680000	239210000	4	6	4	14
O43529	7	7	7	Carbohydrate sulfotransferase 10	CHST10	7	7	7	42.206	0	10.737	8.4	20.5	14	226550000	11708000	144410000	70430000	39014000	70545000	71886000	2	8	8	18
P12277	7	7	7	Creatine kinase B-type	CKB	7	7	7	42.644	0	18.281	8.4	23.1	7.3	35207000000	13875000	319770000	34874000000	92283000	93473000	0	2	5	1	8
Q9Y240	7	7	7	C-type lectin domain family 11 member A	CLEC11A	7	7	7	35.694	0	30.657	13.9	22	18	236080000	16342000	166960000	52782000	42813000	88828000	58712000	1	12	3	16
Q9C0A0	7	7	7	Contactin-associated protein-like 4	CNTNAP4	7	7	7	145.27	0	24.828	4.9	3	4.2	64742000	24463000	14819000	25460000	18973000	7159400	18553000	6	3	6	15
P39059	7	7	7	Collagen alpha-1(XV) chain	COL15A1	7	7	7	141.72	0	62.847	3.6	6.3	3.6	829240000	34952000	683680000	110610000	58670000	225410000	128920000	8	14	5	27
Q9NZV1	7	7	7	Cysteine-rich motor neuron 1 protein	CRIM1	7	7	7	113.74	0	27.839	9.1	2.9	4.8	99413000	54212000	12382000	32820000	65754000	0	27956000	5	2	2	9
P02489	7	7	7	Alpha-crystallin A chain	CRYAA	7	7	7	19.909	0	36.708	37	53.2	37	5148700000	551310000	2705200000	1.8921e+09	279600000	630120000	1.0689e+09	21	39	33	93
P09603	7	7	3	Macrophage colony-stimulating factor 1	CSF1	7	7	3	60.179	0	38.959	17.3	19.5	19.5	1118500000	172270000	577610000	368640000	192310000	266350000	279750000	15	8	11	34
Q5CZB5	7	1	1	Uncharacterized protein DKFZp686M0430	DKFZp686M0430	7	1	1	125.08	0	4.4342	0	10.1	0	6826400	0	6826400	0	0	0	0	0	1	0	1
Q6MZX9	7	1	1	Uncharacterized protein DKFZp686M08189	DKFZp686M08189	7	1	1	52.235	0	4.4527	18.8	25.5	13.7	17284000	2705200	14579000	0	0	0	0	1	1	0	2
Q69YJ3	7	1	1	Uncharacterized protein DKFZp762L185 (Fragment)	DKFZp762L185	7	1	1	136.56	0	3.6165	6.1	4.2	6.8	24843000	1552700	16206000	7083600	0	0	0	0	1	1	2
P68104	7	7	1	Elongation factor 1-alpha 1	EEF1A1	7	7	1	50.14	0	17.625	6.7	13.4	10.4	202360000	11352000	164840000	26166000	45971000	63562000	67369000	3	8	4	15
P98172	7	7	7	Ephrin-B1	EFNB1	7	7	7	38.006	0	35.414	6.4	23.7	22	198820000	23850000	107810000	67155000	33393000	24809000	22199000	5	10	9	24
O94919	7	7	7	Endonuclease domain-containing 1 protein	ENDOD1	7	7	7	55.016	0	55.187	12.8	14.2	15.6	396870000	69637000	189370000	137860000	79888000	81210000	42623000	4	8	7	19
Q6P179	7	7	7	Endoplasmic reticulum aminopeptidase 2	ERAP2	7	7	7	110.46	0	9.5047	0	8	2.9	27009000	0	25434000	1575200	0	0	0	0	7	1	8
O75063	7	7	7	Glycosaminoglycan xylosylkinase	FAM20B	7	7	7	46.432	0	15.361	14.4	18.3	14.2	129760000	25617000	58685000	45460000	24190000	16658000	16854000	4	6	7	17
C9JP35	7	1	1	FAM3 metabolism regulating signaling molecule C (Fragment)	FAM3C	7	1	1	11.596	0	2.2555	49.5	57.8	49.5	12086000	0	10445000	1640600	0	0	0	0	1	0	1
O95633	7	7	7	Follistatin-related protein 3	FSTL3	7	7	7	27.663	0	125.13	22.1	29.7	31.9	770550000	82119000	501600000	186830000	741430000	1322800000	473610000	6	18	9	33
P34059	7	7	7	N-acetylgalactosamine-6-sulfatase	GALNS	7	7	7	58.025	0	8.6558	11.5	13	4.6	63176000	28519000	20593000	14063000	77372000	24056000	82864000	6	6	2	14
Q8NCL4	7	7	7	Polypeptide N-acetylgalactosaminyltransferase 6	GALNT6	7	7	7	71.158	0	14.825	0	16.1	2.4	52535000	0	48176000	4358500	0	0	0	0	8	1	9
P06280	7	7	7	Alpha-galactosidase A	GLA	7	7	7	48.766	0	16.053	6.8	19.3	11.7	201780000	13841000	147590000	40351000	78614000	107580000	57916000	2	8	3	13
P07359	7	7	7	Platelet glycoprotein Ib alpha chain	GP1BA	7	7	7	71.539	0	38.943	4.4	10	7.1	199300000	6464600	111330000	81512000	188050000	470380000	305400000	1	6	7	14
Q14956	7	7	1	Transmembrane glycoprotein NMB	GPNMB	7	7	1	63.922	0	90.39	11.5	12.2	14.7	1.6982e+09	197360000	876550000	624340000	478770000	560900000	458980000	5	12	7	24
P48637	7	7	3	Glutathione synthetase	GSS	7	7	3	52.384	0	13.509	10.8	9.9	11.8	129600000	56408000	46936000	26256000	36969000	10957000	11819000	5	5	6	16
P78417	7	7	7	Glutathione S-transferase omega-1	GSTO1	7	7	7	27.566	0	18.219	20.7	32.4	26.1	479970000	69338000	267300000	143330000	116180000	108110000	183550000	6	9	9	24
A0A4U9C372	7	1	0	MHC class I antigen (Fragment)	HLA-A	7	1	0	20.567	0	2.2205	13.3	47.2	13.3	47755000	0	47755000	0	0	0	0	0	5	0	5
A7WPJ2	7	1	1	MHC class I antigen (Fragment)	HLA-C	7	1	1	40.936	0	7.5988	6.8	21.9	17.3	6282700	0	5857200	425520	0	0	0	0	1	0	1
P01861	7	2	0	Immunoglobulin heavy constant gamma 4	IGHG4	7	2	0	43.831	0	3.6746	6.1	21.5	16.2	39747000	0	29234000	10513000	0	0	0	0	2	1	3
P09382	7	7	7	Galectin-1	LGALS1	7	7	7	14.716	0	95.021	57	57	53.3	1.8217e+09	263130000	1209700000	348910000	340070000	402810000	267130000	17	28	21	66
Q96FE5	7	7	7	Leucine-rich repeat and immunoglobulin-like domain-containing nogo receptor-interacting protein 1	LINGO1	7	7	7	69.875	0	29.127	11.5	5	14.2	229140000	64612000	75721000	88805000	78075000	26828000	52304000	7	2	8	17
Q9NT99	7	7	7	Leucine-rich repeat-containing protein 4B	LRRC4B	7	7	7	76.433	0	19.509	10.4	9.5	10.4	263630000	77724000	104830000	81080000	75700000	36407000	53452000	7	10	7	24
O00187	7	7	7	Mannan-binding lectin serine protease 2	MASP2	7	7	7	75.702	0	32.125	7.3	10.1	7.3	669390000	85368000	369180000	214840000	62663000	74730000	57645000	9	12	8	29
Q9H1U4	7	7	7	Multiple epidermal growth factor-like domains protein 9	MEGF9	7	7	7	62.983	0	49.316	13.3	3.3	12.8	131840000	43695000	39508000	48634000	40823000	19212000	15944000	7	2	4	13
Q12866	7	7	7	Tyrosine-protein kinase Mer	MERTK	7	7	7	110.25	0	16.644	4.8	8.1	5.9	105070000	10685000	69459000	24928000	13271000	19606000	13938000	2	7	4	13
Q641Q3	7	7	7	Meteorin-like protein	METRNL	7	7	7	34.398	0	24.018	11.9	31.2	27.3	365100000	22228000	232540000	110330000	25087000	56168000	42968000	3	13	8	24
Q08431	7	7	7	Lactadherin	MFGE8	7	7	7	43.104	0	45.758	11.9	25.3	8	126020000	17010000	79592000	29414000	25214000	19196000	23070000	3	7	2	12
Q96A32	7	7	7	Myosin regulatory light chain 11	MYL11	7	7	7	19.014	0	61.349	5.9	46.2	0	169330000	792480	168540000	0	0	0	0	0	11	0	11
Q92692	7	7	7	Nectin-2	NECTIN2	7	7	7	57.741	0	10.738	5.6	11.3	4.8	100440000	10014000	68879000	21549000	15544000	12694000	14477000	3	8	3	14
Q8NFZ4	7	7	5	Neuroligin-2	NLGN2	7	7	5	90.819	0	20.578	5.3	13.5	3.5	110730000	17011000	47511000	46205000	16238000	5813300	10794000	3	9	2	14
P15531	7	7	1	Nucleoside diphosphate kinase A	NME1	7	7	1	17.149	0	20.708	39.5	46.1	52.6	517530000	75322000	144370000	297840000	116890000	35192000	147100000	10	11	15	36
P47972	7	6	6	Neuronal pentraxin-2	NPTX2	7	6	6	47.041	0	27.402	17.6	5.3	17.4	191600000	57548000	45602000	88445000	21690000	27959000	33559000	9	3	5	17
Q9HCQ7	7	7	7	Pro-FMRFamide-related neuropeptide VF	NPVF	7	7	7	22.326	0	85.095	27	44.9	27	3.4587e+09	198990000	2.0797e+09	1180000000	139980000	390380000	191620000	14	30	13	57
Q96CW9	7	7	7	Netrin-G2	NTNG2	7	7	7	59.798	0	23.712	7	9.1	11.5	69000000	18564000	12907000	37530000	17270000	7551700	11735000	3	3	3	9
O95897	7	7	7	Noelin-2	OLFM2	7	7	7	51.386	0	54.891	14.1	17.8	12.3	712930000	37545000	496350000	179040000	61968000	199160000	122640000	4	17	10	31
Q99650	7	7	7	Oncostatin-M-specific receptor subunit beta	OSMR	7	7	7	110.51	0	29	0	8.6	6.9	169790000	0	151630000	18160000	0	40940000	42102000	0	10	5	15
Q08174	7	7	7	Protocadherin-1	PCDH1	7	7	7	114.74	0	33.545	3.4	4.1	5.7	91465000	23274000	25050000	43142000	19321000	0	13552000	3	5	2	10
O95336	7	7	7	6-phosphogluconolactonase	PGLS	7	7	7	27.547	0	33.696	21.7	24	29.1	107030000	24326000	34258000	48447000	15548000	9260400	12096000	4	7	5	16
Q96FE7-4	7	7	7	Isoform 4 of Phosphoinositide-3-kinase-interacting protein 1	PIK3IP1	7	7	7	18.491	0	100.98	37	37	31.8	2.1319e+09	411480000	822400000	898000000	255730000	170970000	273960000	15	29	10	54
P50897	7	7	7	Palmitoyl-protein thioesterase 1	PPT1	7	7	7	34.193	0	68.572	5.6	33	20.9	527290000	19735000	335970000	171590000	0	54747000	44670000	1	13	6	20
P04070	7	7	7	Vitamin K-dependent protein C	PROC	7	7	7	52.071	0	44.463	13.9	16.3	19.3	1.031e+09	40833000	866840000	123360000	50357000	253330000	176750000	6	13	7	26
O95084	7	7	7	Serine protease 23	PRSS23	7	7	7	43.001	0	39.524	6.3	27.4	11.5	212950000	18615000	131060000	63273000	187750000	143850000	263920000	2	10	3	15
Q53XB4	7	7	7	Epididymis secretory sperm binding protein	RAB1	7	7	7	16.84	0	85.821	42.9	43.5	34.7	3.0535e+09	528730000	1229000000	1295800000	357830000	289890000	457530000	16	35	22	73
P07998	7	7	7	Ribonuclease pancreatic	RNASE1	7	7	7	17.644	0	323.31	56.4	51.9	56.4	33728000000	7.5914e+09	20908000000	5228000000	3.3972e+09	2546200000	3.1532e+09	90	85	74	249
P13489	7	7	7	Ribonuclease inhibitor	RNH1	7	7	7	49.973	0	40.493	8.2	19.7	17.4	251380000	99819000	47329000	104230000	50931000	30372000	135380000	2	8	5	15
K7EM70	7	1	1	Retbindin (Fragment)	RTBDN	7	1	1	21.243	0	66.767	34.7	51.3	34.7	351330000	0	351330000	0	0	0	0	0	4	0	4
P05109	7	7	7	Protein S100-A8	S100A8	7	7	7	10.834	0	12.136	37.6	38.7	45.2	428870000	98876000	176700000	153300000	2854500000	1.4964e+09	1.4956e+09	6	9	5	20
P0DJI9	7	2	2	Serum amyloid A-2 protein	SAA2	7	2	2	13.527	0	13.514	11.5	34.4	50	68874000	0	0	68874000	0	0	0	0	0	5	5
A0A096LPE2	7	4	1	SAA2-SAA4 readthrough	SAA2-SAA4	7	4	1	23.353	0	25.109	23.1	34.1	34.1	10785000000	1.829e+09	3.4152e+09	5541200000	1179000000	555080000	1.5931e+09	21	31	34	86
P49908	7	7	7	Selenoprotein P	SELENOP	7	7	7	43.173	0	46.163	17.6	23.4	17.6	4786200000	745730000	2163400000	1.8771e+09	953280000	785590000	813780000	15	23	15	53
A8MV23-2	7	7	7	Isoform 2 of Serpin E3	SERPINE3	7	7	7	44.481	0	26.408	14.9	17.8	17.8	208100000	28748000	112160000	67190000	38538000	54937000	47610000	6	8	7	21
P78324	7	7	5	Tyrosine-protein phosphatase non-receptor type substrate 1	SIRPA	7	7	5	54.966	0	49.026	17.7	13.1	13.3	291600000	68872000	128160000	94563000	846200000	646280000	898900000	14	14	10	38
P04179	7	7	7	Superoxide dismutase [Mn], mitochondrial	SOD2	7	7	7	24.75	0	70.332	9.9	39.6	9.9	235390000	26771000	168110000	40512000	37779000	51295000	29790000	2	10	2	14
P52823	7	7	7	Stanniocalcin-1	STC1	7	7	7	27.621	0	180.13	17	35.2	23.1	2.1096e+09	8601800	1.9831e+09	117930000	101730000	4.2576e+09	309400000	3	41	8	52
O76061	7	7	7	Stanniocalcin-2	STC2	7	7	7	33.248	0	68.14	12.3	36.4	17.2	999310000	40504000	770570000	188240000	58949000	120200000	72160000	5	19	13	37
Q08188	7	7	2	Protein-glutamine gamma-glutamyltransferase E	TGM3	7	7	2	76.631	0	18.08	6.5	4.6	9.8	71727000	12947000	12208000	46572000	15748000	0	21014000	2	1	6	9
P35625	7	7	7	Metalloproteinase inhibitor 3	TIMP3	7	7	7	24.145	0	35.022	24.6	33.6	24.6	293490000	24975000	228790000	39728000	40512000	62910000	31289000	5	12	6	23
P17643	7	7	7	5,6-dihydroxyindole-2-carboxylic acid oxidase	TYRP1	7	7	7	60.724	0	105.19	14	11.7	11.7	963080000	376900000	282720000	303460000	1097600000	393410000	561660000	9	15	9	33
P0CG48	7	7	7	Polyubiquitin-C	UBC	7	7	7	77.038	0	56.747	64.4	64.4	64.4	1.8919e+09	654160000	646980000	590730000	912580000	154630000	474850000	32	10	19	61
F5H8A3	7	1	1	WNT inhibitory factor 1 (Fragment)	WIF1	7	1	1	14.611	0	2.218	34.6	43.6	34.6	8465600	0	8174300	291290	0	0	0	0	1	0	1
P61981	7	4	4	14-3-3 protein gamma	YWHAG	7	4	4	28.302	0	18.531	24.7	15.4	19	174850000	69405000	21436000	84006000	27708000	12616000	17118000	3	2	4	9
A0A384NPS2	6	6	6	Epididymis secretory sperm binding protein		6	6	6	53.574	0	17.459	11	19.1	16.4	153350000	26499000	88363000	38489000	33558000	24592000	25842000	6	7	4	17
B4DVI6	6	6	6	cDNA FLJ58630, highly similar to Junctional adhesion molecule-like		6	6	6	38.638	0	10.537	3.5	19.5	10.5	92427000	889100	88795000	2742800	0	12110000	9159000	1	7	1	9
C0LQF2	6	6	6	deoxyribonuclease II (Fragment)		6	6	6	38.181	0	28.423	19.8	15.7	19.8	415340000	147650000	129750000	137940000	116120000	43604000	63356000	12	10	10	32
O15204	6	6	6	ADAM DEC1	ADAMDEC1	6	6	6	52.775	0	70.547	9.6	17.2	10	610610000	32706000	517380000	60523000	79202000	169430000	96415000	6	12	3	21
E7EX52	6	6	6	Adhesion G protein-coupled receptor L3	ADGRL3	6	6	6	149.61	0	7.7398	4.2	1.9	3.4	94220000	51665000	14796000	27760000	25568000	22227000	26852000	6	3	3	12
Q9H6X2	6	6	6	Anthrax toxin receptor 1	ANTXR1	6	6	6	62.788	0	14.267	4.4	12.1	8	74731000	6591600	32034000	36105000	6910100	8486400	14913000	0	6	5	11
K7ERI9	6	6	6	Apolipoprotein C-I (Fragment)	APOC1	6	6	6	8.647	0	58.764	31.2	31.2	31.2	5.8699e+09	552140000	3.3213e+09	1.9964e+09	374550000	572760000	592720000	18	31	23	72
P02656	6	6	6	Apolipoprotein C-III	APOC3	6	6	6	10.852	0	180.58	36.4	55.6	36.4	10512000000	1145100000	6.7022e+09	2664500000	503200000	827700000	413250000	20	42	18	80
P05089	6	6	6	Arginase-1	ARG1	6	6	6	34.735	0	22.107	14	7.1	19.3	182180000	57109000	20132000	104930000	32889000	6849100	22535000	3	3	7	13
P07307	6	6	6	Asialoglycoprotein receptor 2	ASGR2	6	6	6	35.092	0	78.864	6.1	26.7	15.4	497170000	7276800	385410000	104480000	26232000	156620000	68114000	2	22	5	29
Q15904	6	6	6	V-type proton ATPase subunit S1	ATP6AP1	6	6	6	52.025	0	158	18.5	18.5	18.5	3.6933e+09	561940000	2.0248e+09	1106500000	1150900000	1221700000	1151900000	18	22	20	60
P15291	6	6	6	Beta-1,4-galactosyltransferase 1	B4GALT1	6	6	6	43.92	0	183.76	7.8	22.6	13.1	471560000	5619900	417540000	48403000	28490000	135520000	60497000	2	14	6	22
P02746	6	6	6	Complement C1q subcomponent subunit B	C1QB	6	6	6	26.721	0	89.675	22.5	31.2	22.5	7.598e+09	580700000	4625700000	2391600000	611040000	1.5247e+09	1252100000	19	42	23	84
P27824	6	6	6	Calnexin	CANX	6	6	6	67.567	0	18.164	5.4	10.1	7.8	104810000	5548900	80598000	18666000	7033900	20294000	10569000	1	5	3	9
Q9ULB5	6	5	4	Cadherin-7	CDH7	6	5	4	87.085	0	6.1215	3.3	6.4	6.5	45900000	1646600	24672000	19581000	0	0	0	0	5	3	8
Q9Y281	6	4	4	Cofilin-2	CFL2	6	4	4	18.736	0	7.0454	41.6	31.9	28.3	24115000	7681500	11518000	4915300	8436300	0	8238300	4	2	1	7
Q8IZ52	6	6	6	Chondroitin sulfate synthase 2	CHPF	6	6	6	85.466	0	27.405	0	11.2	5	76712000	0	68163000	8549000	0	16870000	9087400	0	6	2	8
A0A024RBL0	6	6	6	Carbohydrate sulfotransferase	CHST11	6	6	6	41.554	0	17.473	0	19	7.1	179170000	0	175340000	3828800	0	67949000	7995100	0	7	2	9
Q70JA7	6	6	6	Chondroitin sulfate synthase 3	CHSY3	6	6	6	100.28	0	8.0615	0	8.4	1.1	52820000	0	52820000	0	0	0	0	0	7	1	8
O00299	6	6	6	Chloride intracellular channel protein 1	CLIC1	6	6	6	26.922	0	10.752	19.5	24.5	20.3	139940000	20316000	48235000	71393000	12895000	9542400	25396000	2	6	4	12
Q9BZ76	6	6	6	Contactin-associated protein-like 3	CNTNAP3	6	6	6	140.69	0	20.585	1	4.5	6	72512000	1862000	23800000	46850000	0	54044000	86017000	1	5	3	9
Q14019	6	6	6	Coactosin-like protein	COTL1	6	6	6	15.945	0	59.81	50.7	45.1	39.4	394520000	99871000	140880000	153770000	38510000	31965000	25939000	5	6	7	18
P29762	6	6	6	Cellular retinoic acid-binding protein 1	CRABP1	6	6	6	15.565	0	21.597	41.6	51.8	41.6	364960000	20973000	248370000	95619000	19118000	36456000	34857000	3	9	6	18
P10619	6	6	6	Lysosomal protective protein	CTSA	6	6	6	54.465	0	75.212	11.9	17.1	14.8	371070000	35638000	203010000	132420000	41701000	68703000	51452000	4	12	6	22
P07108	6	6	6	Acyl-CoA-binding protein	DBI	6	6	6	10.044	0	36.059	65.5	65.5	65.5	944510000	248780000	582880000	112860000	113100000	139180000	87868000	13	15	7	35
O94760	6	6	5	N(G),N(G)-dimethylarginine dimethylaminohydrolase 1	DDAH1	6	6	5	31.121	0	8.2313	23.5	10.2	11.6	102940000	33311000	33556000	36072000	87606000	27953000	42891000	7	3	3	13
Q08345	6	6	1	Epithelial discoidin domain-containing receptor 1	DDR1	6	6	1	101.13	0	25.338	5.4	7.3	6.1	208880000	29975000	111380000	67523000	25782000	20773000	23542000	4	8	6	18
Q9NY33	6	6	6	Dipeptidyl peptidase 3	DPP3	6	6	6	82.588	0	21.777	6.4	8	9.8	100820000	16143000	25062000	59614000	12855000	5817200	15945000	3	4	4	11
P29323	6	6	6	Ephrin type-B receptor 2	EPHB2	6	6	6	117.49	0	28.458	2.2	6.3	4.7	109770000	13340000	55289000	41144000	10887000	7569300	6999700	2	5	4	11
P05413	6	6	6	Fatty acid-binding protein, heart	FABP3	6	6	6	14.858	0	18.369	30.8	51.9	30.8	464800000	16967000	403030000	44804000	25691000	70148000	20429000	4	13	3	20
P51161	6	6	6	Gastrotropin	FABP6	6	6	6	14.371	0	151.29	8.6	65.6	8.6	765760000	4601500	747730000	13428000	0	0	0	1	11	1	13
P08637	6	6	4	Low affinity immunoglobulin gamma Fc region receptor III-A	FCGR3A	6	6	4	29.089	0	11.701	16.5	21.3	17.3	405740000	98358000	225900000	81485000	146500000	57552000	92545000	6	10	7	23
P11362	6	6	6	Fibroblast growth factor receptor 1	FGFR1	6	6	6	91.867	0	46.435	9.1	9.1	7.5	663450000	175120000	322480000	165860000	193240000	134080000	149630000	14	17	12	43
Q495W5	6	6	6	Alpha-(1,3)-fucosyltransferase 11	FUT11	6	6	6	55.815	0	39.325	9.3	16.9	13	117640000	13243000	73234000	31165000	39796000	53834000	46404000	3	5	3	11
P54826	6	6	6	Growth arrest-specific protein 1	GAS1	6	6	6	35.693	0	82.189	29.6	31.9	28.7	387420000	73752000	139400000	174270000	50804000	26940000	29774000	7	7	7	21
P14136	6	6	6	Glial fibrillary acidic protein	GFAP	6	6	6	49.88	0	10.811	0	12.7	4.9	26607000	0	26607000	0	0	0	0	0	6	2	8
O00451	6	6	2	GDNF family receptor alpha-2	GFRA2	6	6	2	51.543	0	44.462	10.6	15.1	13.6	197950000	37441000	86659000	73848000	126210000	37417000	65543000	5	7	5	17
Q92896	6	6	6	Golgi apparatus protein 1	GLG1	6	6	6	134.55	0	14.934	5.3	5.3	2.5	111290000	29597000	51017000	30673000	50763000	34587000	36581000	4	6	2	12
P62873-2	6	6	6	Isoform 2 of Guanine nucleotide-binding protein G(I)/G(S)/G(T) subunit beta-1	GNB1	6	6	6	36.297	0	19.347	0	20.2	3	72657000	0	69804000	2852800	0	0	0	0	7	1	8
O00461	6	6	6	Golgi integral membrane protein 4	GOLIM4	6	6	6	81.879	0	84.131	12.8	10.8	9.2	729660000	262780000	239640000	227240000	208270000	53959000	91211000	19	13	8	40
Q02747	6	6	6	Guanylin	GUCA2A	6	6	6	12.388	0	100.43	18.3	46.1	44.3	6.1264e+09	208580000	5477900000	439880000	183750000	957630000	129070000	9	22	8	39
Q16775	6	6	6	Hydroxyacylglutathione hydrolase, mitochondrial	HAGH	6	6	6	33.805	0	14.087	3.6	9.4	20.1	131590000	3510800	14328000	113750000	0	0	0	0	2	6	8
Q9ULI3	6	1	1	Protein HEG homolog 1	HEG1	6	1	1	147.46	0	2.9311	4.1	5.1	6.6	44528000	6006300	18251000	20271000	0	0	0	1	2	2	5
M9P9U0	6	1	0	MHC class I antigen (Fragment)	HLA-C	6	1	0	20.825	0	10.809	21.5	35.9	26.5	38363000	1451300	36041000	870120	0	0	0	1	2	0	3
Q29958	6	1	0	HLA-C protein (Fragment)	HLA-C	6	1	0	35.38	0	2.1032	14.9	18.7	17.7	69126000	10221000	37811000	21093000	0	0	0	1	1	1	3
P00492	6	6	6	Hypoxanthine-guanine phosphoribosyltransferase	HPRT1	6	6	6	24.579	0	29.057	17.9	26.1	22.5	203050000	17689000	93791000	91571000	11656000	13066000	23820000	3	6	6	15
P17066	6	1	1	Heat shock 70 kDa protein 6	HSPA6	6	1	1	71.027	0	2.6183	12	6.2	12	173620000	30529000	38554000	104530000	0	0	0	1	1	2	4
P78504	6	6	6	Protein jagged-1	JAG1	6	6	6	133.8	0	28.305	1.5	8	2.5	105250000	5673200	77855000	21720000	0	17251000	16948000	1	6	2	9
P10721	6	6	6	Mast/stem cell growth factor receptor Kit	KIT	6	6	6	109.86	0	8.1766	1.6	5.8	1.2	44647000	1469400	43177000	0	0	0	0	1	6	1	8
Q9UBX7	6	6	6	Kallikrein-11	KLK11	6	6	6	31.059	0	38.611	21.6	22.3	19.5	179040000	43387000	38770000	96882000	83096000	22515000	72064000	4	4	5	13
A0A024R4J8	6	6	6	Kallikrein 6 (Neurosin, zyme), isoform CRA_b	KLK6	6	6	6	26.855	0	29.993	16.8	34	25	221690000	38289000	68896000	114500000	37268000	22837000	18765000	5	7	5	17
Q96MU8	6	6	6	Kremen protein 1	KREMEN1	6	6	6	51.744	0	63.029	19.7	18.6	15.4	147320000	42063000	61667000	43592000	27099000	16639000	26606000	5	10	5	20
O95970	6	6	6	Leucine-rich glioma-inactivated protein 1	LGI1	6	6	6	63.817	0	8.4468	3.2	7.9	6.5	55382000	10780000	32679000	11923000	0	0	0	1	5	2	8
P02144	6	6	6	Myoglobin	MB	6	6	6	17.184	0	81.763	28.6	39	37.7	2647500000	73723000	2372700000	201050000	33967000	951480000	167900000	4	34	8	46
P11226	6	6	6	Mannose-binding protein C	MBL2	6	6	6	26.143	0	27.439	22.2	25.4	35.5	338130000	15298000	230680000	92152000	16228000	54981000	34804000	2	7	8	17
Q8NFP4	6	6	6	MAM domain-containing glycosylphosphatidylinositol anchor protein 1	MDGA1	6	6	6	105.79	0	36.994	6.1	8.2	6.1	103220000	22939000	34088000	46193000	21516000	0	19659000	3	4	3	10
P08590	6	5	4	Myosin light chain 3	MYL3	6	5	4	21.932	0	18.402	0	32.3	8.2	101790000	0	101790000	0	0	0	0	0	7	0	7
A0A087X1V2	6	1	1	Neural cell adhesion molecule 1 (Fragment)	NCAM1	6	1	1	25.131	0	3.0208	29.8	36.8	32	66193000	0	36124000	30069000	0	0	0	0	3	2	5
Q9Y2I2	6	6	6	Netrin-G1	NTNG1	6	6	6	60.54	0	10.312	11.3	8	13.9	110130000	31962000	36126000	42039000	23685000	13539000	15175000	9	5	6	20
Q9NPG4	6	6	6	Protocadherin-12	PCDH12	6	6	6	128.99	0	72.295	1.9	7.5	5	117390000	4092200	92304000	20994000	12116000	29497000	19357000	1	7	4	12
Q9Y5I4	6	6	6	Protocadherin alpha-C2	PCDHAC2	6	6	6	109.45	0	14.138	4.4	5.4	2.9	62263000	9383000	30275000	22604000	0	0	0	5	3	3	11
P09619	6	6	6	Platelet-derived growth factor receptor beta	PDGFRB	6	6	6	123.97	0	12.349	5.6	2.9	7	99579000	15864000	45146000	38569000	30260000	28434000	49561000	4	3	5	12
P36871	6	6	6	Phosphoglucomutase-1	PGM1	6	6	6	61.448	0	11.824	8.4	5.7	5.7	39828000	10772000	16477000	12579000	25552000	32588000	0	4	3	4	11
O00264	6	6	6	Membrane-associated progesterone receptor component 1	PGRMC1	6	6	6	21.671	0	50.998	28.2	32.3	28.2	234750000	61651000	93444000	79654000	89754000	50689000	46530000	6	7	4	17
P13797	6	2	2	Plastin-3	PLS3	6	2	2	70.81	0	5.6763	2.9	10	7	19018000	0	19018000	0	0	0	0	0	3	0	3
Q8IUK5	6	6	6	Plexin domain-containing protein 1	PLXDC1	6	6	6	55.76	0	27.888	0	12	12.8	94303000	0	35362000	58942000	0	23099000	31313000	0	8	4	12
P40967	6	6	6	Melanocyte protein PMEL	PMEL	6	6	6	70.254	0	30.956	7	15.1	7.9	238000000	12322000	189030000	36656000	33722000	221250000	43077000	3	10	5	18
P13727	6	6	6	Bone marrow proteoglycan	PRG2	6	6	6	25.205	0	14.109	9.9	33.8	20.3	188020000	4766300	147640000	35616000	10923000	55158000	15707000	1	10	1	12
Q12913	6	6	6	Receptor-type tyrosine-protein phosphatase eta	PTPRJ	6	6	6	145.94	0	92.385	4.3	4	7.2	300070000	55278000	107550000	137240000	51561000	28600000	30256000	4	5	6	15
Q92729	6	6	6	Receptor-type tyrosine-protein phosphatase U	PTPRU	6	6	6	162.42	0	9.0241	3.4	4.4	1.9	80212000	13942000	53234000	13037000	188890000	144650000	66487000	4	7	3	14
P62826	6	6	6	GTP-binding nuclear protein Ran	RAN	6	6	6	24.423	0	9.1525	14.8	26.4	30.1	191290000	12135000	54349000	124810000	18975000	15174000	58153000	1	8	10	19
P05451	6	6	4	Lithostathine-1-alpha	REG1A	6	6	4	18.731	0	41.286	27.1	40.4	27.1	918720000	56452000	718240000	144030000	53321000	137690000	41877000	5	13	6	24
Q9Y6N7	6	6	6	Roundabout homolog 1	ROBO1	6	6	6	180.93	0	13.116	2.5	4	2.9	89331000	7403000	76796000	5131800	6178300	12323000	3615000	2	9	1	12
H7C215	6	6	6	Reticulon 4 receptor (Fragment)	RTN4R	6	6	6	59.446	0	38.325	14.7	10.7	8.2	135720000	37563000	54081000	44076000	28498000	18687000	16651000	7	7	3	17
Q86UN3	6	6	6	Reticulon-4 receptor-like 2	RTN4RL2	6	6	6	46.105	0	19.092	15	13.1	8.8	165130000	67750000	58482000	38900000	35268000	14404000	8159500	6	4	2	12
P05408	6	6	6	Neuroendocrine protein 7B2	SCG5	6	6	6	23.729	0	44.155	11.3	26.9	30.7	5314700000	1309800000	2.092e+09	1.9128e+09	4.0122e+09	599890000	1.6829e+09	18	21	10	49
H0Y4Y9	6	1	0	Signal peptide, CUB domain and EGF like domain containing 1 (Fragment)	SCUBE1	6	1	0	18.872	0	17.557	54.9	54.9	54.9	305490000	34791000	24180000	246520000	36142000	0	108770000	2	3	3	8
Q9NQ36	6	4	4	Signal peptide, CUB and EGF-like domain-containing protein 2	SCUBE2	6	4	4	109.96	0	16.387	5.6	10.2	4.1	77427000	12821000	61100000	3507000	39737000	25313000	32532000	7	8	1	16
P16109	6	6	6	P-selectin	SELP	6	6	6	90.833	0	14.463	7.5	6.7	2.2	34670000	17522000	12378000	4769000	9005700	3591500	0	4	5	2	11
O15041	6	6	6	Semaphorin-3E	SEMA3E	6	6	6	89.227	0	26.805	4.8	7.7	9.5	177610000	9902800	48395000	119310000	0	67849000	195890000	3	5	7	15
A0A087WYL5	6	6	6	Seizure related 6 homolog like 2	SEZ6L2	6	6	6	99.133	0	46.455	3.7	5.6	4.7	275950000	65286000	165900000	44759000	108380000	32190000	44785000	4	5	8	17
P17405	6	6	6	Sphingomyelin phosphodiesterase	SMPD1	6	6	6	69.935	0	13.865	1.7	13.9	5.2	122030000	1615300	112080000	8331800	0	62592000	19333000	2	7	1	10
Q9BVH7	6	6	6	Alpha-N-acetylgalactosaminide alpha-2,6-sialyltransferase 5	ST6GALNAC5	6	6	6	38.442	0	66.493	13.1	28.6	15.8	249740000	9767200	195160000	44816000	10776000	56027000	23827000	4	14	4	22
P31948	6	6	6	Stress-induced-phosphoprotein 1	STIP1	6	6	6	62.639	0	8.9321	0	3.1	14.4	46051000	0	4902000	41149000	0	0	0	0	1	5	6
Q8NBJ7	6	6	6	Inactive C-alpha-formylglycine-generating enzyme 2	SUMF2	6	6	6	33.843	0	12.577	12.6	11	22.9	77090000	21263000	31837000	23990000	31410000	19664000	30949000	2	5	4	11
C9JB55	6	1	1	Transferrin (Fragment)	TF	6	1	1	7.99	0	7.6299	29.3	82.7	30.7	35672000	0	35672000	0	0	0	0	0	1	0	1
P49746	6	5	5	Thrombospondin-3	THBS3	6	5	5	104.2	0	25.444	5.5	8.6	2.6	52447000	5963000	42306000	4178200	169420000	145170000	0	2	8	2	12
P62328	6	6	6	Thymosin beta-4	TMSB4X	6	6	6	5.0526	0	211.82	86.4	86.4	86.4	20023000000	3.3095e+09	11964000000	4750400000	1356400000	2404100000	1268700000	59	65	32	156
Q13509	6	1	1	Tubulin beta-3 chain	TUBB3	6	1	1	50.432	0.0068421	1.7061	2.2	16.2	0	6060300	0	6060300	0	0	0	0	0	1	0	1
P22314	6	6	6	Ubiquitin-like modifier-activating enzyme 1	UBA1	6	6	6	117.85	0	16.073	1.4	2.7	6.5	60943000	3744500	7682100	49517000	0	0	0	1	2	5	8
P09936	6	6	6	Ubiquitin carboxyl-terminal hydrolase isozyme L1	UCHL1	6	6	6	24.824	0	87.084	35	27.4	39.5	214670000	106350000	38452000	69872000	112610000	9686400	32890000	10	3	7	20
O95185	6	6	6	Netrin receptor UNC5C	UNC5C	6	6	6	103.14	0	38.093	5.5	7.4	3.2	162900000	37885000	84742000	40268000	46776000	24358000	16422000	5	5	3	13
O95497	6	6	6	Pantetheinase	VNN1	6	6	6	57.011	0	17.186	14.4	6.6	12.1	161030000	51639000	28981000	80410000	22911000	13913000	21595000	6	2	6	14
Q9H1B5	6	6	6	Xylosyltransferase 2	XYLT2	6	6	6	96.766	0	14.698	1.3	9.2	2.4	68058000	1848800	60093000	6116100	0	0	0	0	9	2	11
B2R5G8	5	2	2	Serum amyloid A protein		5	2	2	14.808	0	16.787	26.2	50.8	33.1	799800000	90869000	627290000	81631000	67666000	225330000	55761000	7	19	4	30
B2R7N9	5	5	5	cDNA, FLJ93532, highly similar to Homo sapiens osteomodulin (OMD), mRNA		5	5	5	49.422	0	15.523	8.1	13.5	10.5	376720000	71043000	196250000	109430000	114420000	64397000	78364000	4	9	7	20
B2ZPJ8	5	5	5	Bone morphogenetic protein 7 (Fragment)		5	5	5	46.11	0	21.763	6.5	12.2	15.2	126490000	13221000	85361000	27912000	32401000	43764000	29093000	2	7	2	11
Q5K634	5	5	5	SCCA2/SCCA1 fusion protein isoform 1		5	5	5	44.648	0	8.0886	9	3.1	15.1	78412000	14816000	4355600	59240000	48064000	0	64579000	1	1	7	9
Q8N355	5	5	1	IGL		5	5	1	24.792	0	89.966	24.4	31.2	31.2	956040000	45348000	573280000	337410000	90902000	211180000	222190000	5	17	13	35
Q76LX8	5	5	5	A disintegrin and metalloproteinase with thrombospondin motifs 13	ADAMTS13	5	5	5	153.6	0	60.34	0	7.6	0	70749000	0	70749000	0	0	0	0	0	6	0	6
P35318	5	5	5	Pro-adrenomedullin	ADM	5	5	5	20.42	0	18.103	27.6	24.9	32.4	267280000	40499000	112160000	114620000	54529000	52940000	70117000	5	5	6	16
P49189	5	5	5	4-trimethylaminobutyraldehyde dehydrogenase	ALDH9A1	5	5	5	53.801	0	5.2931	9.1	2.2	5.3	29893000	8527300	6466800	14899000	0	0	0	4	1	2	7
P08758	5	5	5	Annexin A5	ANXA5	5	5	5	35.936	0	8.7572	14.4	5.3	8.1	43819000	21417000	9158600	13243000	10343000	5844100	7973900	3	1	3	7
Q8TCZ8	5	1	1	Apolipoprotein E (Fragment)	APOE	5	1	1	6.6637	0.007837	1.6321	49.1	49.1	66.7	30656000	23380000	3577000	3698900	0	0	0	2	1	0	3
Q99941	5	5	5	Cyclic AMP-dependent transcription factor ATF-6 beta	ATF6B	5	5	5	76.708	0	9.6952	4.4	7.8	3	74300000	11778000	43120000	19403000	7962800	6717800	6926200	3	6	3	12
P06576	5	5	5	ATP synthase subunit beta, mitochondrial	ATP5F1B	5	5	5	56.559	0	6.5752	10.2	0	5.7	24841000	12291000	0	12550000	0	0	0	5	0	2	7
P30530	5	5	5	Tyrosine-protein kinase receptor UFO	AXL	5	5	5	98.336	0	44.919	7.8	6	6.4	622320000	65881000	270400000	286040000	95317000	84968000	97131000	6	5	6	17
C8C068	5	5	5	Bone morphogenetic protein 2	BMP2	5	5	5	44.628	0	39.48	10.6	14.6	10.6	236130000	14859000	189320000	31952000	17265000	73320000	18041000	2	6	4	12
Q6U2E7	5	1	1	C4B1 (Fragment)	C4B	5	1	1	6.3511	0	4.2319	57.4	80.3	80.3	70571000	0	69697000	873830	0	0	0	0	3	0	3
O76076	5	5	5	CCN family member 5	CCN5	5	5	5	26.825	0	128.1	10.4	26.8	22	527050000	8908400	467550000	50590000	143410000	313470000	148170000	3	11	13	27
P08174	5	5	5	Complement decay-accelerating factor	CD55	5	5	5	41.4	0	7.3745	10.8	5.5	10.5	134530000	34543000	69560000	30429000	31285000	28413000	22896000	5	2	3	10
P04233	5	5	5	HLA class II histocompatibility antigen gamma chain	CD74	5	5	5	33.515	0	23.134	6.4	17.9	6.4	328370000	13296000	310130000	4943100	0	0	0	1	9	2	12
Q15517	5	5	5	Corneodesmosin	CDSN	5	5	5	51.522	0	26.807	5.1	7.8	14.6	291060000	83341000	112150000	95575000	129220000	24715000	62630000	4	7	9	20
P11597	5	5	5	Cholesteryl ester transfer protein	CETP	5	5	5	54.756	0	53.023	0	13.4	3	118800000	0	118060000	736700	0	0	0	0	7	0	7
O15335	5	5	5	Chondroadherin	CHAD	5	5	5	40.475	0	13.584	17.8	13.9	14.5	183800000	69336000	43417000	71052000	196000000	24702000	108480000	7	3	7	17
Q7LGC8	5	5	5	Carbohydrate sulfotransferase 3	CHST3	5	5	5	54.705	0	14.576	2.7	12.7	4.4	88256000	2203100	54878000	31175000	0	10128000	6203700	0	7	2	9
P12107	5	5	5	Collagen alpha-1(XI) chain	COL11A1	5	5	5	181.06	0	45.488	3	4.3	3	253460000	88167000	63888000	101400000	49460000	12501000	33175000	6	5	5	16
Q14055	5	5	5	Collagen alpha-2(IX) chain	COL9A2	5	5	5	65.13	0	54.536	5.5	5.5	5.5	4783900000	2.0978e+09	639780000	2.0463e+09	945290000	102880000	338830000	41	20	23	84
O75629	5	5	5	Protein CREG1	CREG1	5	5	5	24.074	0	18.399	10.9	20.5	25.5	130570000	39524000	47631000	43410000	0	15880000	29390000	14	9	9	32
P54108	5	5	5	Cysteine-rich secretory protein 3	CRISP3	5	5	5	27.63	0	48.824	18.8	18.8	24.9	500480000	81880000	183260000	235340000	187110000	94914000	112980000	9	6	4	19
P07316	5	2	2	Gamma-crystallin B	CRYGB	5	2	2	20.907	0.0010893	1.9561	26.9	0	4	84507000	84507000	0	0	0	0	0	5	0	0	5
Q08257	5	5	5	Quinone oxidoreductase	CRYZ	5	5	5	35.206	0	11.897	3.3	16.7	12.8	49687000	2746500	34874000	12066000	0	0	0	1	5	3	9
P01037	5	5	3	Cystatin-SN	CST1	5	5	3	16.387	0	69.046	21.3	45.4	21.3	488930000	37899000	373710000	77319000	59206000	137110000	56137000	5	16	4	25
P01040	5	5	5	Cystatin-A	CSTA	5	5	5	11.006	0	55.722	66.3	12.2	75.5	529420000	81133000	41997000	406290000	440030000	0	557680000	5	1	9	15
Q9NRR1	5	5	5	Cytokine-like protein 1	CYTL1	5	5	5	15.577	0	25.327	20.6	30.1	41.9	345960000	43812000	131120000	171030000	40681000	29609000	45307000	6	9	13	28
Q96PD2	5	5	5	Discoidin, CUB and LCCL domain-containing protein 2	DCBLD2	5	5	5	85.034	0	8.9902	3.9	6.7	3.9	120140000	20034000	59696000	40407000	49709000	25066000	46941000	6	6	4	16
O95865	5	4	4	N(G),N(G)-dimethylarginine dimethylaminohydrolase 2	DDAH2	5	4	4	29.644	0	24.944	11.2	18.9	16.8	75308000	12703000	35813000	26793000	31306000	20649000	22374000	1	4	2	7
Q63HQ2	5	5	5	Pikachurin	EGFLAM	5	5	5	111.27	0	45.225	6.4	6.4	3.8	211160000	52918000	130790000	27448000	94184000	36270000	41467000	5	7	3	15
P15502-1	5	5	5	Isoform 1 of Elastin	ELN	5	5	5	63.229	0	34.221	0	11	4.8	51669000	0	44923000	6745600	0	12230000	4636800	0	5	1	6
P17813	5	5	5	Endoglin	ENG	5	5	5	70.577	0	44.613	0	8.5	1.5	192120000	0	180390000	11730000	0	0	0	0	6	1	7
P10768	5	5	5	S-formylglutathione hydrolase	ESD	5	5	5	31.462	0	28.925	8.5	22.7	25.9	168000000	30156000	60148000	77695000	65742000	15753000	45412000	3	4	6	13
P09467	5	5	5	Fructose-1,6-bisphosphatase 1	FBP1	5	5	5	36.842	0	16.167	4.1	15.1	15.7	36113000	1099000	20987000	14027000	0	0	0	0	5	3	8
O75369	5	5	5	Filamin-B	FLNB	5	5	5	278.16	0	5.6849	0	3	0.5	32727000	0	32305000	421780	0	0	0	0	5	0	5
A0A3B3IRN5	5	5	5	Fibromodulin	FMOD	5	5	5	32.768	0	96.252	16.7	21.3	21.3	810120000	178040000	455830000	176250000	319600000	145930000	175740000	12	19	10	41
P02792	5	5	5	Ferritin light chain	FTL	5	5	5	20.019	0	193.78	26.3	37.1	26.3	3.8505e+09	454610000	1328500000	2.0673e+09	82982000	383350000	667600000	8	24	23	55
A0A866W2E4	5	5	5	Fucosyltransferase	FUT3	5	5	5	42.175	0	10.263	7.2	20.5	3	74964000	5516000	63806000	5642200	14389000	15046000	0	0	6	1	7
Q96C23	5	5	5	Galactose mutarotase	GALM	5	5	5	37.765	0	26.687	7	13.2	9.9	81596000	19208000	34681000	27707000	18193000	0	9728500	4	4	2	10
Q9UFP1	5	5	5	Golgi-associated kinase 1A	GASK1A	5	5	5	63.637	0	14.545	4.2	12.2	4.2	84040000	3990000	62869000	17181000	8897800	13002000	13762000	0	5	2	7
O95390	5	5	5	Growth/differentiation factor 11	GDF11	5	5	5	45.09	0	28.399	9.6	15.7	8.8	184580000	48065000	86602000	49918000	117990000	41832000	50102000	8	6	4	18
Q9H4G4	5	5	5	Golgi-associated plant pathogenesis-related protein 1	GLIPR2	5	5	5	17.218	0	36.474	16.9	47.4	42.2	108030000	9515800	49480000	49030000	0	43880000	71173000	2	9	4	15
Q9HC38-2	5	5	5	Isoform 2 of Glyoxalase domain-containing protein 4	GLOD4	5	5	5	33.232	0	14.439	11.4	15.4	15.4	154330000	23256000	69219000	61851000	47051000	39943000	53360000	3	4	5	12
O75487	5	5	5	Glypican-4	GPC4	5	5	5	62.411	0	14.463	1.8	10.4	5	61576000	11261000	34326000	15989000	0	0	0	1	5	1	7
P00390	5	5	5	Glutathione reductase, mitochondrial	GSR	5	5	5	56.256	0	19.454	6.1	10.9	9.6	110470000	22897000	32453000	55124000	20923000	13425000	21852000	2	6	2	10
Q9Y5Z4	5	5	5	Heme-binding protein 2	HEBP2	5	5	5	22.875	0	22.684	22.9	21.5	28.8	126580000	18458000	63680000	44445000	34379000	34996000	21116000	4	5	4	13
A0A2U7N9Q5	5	1	0	MHC class I antigen (Fragment)	HLA-C	5	1	0	21.107	0	3.8575	10.5	17.1	23.2	28122000	0	0	28122000	0	0	0	0	0	2	2
Q8NDA2	5	5	5	Hemicentin-2	HMCN2	5	5	5	541.97	0	7.7094	0	1.1	0	38360000	0	38360000	0	0	0	0	0	5	0	5
P05231	5	5	5	Interleukin-6	IL6	5	5	5	23.718	0	9.4396	0	21.2	3.8	153820000	0	151200000	2624800	0	0	0	0	5	0	5
Q9BZV3	5	5	5	Interphotoreceptor matrix proteoglycan 2	IMPG2	5	5	5	138.62	0	47.387	1.6	3.8	4.5	4.2037e+09	795120000	2882700000	525840000	689570000	556150000	261790000	18	5	14	37
P11215	5	5	5	Integrin alpha-M	ITGAM	5	5	5	127.18	0	13.309	0	5.6	1.1	25622000	0	25251000	371040	0	0	0	0	8	0	8
Q8WWA0	5	5	5	Intelectin-1	ITLN1	5	5	5	34.961	0	9.4591	0	21.4	3.5	55644000	0	44849000	10795000	0	0	0	0	5	1	6
Q9Y287	5	5	5	Integral membrane protein 2B	ITM2B	5	5	5	30.338	0	12.785	6.8	22.9	19.2	3.3039e+09	1115400000	681020000	1.5076e+09	1.8237e+09	760840000	1407300000	10	11	18	39
A0A2I2MP48	5	5	5	Kallikrein-related peptidase 5 transcript variant 5	KLK5	5	5	5	24.341	0	61.508	14.2	32.4	23.3	236830000	3159300	183180000	50494000	910950000	942720000	823730000	2	7	3	12
P28300	5	5	5	Protein-lysine 6-oxidase	LOX	5	5	5	46.944	0	43.587	2.6	9.6	8.9	268970000	2825600	171130000	95017000	22520000	111910000	53061000	0	14	4	18
Q08397	5	5	5	Lysyl oxidase homolog 1	LOXL1	5	5	5	63.109	0	48.565	4.4	11.5	2.1	78604000	972260	54440000	23192000	0	0	0	1	7	1	9
O60476	5	5	5	Mannosyl-oligosaccharide 1,2-alpha-mannosidase IB	MAN1A2	5	5	5	73.003	0	8.8942	2.2	10.8	0	26165000	999040	25166000	0	0	0	0	0	5	0	5
P46821	5	5	5	Microtubule-associated protein 1B	MAP1B	5	5	5	270.63	0	10.612	0	2.6	0	28660000	0	28660000	0	0	0	0	0	4	0	4
P40926	5	5	5	Malate dehydrogenase, mitochondrial	MDH2	5	5	5	35.503	0	7.7541	18	0	11.5	43563000	21784000	0	21779000	15723000	0	6712900	6	0	4	10
P08582	5	5	5	Melanotransferrin	MELTF	5	5	5	80.214	0	21.236	2.2	8.3	6.5	55627000	2611000	42379000	10637000	0	11363000	15069000	1	6	1	8
Q9UJH8	5	5	2	Meteorin	METRN	5	5	2	31.207	0	17.61	14	21.8	11.3	78316000	6914400	61487000	9914700	10440000	13565000	16526000	4	8	3	15
Q10469	5	5	5	Alpha-1,6-mannosyl-glycoprotein 2-beta-N-acetylglucosaminyltransferase	MGAT2	5	5	5	51.55	0	35.984	6.3	17	0	77267000	7944800	69323000	0	0	0	0	2	6	0	8
Q5JRA6	5	5	5	Transport and Golgi organization protein 1 homolog	MIA3	5	5	5	213.7	0	6.5591	0.5	2.4	1.3	20767000	532070	15796000	4438600	0	0	0	1	3	1	5
Q14165	5	5	5	Malectin	MLEC	5	5	5	32.233	0	45.866	14	18.5	19.2	139470000	21650000	86647000	31171000	30676000	15335000	16883000	3	6	3	12
Q9H8L6	5	5	5	Multimerin-2	MMRN2	5	5	5	104.41	0	84.907	6.6	8.1	6.2	682550000	63748000	468340000	150460000	78576000	111940000	81253000	6	9	6	21
P58546	5	5	5	Myotrophin	MTPN	5	5	5	12.895	0	94.068	19.5	34.7	57.6	285230000	81281000	40106000	163840000	91045000	24695000	38596000	3	3	6	12
Q8TB73	5	5	5	Protein NDNF	NDNF	5	5	5	64.672	0	10.34	0	12.1	3.7	57540000	0	43808000	13733000	0	16835000	17653000	0	5	2	7
Q9UMX5	5	5	5	Neudesin	NENF	5	5	5	18.856	0	34.91	30.8	30.8	31.4	376700000	44962000	207740000	123990000	39642000	41123000	28320000	3	7	5	15
P46531	5	5	5	Neurogenic locus notch homolog protein 1	NOTCH1	5	5	5	272.5	0	34.316	2.5	2.3	2.3	86179000	18708000	39686000	27785000	197570000	128100000	168180000	6	5	5	16
O95502	5	5	5	Neuronal pentraxin receptor	NPTXR	5	5	5	52.846	0	30.334	5.4	10.4	9.8	136650000	13892000	77112000	45649000	23069000	17613000	21456000	2	5	3	10
Q68BL8	5	5	5	Olfactomedin-like protein 2B	OLFML2B	5	5	5	83.998	0	26.244	1.3	10.8	3.6	75696000	1713400	69982000	4000400	0	0	0	0	5	2	7
P23515	5	5	5	Oligodendrocyte-myelin glycoprotein	OMG	5	5	5	49.607	0	11.39	8	8.2	5.7	177110000	49699000	67829000	59585000	59315000	20629000	23430000	7	7	5	19
Q8IYS5-2	5	5	5	Isoform 2 of Osteoclast-associated immunoglobulin-like receptor	OSCAR	5	5	5	28.832	0	56.147	11.8	23.2	23.2	259130000	18150000	194640000	46344000	37708000	61826000	23337000	2	7	5	14
Q15084	5	5	5	Protein disulfide-isomerase A6	PDIA6	5	5	5	48.121	0	38.868	5.7	17.5	14.3	270390000	2719200	235340000	32327000	0	859670000	213160000	0	14	4	18
P12273	5	5	5	Prolactin-inducible protein	PIP	5	5	5	16.572	0	30.375	33.6	44.5	44.5	282840000	42669000	87650000	152520000	59717000	22174000	72852000	5	6	8	19
Q15149	5	5	5	Plectin	PLEC	5	5	5	531.78	0	4.9023	0	1	0.7	26756000	0	24271000	2484900	0	0	0	0	4	3	7
Q96NZ9-3	5	1	1	Isoform 3 of Proline-rich acidic protein 1	PRAP1	5	1	1	17.35	0	2.8372	21.1	42.8	36.8	97835000	12733000	61046000	24056000	0	0	0	1	7	1	9
P04156	5	5	1	Major prion protein	PRNP	5	5	1	27.661	0	71.615	16.6	22.9	26.9	1.631e+09	394230000	484240000	752530000	224620000	151810000	151080000	11	19	9	39
Q8N3Z0	5	5	5	Inactive serine protease 35	PRSS35	5	5	5	47.097	0	22.889	9.2	11.1	9.2	296430000	20125000	236580000	39726000	24684000	61894000	30857000	4	10	6	20
O14818	5	5	5	Proteasome subunit alpha type-7	PSMA7	5	5	5	27.887	0	12.954	14.9	16.9	9.3	70405000	10835000	16001000	43569000	11188000	0	26744000	2	4	2	8
P26022	5	5	5	Pentraxin-related protein PTX3	PTX3	5	5	5	41.975	0	27.352	5.8	17.3	5.8	97811000	2242600	88963000	6605600	63043000	224580000	65421000	0	5	2	7
P20472	5	5	5	Parvalbumin alpha	PVALB	5	5	5	12.059	0	9.5629	45.5	32.7	20.9	89981000	37262000	29916000	22804000	226140000	72412000	56981000	8	5	6	19
P15151	5	5	5	Poliovirus receptor	PVR	5	5	5	45.302	0	175.07	12.2	12.2	12.2	1118300000	143630000	726070000	248650000	83132000	90744000	87456000	10	14	11	35
Q06141	5	5	5	Regenerating islet-derived protein 3-alpha	REG3A	5	5	5	19.395	0	88.268	28.6	41.7	41.7	2165100000	194150000	1.5584e+09	412570000	255990000	426000000	160430000	10	25	15	50
Q01973	5	5	5	Inactive tyrosine-protein kinase transmembrane receptor ROR1	ROR1	5	5	5	104.28	0	13.781	0	8.6	0	44531000	0	44531000	0	0	0	0	0	8	0	8
P31151	5	5	5	Protein S100-A7	S100A7	5	5	5	11.471	0	10.554	24.8	35.6	35.6	233080000	62975000	70152000	99957000	40192000	17354000	40157000	4	10	14	28
P06702	5	5	5	Protein S100-A9	S100A9	5	5	5	13.242	0	55.432	50	43	63.2	872740000	281900000	317140000	273710000	375990000	253510000	647840000	11	15	20	46
Q8IVN8	5	5	5	Somatomedin-B and thrombospondin type-1 domain-containing protein	SBSPON	5	5	5	29.61	0	9.0774	15.2	26.9	26.5	76738000	19172000	41405000	16161000	50268000	16296000	10612000	3	4	3	10
Q12765	5	5	5	Secernin-1	SCRN1	5	5	5	46.382	0	4.6667	9.2	8	13.8	44856000	15770000	8486000	20600000	12365000	6571700	14338000	3	2	3	8
Q8IX30	5	4	4	Signal peptide, CUB and EGF-like domain-containing protein 3	SCUBE3	5	4	4	109.28	0	8.1832	5.3	4.7	5.3	33835000	2998600	20210000	10627000	3823100	0	7108500	1	2	2	5
Q9NS98	5	5	5	Semaphorin-3G	SEMA3G	5	5	5	86.7	0	39.003	3.8	6	4.7	71339000	8368900	47940000	15031000	0	0	0	0	4	3	7
Q96P63	5	5	5	Serpin B12	SERPINB12	5	5	5	46.276	0	7.456	12.8	11.1	12.8	183800000	40677000	35144000	107980000	43282000	12862000	53548000	5	6	5	16
P50453	5	4	3	Serpin B9	SERPINB9	5	4	3	42.403	0	3.4331	2.7	14.1	5.3	22225000	2696400	19528000	0	0	0	0	1	6	1	8
Q6FHJ7	5	5	5	Secreted frizzled-related protein 4	SFRP4	5	5	5	39.826	0	30.891	17.1	12.1	17.1	574750000	97171000	322030000	155550000	62906000	54624000	48506000	4	3	7	14
O43556	5	5	5	Epsilon-sarcoglycan	SGCE	5	5	5	49.85	0	7.6659	8.7	12.4	12.4	134720000	28901000	65963000	39860000	26880000	10209000	20548000	4	6	6	16
O00241	5	3	3	Signal-regulatory protein beta-1	SIRPB1	5	3	3	43.211	0	10.774	5	12.3	5	18585000	0	18585000	0	0	0	0	0	4	0	4
O94813	5	5	4	Slit homolog 2 protein	SLIT2	5	5	4	169.87	0	6.5986	1.8	3.2	2	174490000	2710100	160060000	11724000	97931000	55748000	0	0	4	2	6
P03973	5	5	5	Antileukoproteinase	SLPI	5	5	5	14.326	0	50.541	39.4	38.6	39.4	2418500000	476330000	903370000	1.0388e+09	1224400000	663280000	801260000	11	11	14	36
O75347	5	5	5	Tubulin-specific chaperone A	TBCA	5	5	5	12.855	0	46.907	35.2	24.1	35.2	266160000	69468000	48184000	148510000	52689000	21941000	25999000	4	3	7	14
P48307	5	5	5	Tissue factor pathway inhibitor 2	TFPI2	5	5	5	26.934	0	29.875	8.5	11.5	20.9	88274000	22684000	13714000	51876000	13950000	0	5005800	1	2	4	7
Q6ZMP0	5	5	5	Thrombospondin type-1 domain-containing protein 4	THSD4	5	5	5	112.45	0	9.7046	1.9	6.7	2.8	148520000	7235700	72746000	68536000	63907000	60814000	69496000	2	7	4	13
P35590	5	5	5	Tyrosine-protein kinase receptor Tie-1	TIE1	5	5	5	125.09	0	46.039	1.4	6.6	1.6	53022000	3556600	47707000	1758400	0	0	0	1	6	0	7
Q8N3T6	5	5	5	Transmembrane protein 132C	TMEM132C	5	5	5	121.79	0	18.292	2.6	5.6	2.6	102400000	5899400	83882000	12618000	25479000	87269000	0	1	4	2	7
P23381	5	5	5	Tryptophan--tRNA ligase, cytoplasmic	WARS1	5	5	5	53.165	0	6.7328	3	13.4	3.4	20606000	0	15123000	5483300	0	0	0	1	3	1	5
A0A384MTN6	5	5	5	Epididymis secretory sperm binding protein	WFDC2	5	5	5	12.993	0	256.75	33.9	33.9	45.2	3.9145e+09	582360000	2737000000	595220000	579510000	496130000	461730000	19	19	23	61
Q04917	5	3	3	14-3-3 protein eta	YWHAH	5	3	3	28.218	0	14.257	21.5	17.9	21.5	121620000	25031000	19601000	76990000	11394000	0	11214000	3	2	1	6
Q9BRL5	4	4	3	CALM3 protein		4	4	3	16.506	0	64.514	22.4	22.4	29.9	1201300000	277330000	401650000	522340000	147130000	85005000	99834000	11	10	9	30
Q29890	4	1	0	HLA class II DR-beta (HLA-DR B)		4	1	0	33.437	0	5.7951	3.7	4.4	16.9	17444000	0	15642000	1802300	0	0	0	0	3	1	4
B4DSS7	4	4	4	cDNA FLJ56582, highly similar to NKG2D ligand 2		4	4	4	25.611	0	5.2637	15.9	15.9	14.2	68830000	18969000	34364000	15496000	16049000	9062400	0	2	3	3	8
B7Z7M2	4	1	1	cDNA FLJ51564, highly similar to Pregnancy zone protein		4	1	1	14.969	0.0010881	1.9552	6.6	14	25	10092000	0	0	10092000	0	0	0	0	0	1	1
Q53GD2	4	1	1	Fibrinogen-like 2 variant (Fragment)		4	1	1	50.268	0	5.0227	8.2	14.6	10.9	55844000	7567700	20230000	28047000	0	0	0	0	1	1	2
A0A1U9WZ84	4	1	1	Insulin-like growth factor I (Fragment)		4	1	1	7.6547	0	2.2155	37.1	37.1	50	12168000	0	0	12168000	0	0	0	0	0	2	2
Q6NS95	4	1	1	IGL		4	1	1	25.148	0.0073298	1.6682	20.9	19.7	27.8	6811500	1770400	0	5041000	0	0	0	0	0	1	1
Q9NPC4	4	4	4	Lactosylceramide 4-alpha-galactosyltransferase	A4GALT	4	4	4	40.499	0	7.3902	0	15	0	47863000	0	47863000	0	0	0	0	0	8	0	8
Q9BUJ0	4	4	1	Protein ABHD14A	ABHD14A	4	4	1	29.764	0	26.548	11.8	12.9	16.6	74015000	4068300	60205000	9741300	0	0	0	0	2	3	5
Q96IU4	4	4	4	Putative protein-lysine deacylase ABHD14B	ABHD14B	4	4	4	22.345	0	7.2848	17.6	23.3	6.2	28879000	8043900	13876000	6959000	156900000	25889000	0	3	3	1	7
P24666	4	4	4	Low molecular weight phosphotyrosine protein phosphatase	ACP1	4	4	4	18.042	0	15.64	5.7	7.6	31.6	52918000	4060400	7681000	41177000	0	0	0	1	1	5	7
Q13443	4	4	4	Disintegrin and metalloproteinase domain-containing protein 9	ADAM9	4	4	4	90.555	0	32.448	6.7	6.7	4.5	344310000	49733000	197300000	97284000	29103000	43980000	67196000	7	11	4	22
Q9Y653	4	4	4	Adhesion G-protein coupled receptor G1	ADGRG1	4	4	4	77.737	0	56.901	3.9	9.8	9.8	546670000	6567500	493750000	46354000	184120000	363860000	137120000	2	8	6	16
P11766	4	4	4	Alcohol dehydrogenase class-3	ADH5	4	4	4	39.724	0	10.202	16.8	4.3	16.8	58689000	15410000	5738000	37541000	6833800	0	5471200	1	1	4	6
P20933	4	4	4	N(4)-(beta-N-acetylglucosaminyl)-L-asparaginase	AGA	4	4	4	37.208	0	8.5425	3.5	3.5	12.1	534780000	118290000	214290000	202200000	0	95299000	142080000	2	5	7	14
P13798	4	4	4	Acylamino-acid-releasing enzyme	APEH	4	4	4	81.224	0	5.3854	0	0	5.5	36624000	0	0	36624000	0	0	0	0	0	5	5
P02655	4	4	2	Apolipoprotein C-II	APOC2	4	4	2	11.284	0	34.181	49.5	49.5	49.5	2258200000	296680000	903850000	1.0577e+09	259860000	334040000	280780000	8	24	12	44
O15143	4	4	4	Actin-related protein 2/3 complex subunit 1B	ARPC1B	4	4	4	40.949	0	21.122	8.3	15.1	12.9	62651000	3344400	42722000	16585000	13720000	19767000	20805000	1	4	2	7
Q8IZZ9	4	1	1	Antithrombin (Fragment)	AT3	4	1	1	6.3393	0	5.674	70.7	37.9	70.7	11701000	5380300	0	6320400	0	0	0	0	0	1	1
P31939	4	4	4	Bifunctional purine biosynthesis protein ATIC	ATIC	4	4	4	64.615	0	3.3766	4.6	0	9.8	50489000	2925700	0	47564000	3700300	0	16095000	0	0	4	4
P14415	4	4	4	Sodium/potassium-transporting ATPase subunit beta-2	ATP1B2	4	4	4	33.367	0	48.04	11	11	11	108040000	13776000	40052000	54207000	13709000	10354000	11388000	2	4	4	10
Q13867	4	4	4	Bleomycin hydrolase	BLMH	4	4	4	52.562	0	34.17	9.7	12.3	9.7	130250000	15411000	43294000	71546000	42794000	20661000	49812000	5	4	4	13
Q9NX62	4	4	4	Golgi-resident adenosine 3,5-bisphosphate 3-phosphatase	BPNT2	4	4	4	38.681	0	10.447	7	10.6	7.2	118610000	14583000	57069000	46961000	15189000	16292000	10388000	3	7	5	15
Q6UX73	4	4	4	UPF0764 protein C16orf89	C16orf89	4	4	4	45.391	0	6.8282	8.2	10.7	5.7	156560000	11238000	96217000	49108000	41419000	30694000	23954000	3	4	3	10
O75973	4	4	4	C1q-related factor	C1QL1	4	4	4	26.452	0	12.403	3.5	17.4	3.5	96019000	22153000	57720000	16145000	0	0	0	2	4	2	8
Q9BXJ3	4	4	4	Complement C1q tumor necrosis factor-related protein 4	C1QTNF4	4	4	4	35.256	0	10.191	3.6	18.8	11.9	51984000	1500600	35613000	14870000	0	8763600	6984600	0	5	2	7
Q9ULX7	4	4	4	Carbonic anhydrase 14	CA14	4	4	4	37.667	0	17.109	9.2	4.5	8.6	116010000	74798000	16873000	24336000	0	0	0	2	4	4	10
Q8N126	4	4	4	Cell adhesion molecule 3	CADM3	4	4	4	43.299	0	86.272	7.3	17.3	12.8	396030000	83753000	174500000	137780000	64335000	25904000	23701000	3	9	6	18
P47755	4	4	2	F-actin-capping protein subunit alpha-2	CAPZA2	4	4	2	32.949	0	6.5142	0	15.7	9.4	64694000	0	15843000	48851000	0	0	0	0	3	1	4
P20810	4	4	4	Calpastatin	CAST	4	4	4	76.572	0	23.498	1.8	5.6	6.2	109120000	2745900	53306000	53072000	0	9731400	11426000	1	2	4	7
O15467	4	4	4	C-C motif chemokine 16	CCL16	4	4	4	13.6	0	31.177	11.7	53.3	23.3	149780000	11549000	123910000	14318000	0	0	0	2	6	4	12
O43866	4	4	4	CD5 antigen-like	CD5L	4	4	4	38.087	0	51.805	20.2	14.1	20.2	159100000	20822000	64397000	73880000	17947000	26115000	19161000	1	4	6	11
P55289	4	3	3	Cadherin-12	CDH12	4	3	3	88.331	0	4.7106	3.9	4.2	1	15774000	5049900	10724000	0	0	0	0	2	2	0	4
Q9HBT6	4	3	3	Cadherin-20	CDH20	4	3	3	88.992	0	5.9044	2.1	5.2	5.1	53912000	1597600	49374000	2939900	0	24869000	10067000	0	5	0	5
Q99674	4	4	4	Cell growth regulator with EF hand domain protein 1	CGREF1	4	4	4	33.456	0	70.34	9.4	9.4	27.7	112920000	13785000	31115000	68020000	14516000	11134000	14205000	3	3	4	10
A0A0A0N0N2	4	4	4	CNTFR isoform 3	CNTFR	4	4	4	41.54	0	43.543	8.7	13.7	3.4	268120000	54657000	194910000	18550000	48285000	49589000	0	5	7	2	14
Q9P232	4	4	4	Contactin-3	CNTN3	4	4	4	112.88	0	6.3485	1	4.5	2.1	70226000	1405300	20730000	48091000	0	12539000	38723000	1	5	1	7
P02462	4	4	4	Collagen alpha-1(IV) chain	COL4A1	4	4	4	160.61	0	51.561	2.7	3.3	0.9	171980000	9171900	157510000	5297900	58568000	68569000	0	5	7	1	13
P05997	4	4	4	Collagen alpha-2(V) chain	COL5A2	4	4	4	144.91	0	12.382	1.7	3.9	3.9	132040000	4616400	67999000	59428000	23471000	77456000	75596000	0	4	5	9
Q9BWP8	4	4	4	Collectin-11	COLEC11	4	4	4	28.665	0	85.479	10	18.8	7.7	136700000	8935700	111500000	16261000	8471200	19986000	16709000	1	5	2	8
O75976	4	4	4	Carboxypeptidase D	CPD	4	4	4	152.93	0	4.5752	0.9	3.3	0	22878000	3125600	19752000	0	0	0	0	1	4	0	5
P14384	4	4	4	Carboxypeptidase M	CPM	4	4	4	50.513	0	91.997	6.5	10.2	8.6	78317000	19790000	41225000	17303000	15529000	14359000	0	1	3	3	7
P02741	4	4	4	C-reactive protein	CRP	4	4	4	25.038	0	6.2795	11.2	17	17	290210000	78042000	54185000	157990000	49757000	21375000	69140000	1	4	3	8
P04080	4	4	4	Cystatin-B	CSTB	4	4	4	11.139	0	56.312	70.4	70.4	70.4	1.8517e+09	46867000	1382000000	422760000	124570000	685660000	240490000	5	18	10	33
Q96CG8	4	4	4	Collagen triple helix repeat-containing protein 1	CTHRC1	4	4	4	26.224	0	6.5351	3.3	19.3	19.3	91294000	7858700	54986000	28449000	0	9972500	7804400	1	5	5	11
P43234	4	4	4	Cathepsin O	CTSO	4	4	4	35.957	0	31.786	11.2	17.1	17.1	409780000	39904000	204050000	165830000	287080000	155980000	236120000	6	8	7	21
Q0P6D2	4	4	4	Divergent protein kinase domain 1C	DIPK1C	4	4	4	46.42	0	11.842	9.8	9.8	9.8	649280000	84608000	436160000	128510000	141300000	132440000	85629000	7	8	6	21
Q8NFT8	4	4	4	Delta and Notch-like epidermal growth factor-related receptor	DNER	4	4	4	78.474	0	19.484	6	7.9	6	214520000	54652000	78580000	81288000	55228000	16038000	28386000	5	6	4	15
P20827	4	4	4	Ephrin-A1	EFNA1	4	4	4	23.787	0	19.175	12.7	17.1	13.2	1107600000	111330000	732840000	263440000	181840000	380930000	192260000	9	13	5	27
P52803	4	4	4	Ephrin-A5	EFNA5	4	4	4	26.297	0	62.688	12.7	21.1	21.1	908160000	172060000	309510000	426600000	333800000	224410000	200810000	8	8	9	25
Q9Y2J2	4	4	4	Band 4.1-like protein 3	EPB41L3	4	4	4	120.68	0	21.098	0	6.4	0	45567000	0	45567000	0	0	0	0	0	9	0	9
P21709	4	4	4	Ephrin type-A receptor 1	EPHA1	4	4	4	108.13	0	33.478	0	7.1	0	45456000	0	45456000	0	0	0	0	0	5	0	5
P54760	4	4	4	Ephrin type-B receptor 4	EPHB4	4	4	4	108.27	0	40.663	0	7.1	0	34370000	0	34370000	0	0	0	0	0	4	0	4
O15197	4	4	4	Ephrin type-B receptor 6	EPHB6	4	4	4	110.7	0	8.8447	1.1	6.6	1.1	51418000	1962700	45462000	3993100	0	0	0	1	4	1	6
Q9BS26	4	4	4	Endoplasmic reticulum resident protein 44	ERP44	4	4	4	46.971	0	13.499	5.4	7.6	11.1	93931000	9152100	36285000	48494000	7155000	7987100	6893800	1	3	3	7
Q9UBQ6	4	4	4	Exostosin-like 2	EXTL2	4	4	4	37.465	0	11.002	3.3	18.2	9.7	76721000	15505000	41298000	19918000	0	11633000	19383000	1	5	4	10
A0A8Q3WL37	4	1	1	Coagulation factor XII	F12	4	1	1	21.638	0	2.5101	23.3	23.3	23.3	37445000	4433200	11943000	21070000	0	0	0	1	2	1	4
P12318	4	4	4	Low affinity immunoglobulin gamma Fc region receptor II-a	FCGR2A	4	4	4	35	0	50.469	9.8	20.2	17.4	403670000	7853200	351810000	44010000	39343000	115140000	50836000	1	11	4	16
O75015	4	2	2	Low affinity immunoglobulin gamma Fc region receptor III-B	FCGR3B	4	2	2	26.216	0	6.2323	9	20.6	14.2	76157000	2923100	54372000	18862000	0	0	0	0	3	1	4
Q14314	4	4	1	Fibroleukin	FGL2	4	4	1	50.228	0	27.792	8.2	14.6	10.9	222910000	25983000	154740000	42192000	30257000	44446000	34512000	3	7	3	13
P62942	4	4	4	Peptidyl-prolyl cis-trans isomerase FKBP1A	FKBP1A	4	4	4	11.951	0	47.74	12	41.7	41.7	775570000	32705000	444330000	298540000	0	190020000	158290000	1	18	12	31
Q86XX4	4	4	4	Extracellular matrix organizing protein FRAS1	FRAS1	4	4	4	443.21	0	20.687	0	2	0	20142000	0	20142000	0	0	0	0	0	4	0	4
Q8IXK2	4	4	3	Polypeptide N-acetylgalactosaminyltransferase 12	GALNT12	4	4	3	66.938	0	5.7331	1.5	9.5	3.4	32669000	7684700	24649000	334800	0	0	0	1	5	1	7
P17677	4	4	4	Neuromodulin	GAP43	4	4	4	24.802	0	53.631	0	36.6	9.2	46585000	0	38724000	7861200	0	0	0	0	6	1	7
P48506	4	4	4	Glutamate--cysteine ligase catalytic subunit	GCLC	4	4	4	72.765	0	2.5563	0	4.9	4.1	27499000	0	9323500	18175000	0	0	0	0	2	3	5
P56159	4	4	4	GDNF family receptor alpha-1	GFRA1	4	4	4	51.455	0	11.677	7.7	7.5	5.4	48699000	19012000	23232000	6455200	20666000	9234600	0	4	5	2	11
Q9NS71	4	4	4	Gastrokine-1	GKN1	4	4	4	20.331	0	26.015	16.2	17.8	16.2	1.4651e+09	20340000	1129100000	315620000	29222000	347090000	143520000	4	16	9	29
P16278	4	4	4	Beta-galactosidase	GLB1	4	4	4	76.074	0	6.5063	5.6	6.6	4	56857000	10772000	38336000	7749100	15030000	18062000	11374000	1	3	2	6
P17900	4	4	4	Ganglioside GM2 activator	GM2A	4	4	4	20.838	0	73.676	22.8	33.2	22.8	2.0857e+09	78399000	1.6629e+09	344400000	357050000	699870000	458790000	11	23	17	51
Q6P4E1	4	4	4	Protein GOLM2	GOLM2	4	4	4	49.497	0	12.768	8.5	4.4	2.8	80593000	48622000	11998000	19972000	0	0	0	4	3	2	9
O15354	4	4	4	Prosaposin receptor GPR37	GPR37	4	4	4	67.113	0	62.673	9.8	9.8	9.8	594470000	141810000	257240000	195420000	141870000	57833000	89059000	7	6	15	28
P28161	4	4	4	Glutathione S-transferase Mu 2	GSTM2	4	4	4	25.744	0	8.6874	22.9	3.7	17.4	113240000	58019000	29240000	25983000	59683000	0	23096000	4	1	2	7
Q8TDQ0	4	4	4	Hepatitis A virus cellular receptor 2	HAVCR2	4	4	4	33.394	0	8.312	4.7	15	9.6	132420000	22349000	91514000	18560000	0	26066000	15882000	1	6	1	8
Q6VFQ6	4	1	1	Hemoglobin beta chain (Fragment)	HBB	4	1	1	4.5132	0	2.5129	66.7	95.2	100	972890000	0	1958800	970930000	0	0	0	0	1	5	6
P49773	4	4	4	Adenosine 5-monophosphoramidase HINT1	HINT1	4	4	4	13.802	0	5.6479	18.3	15.9	53.2	55440000	10137000	11458000	33845000	72494000	0	46206000	2	1	4	7
A0A2H4G024	4	1	1	MHC class I antigen (Fragment)	HLA-A	4	1	1	21.129	0	4.4576	13.8	20.4	23.2	168020000	34685000	67026000	66307000	0	0	0	1	3	1	5
A0A387LAB7	4	3	3	HLA class II histocompatibility antigen, DP beta 1 chain	HLA-DPB1	4	3	3	29.267	0	2.3059	8.1	9.3	7.8	32779000	5525400	18936000	8317600	0	0	0	1	1	1	3
Q9TQ39	4	2	0	MHC class II antigen (Fragment)	HLA-DRB1	4	2	0	10.792	0.0053163	1.7454	14.6	14.6	40.4	29274000	0	0	29274000	0	0	0	0	0	2	2
A0A5H2UT74	4	4	0	MHC class II antigen (Fragment)	HLA-DRB1	4	4	0	21.61	0	28.996	13.1	7.1	20.2	62749000	4130100	11110000	47509000	0	0	0	1	1	3	5
O75144	4	4	4	ICOS ligand	ICOSLG	4	4	4	33.348	0	45.992	13.6	9.3	12.9	412820000	140940000	166830000	105050000	249770000	124450000	177060000	8	7	2	17
P05019	4	4	1	Insulin-like growth factor I	IGF1	4	4	1	21.841	0	28.946	18.5	18.5	12.3	381510000	77120000	224990000	79403000	131550000	68256000	49403000	9	8	4	21
P01344	4	4	3	Insulin-like growth factor II	IGF2	4	4	3	20.14	0	19.726	19.4	18.3	19.4	3.3303e+09	794850000	645200000	1.8902e+09	664640000	293720000	469380000	19	9	20	48
Q969P0	4	4	4	Immunoglobulin superfamily member 8	IGSF8	4	4	4	65.033	0	27.205	7.3	9	5.7	86549000	8719200	50807000	27023000	12466000	12566000	14057000	2	5	2	9
P27930	4	4	4	Interleukin-1 receptor type 2	IL1R2	4	4	4	45.421	0	25.875	5	13.3	7.5	108220000	14084000	81990000	12146000	0	0	0	1	4	2	7
P05556	4	4	4	Integrin beta-1	ITGB1	4	4	4	88.414	0	14.597	1.3	6.9	3.4	109030000	2737800	100400000	5889000	0	48051000	11537000	1	8	1	10
P05107	4	4	4	Integrin beta-2	ITGB2	4	4	4	84.781	0	5.7053	0	6.2	0	30226000	0	30226000	0	0	0	0	0	5	0	5
Q96CX2	4	4	4	BTB/POZ domain-containing protein KCTD12	KCTD12	4	4	4	35.7	0	30.966	6.5	14.2	6.5	44503000	5251600	22074000	17177000	12437000	12026000	16691000	1	4	2	7
P35968	4	4	4	Vascular endothelial growth factor receptor 2	KDR	4	4	4	151.53	0	13.018	1.8	3.6	3.2	70887000	25868000	23915000	21104000	31156000	13577000	15633000	1	3	3	7
Q13753	4	4	4	Laminin subunit gamma-2	LAMC2	4	4	4	130.97	0	18.527	0	6.1	0	24532000	0	24532000	0	0	0	0	0	4	0	4
P11279	4	4	4	Lysosome-associated membrane glycoprotein 1	LAMP1	4	4	4	44.882	0	9.6782	10.6	10.6	6.7	465980000	52155000	166130000	247700000	50171000	47795000	95881000	3	7	6	16
P13473	4	4	4	Lysosome-associated membrane glycoprotein 2	LAMP2	4	4	4	44.96	0	8.248	9.3	9.3	9.3	528360000	198510000	241370000	88477000	172900000	95892000	80744000	5	6	5	16
P28838	4	4	4	Cytosol aminopeptidase	LAP3	4	4	4	56.166	0	5.4936	6.6	5	8.9	58892000	10220000	7318000	41354000	13861000	8348500	15936000	3	2	3	8
P17931	4	4	4	Galectin-3	LGALS3	4	4	4	26.152	0	10.826	10	19.6	5.6	101270000	2436600	95700000	3133800	70439000	218350000	33041000	2	11	3	16
P47929	4	4	4	Galectin-7	LGALS7	4	4	4	15.075	0	38.603	19.1	43.4	27.2	87272000	4819800	31782000	50670000	82065000	88824000	142830000	2	5	6	13
Q8N135	4	4	4	Leucine-rich repeat LGI family member 4	LGI4	4	4	4	59.141	0	14.072	3	11	0	34014000	225090	33789000	0	0	0	0	0	4	0	4
P0C6S8	4	4	4	Leucine-rich repeat and immunoglobulin-like domain-containing nogo receptor-interacting protein 3	LINGO3	4	4	4	64.88	0	12.348	6.2	2.2	4.1	40570000	11244000	22297000	7029000	0	0	0	2	2	4	8
Q9Y4K0	4	4	4	Lysyl oxidase homolog 2	LOXL2	4	4	4	86.724	0	34.303	0	8.1	0	68917000	0	68917000	0	0	0	0	0	4	0	4
P08519	4	2	2	Apolipoprotein(a)	LPA	4	2	2	226.54	0	25.057	5.3	10.8	5.3	78717000	4809900	71436000	2471100	0	0	0	1	3	2	6
Q86VZ4	4	4	4	Low-density lipoprotein receptor-related protein 11	LRP11	4	4	4	53.311	0	33.306	10.8	10.8	8.6	113600000	28765000	65544000	19296000	89225000	58423000	47157000	4	2	3	9
Q14114	4	4	4	Low-density lipoprotein receptor-related protein 8	LRP8	4	4	4	105.63	0	16.401	3.2	1.9	2.7	36323000	8532400	26938000	852530	31433000	12421000	0	3	4	3	10
Q7Z304	4	4	4	MAM domain-containing protein 2	MAMDC2	4	4	4	77.555	0	3.7816	1.3	3.6	5.2	35044000	5278100	15314000	14452000	0	0	0	1	2	3	6
P48163	4	4	4	NADP-dependent malic enzyme	ME1	4	4	4	64.149	0	4.5523	1.9	12.1	8.6	34271000	2959400	21385000	9926400	0	4572000	5084900	1	4	2	7
M0QZL2	4	1	1	Multiple EGF like domains 8 (Fragment)	MEGF8	4	1	1	19.304	0	11.995	28.7	28.7	32.6	33952000	7784600	13773000	12394000	0	0	0	2	1	2	5
Q9NQ76	4	4	4	Matrix extracellular phosphoglycoprotein	MEPE	4	4	4	58.418	0	5.2631	2.3	8.6	0	42278000	4395600	37882000	0	0	0	0	1	6	0	7
Q9BY79	4	4	4	Membrane frizzled-related protein	MFRP	4	4	4	62.212	0	6.4714	4.3	9.7	5.9	196090000	12374000	153780000	29936000	39026000	67485000	77169000	2	9	2	13
P09238	4	2	2	Stromelysin-2	MMP10	4	2	2	54.151	0	2.1364	1.9	8.6	4.4	13383000	0	13383000	0	0	0	0	0	2	0	2
Q99542	4	4	4	Matrix metalloproteinase-19	MMP19	4	4	4	57.356	0	23.519	0	12.6	3.3	58608000	0	55357000	3250200	0	0	0	0	5	1	6
Q13201	4	4	4	Multimerin-1	MMRN1	4	4	4	138.11	0	121.7	3.5	3.5	3	476320000	43750000	345360000	87206000	94642000	182620000	0	2	11	5	18
Q969H8	4	4	4	Myeloid-derived growth factor	MYDGF	4	4	4	18.795	0	11.331	13.9	25.4	20.8	214820000	64090000	88907000	61825000	165250000	0	48850000	3	4	4	11
P60660	4	4	4	Myosin light polypeptide 6	MYL6	4	4	4	16.93	0	10.592	19.9	27.2	19.9	138330000	24071000	98386000	15869000	18697000	17567000	13140000	4	5	3	12
Q8NCW5	4	4	4	NAD(P)H-hydrate epimerase	NAXE	4	4	4	31.674	0	11.611	10.8	14.2	14.9	59015000	15241000	14923000	28850000	26495000	0	20505000	1	2	3	6
P52848	4	4	4	Bifunctional heparan sulfate N-deacetylase/N-sulfotransferase 1	NDST1	4	4	4	100.87	0	6.6532	0	5.4	0	15899000	0	15899000	0	0	0	0	0	4	0	4
P08138-2	4	4	1	Isoform 2 of Tumor necrosis factor receptor superfamily member 16	NGFR	4	4	1	35.766	0	103.33	12.3	12	15.9	361410000	82321000	127320000	151770000	53552000	17804000	20357000	3	5	6	14
P08138	4	1	1	Tumor necrosis factor receptor superfamily member 16	NGFR	4	1	1	45.183	0.0016216	1.9112	10.3	13.1	13.1	16138000	3375800	11189000	1574200	0	0	0	3	3	1	7
Q5JS37	4	4	4	NHL repeat-containing protein 3	NHLRC3	4	4	4	38.282	0	52.572	4	13.5	4	71880000	2216600	68547000	1116100	0	0	0	1	5	1	7
Q8N2Q7	4	2	2	Neuroligin-1	NLGN1	4	2	2	96.367	0	5.8761	1.7	7.1	4.4	17189000	0	15466000	1722600	0	0	0	0	2	0	2
Q8N0W4-2	4	3	2	Isoform 2 of Neuroligin-4, X-linked	NLGN4X	4	3	2	94.046	0	6.1295	3.2	3.5	3	23955000	6188000	5017800	12749000	0	0	0	1	1	2	4
Q14982	4	3	3	Opioid-binding protein/cell adhesion molecule	OPCML	4	3	3	38.007	0	3.5032	10.4	8.7	7.8	120400000	19180000	53281000	47938000	21371000	36001000	33193000	2	4	3	9
Q96AQ6	4	4	4	Pre-B-cell leukemia transcription factor-interacting protein 1	PBXIP1	4	4	4	80.642	0	4.9748	0	5.7	1.4	28996000	0	23043000	5953000	0	0	0	0	4	1	5
Q9HCL0	4	4	4	Protocadherin-18	PCDH18	4	4	4	126.15	0	12.021	0	3.6	1.7	33096000	0	23356000	9740200	0	0	0	0	2	2	4
Q9HC56	4	4	4	Protocadherin-9	PCDH9	4	4	4	136.06	0	10.461	1.1	3.9	0.9	33353000	9053500	21526000	2774300	0	0	0	1	3	1	5
Q9UN70	4	4	4	Protocadherin gamma-C3	PCDHGC3	4	4	4	101.08	0	4.2919	0.9	6.7	0.9	12569000	6271600	6297300	0	0	0	0	1	4	1	6
Q9UKZ9	4	4	4	Procollagen C-endopeptidase enhancer 2	PCOLCE2	4	4	4	45.716	0	28.242	0	14.7	0	63120000	0	63120000	0	0	0	0	0	8	0	8
P13667	4	4	4	Protein disulfide-isomerase A4	PDIA4	4	4	4	72.932	0	7.4988	3.4	5.6	3.4	64175000	12177000	42336000	9661800	13402000	0	8203800	0	3	2	5
O75594	4	4	4	Peptidoglycan recognition protein 1	PGLYRP1	4	4	4	21.731	0	94.387	19.4	29.1	27.6	253450000	34816000	131750000	86879000	80134000	44165000	106660000	2	9	5	16
P01833	4	4	4	Polymeric immunoglobulin receptor	PIGR	4	4	4	83.283	0	4.5319	5.5	2.1	3	19391000	7525400	5613600	6252100	0	0	0	2	1	1	4
Q03405	4	4	4	Urokinase plasminogen activator surface receptor	PLAUR	4	4	4	36.978	0	13.077	3.6	12.2	7.5	102410000	9942600	62556000	29913000	0	0	0	1	5	2	8
Q96BZ4	4	4	4	5-3 exonuclease PLD4	PLD4	4	4	4	55.626	0	7.1101	4.5	11.7	2.2	39290000	4527400	33072000	1690300	10141000	15847000	0	1	4	0	5
Q9Y4D7	4	4	4	Plexin-D1	PLXND1	4	4	4	212	0	35.477	0	3	1.7	45016000	0	34113000	10903000	0	0	0	0	5	2	7
Q9UMR5-3	4	4	4	Isoform 3 of Lysosomal thioesterase PPT2	PPT2	4	4	4	34.819	0	22.468	8.8	13.3	8.4	74483000	48485000	21907000	4091400	0	0	0	2	3	2	7
P30048	4	4	4	Thioredoxin-dependent peroxide reductase, mitochondrial	PRDX3	4	4	4	27.692	0	3.3718	20.7	9	16.8	40633000	14406000	9597700	16630000	28998000	0	19950000	1	2	2	5
P30044	4	4	4	Peroxiredoxin-5, mitochondrial	PRDX5	4	4	4	22.086	0	8.1534	20.6	15.4	20.6	85982000	27209000	37246000	21527000	26245000	20655000	20507000	4	3	3	10
P07478	4	3	3	Trypsin-2	PRSS2	4	3	3	26.487	0	5.5254	12.1	22.3	12.1	149660000	12146000	123170000	14347000	0	0	0	1	3	1	5
A1A508	4	4	1	PRSS3 protein	PRSS3	4	4	1	26.487	0	62.911	15.8	21.9	15.8	771640000	323900000	182720000	265020000	123710000	157850000	167560000	7	8	5	20
Q9Y617	4	4	4	Phosphoserine aminotransferase	PSAT1	4	4	4	40.422	0	5.296	8.4	8.9	2.7	28072000	8332900	13814000	5925200	20488000	7270500	0	3	3	0	6
P25786	4	4	4	Proteasome subunit alpha type-1	PSMA1	4	4	4	29.555	0	27.071	0	7.2	20.5	67731000	0	8120900	59610000	0	3610700	11917000	0	2	4	6
P28066	4	4	4	Proteasome subunit alpha type-5	PSMA5	4	4	4	26.411	0	35.526	17	21.2	12.9	59540000	7459400	31024000	21057000	13095000	14199000	21813000	2	3	2	7
P60900	4	4	4	Proteasome subunit alpha type-6	PSMA6	4	4	4	27.399	0	5.3284	4.1	4.9	13.8	40813000	4081000	19844000	16888000	0	0	0	1	0	3	4
P28827	4	4	4	Receptor-type tyrosine-protein phosphatase mu	PTPRM	4	4	4	163.68	0	18.992	0	1.7	2.1	49038000	0	29581000	19457000	0	0	0	0	3	2	5
P09417	4	4	4	Dihydropteridine reductase	QDPR	4	4	4	25.789	0	36.416	11.5	17.6	25	175010000	13081000	77574000	84358000	65558000	62600000	62111000	2	5	5	12
Q6ZRP7	4	4	4	Sulfhydryl oxidase 2	QSOX2	4	4	4	77.528	0	4.534	0	7.4	1.1	32394000	0	28157000	4237200	0	0	0	0	4	1	5
P54727	4	4	3	UV excision repair protein RAD23 homolog B	RAD23B	4	4	3	43.171	0	5.1433	2	11.5	4.6	23861000	1322600	20735000	1803400	0	0	0	0	4	0	4
P48304	4	2	2	Lithostathine-1-beta	REG1B	4	2	2	18.665	0	3.5076	17.5	39.8	17.5	39941000	3340600	21907000	14694000	0	0	0	0	2	1	3
Q9H4A4	4	4	4	Aminopeptidase B	RNPEP	4	4	4	72.595	0	3.8547	0	6.5	3.1	12866000	0	8021200	4845100	0	0	0	0	2	1	3
O60613	4	4	4	Selenoprotein F	SELENOF	4	4	4	18.092	0	73.564	12.7	20.6	17	65297000	8542600	45366000	11388000	10810000	10803000	0	2	4	3	9
Q9H4F8	4	4	4	SPARC-related modular calcium-binding protein 1	SMOC1	4	4	4	48.162	0	13.615	2.8	11.3	14.1	53188000	857050	40620000	11711000	0	21602000	16832000	0	5	2	7
Q92484	4	4	4	Acid sphingomyelinase-like phosphodiesterase 3a	SMPDL3A	4	4	4	51.26	0	12.165	7.1	8.6	5.7	38423000	6129600	22918000	9375100	0	0	0	2	2	2	6
Q99523	4	4	4	Sortilin	SORT1	4	4	4	92.067	0	10.167	2.6	6.1	4.8	231960000	106230000	76175000	49551000	134190000	29416000	47508000	9	8	5	22
P00995	4	4	4	Serine protease inhibitor Kazal-type 1	SPINK1	4	4	4	8.5067	0	28.401	54.4	54.4	53.2	1175600000	67865000	810330000	297370000	229180000	488040000	106660000	7	7	4	18
Q9BUD6	4	4	4	Spondin-2	SPON2	4	4	4	35.788	0	5.2292	7.9	10.3	7.9	142100000	6544700	77638000	57922000	14109000	21454000	28202000	1	5	4	10
Q92185	4	4	4	Alpha-N-acetylneuraminide alpha-2,8-sialyltransferase	ST8SIA1	4	4	4	40.519	0	8.0665	0	12.4	5.6	36660000	0	21425000	15236000	0	12096000	14420000	0	5	2	7
Q8IWU5	4	4	4	Extracellular sulfatase Sulf-2	SULF2	4	4	4	100.45	0	22.073	2.5	6	2.5	2.0556e+09	208370000	1.7059e+09	141360000	1.0699e+09	1437300000	707180000	13	16	10	39
P10646	4	4	4	Tissue factor pathway inhibitor	TFPI	4	4	4	35.015	0	34.043	0	19.4	6.9	127880000	0	106670000	21203000	0	0	0	0	4	1	5
P04216	4	4	4	Thy-1 membrane glycoprotein	THY1	4	4	4	17.935	0	51.851	24.8	24.8	24.8	1374800000	298440000	765760000	310620000	346860000	260580000	202750000	15	12	14	41
Q86XR7-2	4	4	4	Isoform 2 of TIR domain-containing adapter molecule 2	TICAM2	4	4	4	46.172	0	9.4654	2.7	8.4	6.2	62049000	2197100	48703000	11149000	0	0	0	0	4	2	6
P98066	4	4	4	Tumor necrosis factor-inducible gene 6 protein	TNFAIP6	4	4	4	31.203	0	7.7465	0	17.3	0	43936000	0	43936000	0	0	0	0	0	6	0	6
Q9Y275	4	4	4	Tumor necrosis factor ligand superfamily member 13B	TNFSF13B	4	4	4	31.222	0	8.6105	6.7	20	11.2	63398000	1421200	51569000	10408000	0	219310000	117940000	0	8	2	10
Q8WUA8	4	4	4	Tsukushi	TSKU	4	4	4	37.807	0	17.253	0	18.4	7.6	47036000	0	42684000	4352100	0	0	0	0	5	2	7
Q8WZ42	4	4	4	Titin	TTN	4	4	4	3816	0	5.3476	0	0.2	0	234740000	4465200	196040000	34232000	0	0	0	0	4	1	5
Q9GZX9	4	4	4	Twisted gastrulation protein homolog 1	TWSG1	4	4	4	25.017	0	28.732	19.7	24.2	15.7	842000000	223550000	249880000	368570000	143890000	61408000	188330000	9	9	4	22
P10599	4	4	4	Thioredoxin	TXN	4	4	4	11.737	0	7.9404	31.4	42.9	42.9	1097000000	55100000	879240000	162710000	195670000	103560000	119300000	4	11	7	22
Q9BRA2	4	4	4	Thioredoxin domain-containing protein 17	TXNDC17	4	4	4	13.941	0	15.363	26.8	43.1	43.1	272950000	34341000	129160000	109440000	66802000	61320000	47522000	5	5	3	13
P19971	4	4	4	Thymidine phosphorylase	TYMP	4	4	4	49.955	0	11.303	5.4	8.3	8.5	57851000	12251000	31470000	14130000	13297000	6806300	5078000	1	3	2	6
Q13404	4	4	1	Ubiquitin-conjugating enzyme E2 variant 1	UBE2V1	4	4	1	16.495	0	4.4316	11.6	16.3	12.2	86106000	2412400	40031000	43663000	12754000	26829000	0	0	2	2	4
Q16851	4	4	4	UTP--glucose-1-phosphate uridylyltransferase	UGP2	4	4	4	56.94	0	8.9645	3	4.7	8.1	27441000	716100	9991600	16733000	0	0	0	0	3	3	6
P54578	4	4	4	Ubiquitin carboxyl-terminal hydrolase 14	USP14	4	4	4	56.068	0	8.0088	0	2.4	7.5	20353000	0	3352100	17001000	0	0	0	0	1	3	4
Q7Z5L0	4	4	4	Vitelline membrane outer layer protein 1 homolog	VMO1	4	4	4	21.534	0	96.901	13.9	30.7	22.8	287720000	32762000	134580000	120370000	29826000	23700000	25745000	3	5	4	12
P27348	4	2	2	14-3-3 protein theta	YWHAQ	4	2	2	27.764	0	21.052	18	13.1	18	45802000	10433000	11868000	23502000	7854000	0	7088700	1	1	2	4
O60844	4	4	4	Zymogen granule membrane protein 16	ZG16	4	4	4	18.132	0	16.781	32.9	40.1	32.9	215010000	20612000	114970000	79431000	308210000	268190000	560930000	3	3	2	8
A0A172Q3A8	3	3	3	Folate receptor (Fragment)		3	3	3	24.281	0	5.0683	5.3	15.9	5.3	59392000	14173000	34771000	10448000	32279000	9691700	0	2	4	1	7
A0A6B9UDA0	3	3	0	LAIR1 (Fragment)		3	3	0	12.454	0	29.928	25.2	13.5	25.2	171750000	39889000	68101000	63761000	51840000	31144000	28731000	3	4	6	13
A0A1L2BU33	3	3	1	Anti-staphylococcal enterotoxin D heavy chain variable region (Fragment)		3	3	1	13.232	0	20.896	9.8	25.2	9.8	257710000	20026000	190470000	47215000	31831000	52786000	52022000	1	3	2	6
A0A5C2GVQ1	3	1	0	IG c627_heavy_IGHV3-7_IGHD6-6_IGHJ6 (Fragment)		3	1	0	14.68	0	5.8582	8.3	27.3	8.3	11518000	0	11518000	0	0	0	0	0	1	0	1
A0A6B9UES1	3	1	1	LAIR1 (Fragment)		3	1	1	13.017	0.0047949	1.7721	12.8	31.6	12.8	3945200	0	3945200	0	0	0	0	0	1	0	1
A0A7S5BZS9	3	2	0	IGH c1341_heavy_IGHV3-7_IGHD2-21_IGHJ5 (Fragment)		3	2	0	13.498	0	32.932	24.4	31.7	24.4	106620000	7958400	60537000	38121000	0	0	0	0	3	1	4
Q53G63	3	3	3	Secreted and transmembrane 1 precusor variant (Fragment)		3	3	3	27.009	0	181.21	17.3	23.8	23.8	1134900000	157630000	665700000	311560000	533340000	483350000	708110000	3	7	11	21
C9JMV9	3	1	0	N-acyl-aliphatic-L-amino acid amidohydrolase	ABHD14A-ACY1	3	1	0	56.435	0	3.2909	0	3.7	8.6	4649200	0	0	4649200	0	0	0	0	0	1	1
P22303	3	3	3	Acetylcholinesterase	ACHE	3	3	3	67.795	0	4.0704	2	3.3	5.5	32157000	12878000	11941000	7339100	0	0	0	0	2	2	4
P15309	3	3	3	Prostatic acid phosphatase	ACP3	3	3	3	44.566	0	9.0331	0	11.7	3.9	15760000	0	15453000	307720	0	0	0	0	3	0	3
P78536	3	3	3	Disintegrin and metalloproteinase domain-containing protein 17	ADAM17	3	3	3	93.02	0	15.912	0	5.5	1.8	38446000	0	27525000	10920000	0	0	0	0	3	1	4
Q9UNA0	3	3	3	A disintegrin and metalloproteinase with thrombospondin motifs 5	ADAMTS5	3	3	3	101.72	0	20.259	0	6.6	2.7	57693000	0	52551000	5142700	0	0	0	0	7	2	9
Q8TD06	3	3	3	Anterior gradient protein 3	AGR3	3	3	3	19.171	0	5.4936	0	22.9	0	29063000	0	29063000	0	0	0	0	0	4	0	4
P05062	3	3	3	Fructose-bisphosphate aldolase B	ALDOB	3	3	3	39.473	0	7.9798	6.6	2.5	6	17226000	11223000	0	6003100	0	0	0	2	1	2	5
P04083	3	3	3	Annexin A1	ANXA1	3	3	3	38.714	0	4.1384	6.9	10.7	10.1	39390000	1033800	20734000	17622000	0	0	0	0	2	1	3
P63010	3	3	3	AP-2 complex subunit beta	AP2B1	3	3	3	104.55	0	3.4432	1.2	3.9	2.6	27659000	497010	19858000	7304300	0	43234000	26695000	0	4	2	6
V9GYJ8	3	1	1	Apolipoprotein C-II	APOC2	3	1	1	9.5768	0	2.1166	36.8	49.4	36.8	16393000	0	16393000	0	0	0	0	0	1	0	1
Q13790	3	3	3	Apolipoprotein F	APOF	3	3	3	35.399	0	76.209	4.3	10.7	4.3	936010000	23285000	796540000	116180000	33487000	168970000	92274000	2	18	12	32
P61204	3	3	3	ADP-ribosylation factor 3	ARF3	3	3	3	20.601	0	6.0696	9.9	19.9	9.9	47325000	6684600	26547000	14093000	6903600	5986100	5771900	0	4	2	6
P52565	3	3	3	Rho GDP-dissociation inhibitor 1	ARHGDIA	3	3	3	23.207	0	35.263	12.3	12.3	8.3	109740000	19115000	57071000	33552000	17002000	17397000	0	1	2	2	5
O00244	3	3	3	Copper transport protein ATOX1	ATOX1	3	3	3	7.4016	0	22.387	25	54.4	13.2	131550000	16047000	105300000	10203000	33578000	32762000	0	3	4	1	8
Q6UX72	3	3	3	UDP-GlcNAc:betaGal beta-1,3-N-acetylglucosaminyltransferase 9	B3GNT9	3	3	3	43.751	0	10.156	2	6.2	6	37861000	2255800	26684000	8920500	0	0	0	0	1	2	3
Q13145	3	3	3	BMP and activin membrane-bound inhibitor homolog	BAMBI	3	3	3	29.107	0	39.188	10.8	14.6	10.8	43584000	14611000	24970000	4002500	0	0	0	2	2	2	6
P53004	3	3	3	Biliverdin reductase A	BLVRA	3	3	3	33.428	0	12.267	4.7	13.9	3.4	17032000	0	17032000	0	0	0	0	1	4	1	6
P13497	3	3	3	Bone morphogenetic protein 1	BMP1	3	3	3	111.25	0	7.2789	1.1	4.3	1.1	177120000	17686000	118400000	41028000	0	0	0	2	5	3	10
O95861	3	3	3	3(2),5-bisphosphate nucleotidase 1	BPNT1	3	3	3	33.392	0	3.2531	0	10.4	0	10921000	0	10921000	0	0	0	0	0	3	0	3
P35613	3	3	3	Basigin	BSG	3	3	3	42.2	0	21.147	7.8	7.8	10.1	260130000	50724000	178150000	31250000	47930000	48901000	27914000	7	5	5	17
Q8WVV5	3	3	3	Butyrophilin subfamily 2 member A2	BTN2A2	3	3	3	59.07	0	5.3581	2.1	2.1	4.2	119860000	2365300	64704000	52789000	0	0	0	2	2	4	8
Q9NS00	3	3	3	Glycoprotein-N-acetylgalactosamine 3-beta-galactosyltransferase 1	C1GALT1	3	3	3	42.202	0	2.3254	0	11	7.2	18089000	0	13858000	4231300	0	7314500	9301700	0	4	1	5
P22676	3	3	3	Calretinin	CALB2	3	3	3	31.54	0	3.0982	0	11.4	0	28052000	0	28052000	0	0	0	0	0	4	0	4
P52907	3	1	1	F-actin-capping protein subunit alpha-1	CAPZA1	3	1	1	32.922	0	2.5178	0	11.2	14.7	7113900	0	3898700	3215200	0	0	0	0	0	3	3
Q16568	3	3	3	Cocaine- and amphetamine-regulated transcript protein	CARTPT	3	3	3	12.829	0	7.8674	23.3	0	22.4	65513000	14398000	0	51115000	8018000	0	11577000	2	0	2	4
Q96EE4	3	2	2	Coiled-coil domain-containing protein 126	CCDC126	3	2	2	15.668	0	11.536	8.6	15.7	8.6	91601000	1079600	60559000	29962000	0	0	0	1	3	1	5
Q76M96	3	3	3	Coiled-coil domain-containing protein 80	CCDC80	3	3	3	108.17	0	22.948	1.4	3.2	3.2	614960000	252400000	303290000	59277000	0	111400000	45587000	1	3	2	6
A0A087X1J9	3	3	3	C-C motif chemokine 15 (Fragment)	CCL15	3	3	3	6.5677	0	23.138	57.4	57.4	57.4	558520000	40027000	320200000	198290000	80171000	134170000	118640000	3	10	5	18
P16070	3	3	3	CD44 antigen	CD44	3	3	3	81.537	0	21.624	4.2	4.2	4.2	4.0536e+09	462320000	3.2815e+09	309800000	1.8024e+09	2555400000	1172100000	22	34	18	74
P09326	3	3	3	CD48 antigen	CD48	3	3	3	27.683	0	7.0134	11.1	16.5	11.1	67493000	6826800	41073000	19594000	37608000	52753000	32821000	2	4	2	8
Q9UIB8	3	3	3	SLAM family member 5	CD84	3	3	3	38.782	0	27.447	8.4	13	11	132800000	23355000	75823000	33627000	0	43747000	42400000	1	4	1	6
P14209	3	3	3	CD99 antigen	CD99	3	3	3	18.848	0	94.806	7.6	40	0	102410000	1601100	100810000	0	0	0	0	1	4	0	5
Q8TCZ2	3	3	3	CD99 antigen-like protein 2	CD99L2	3	3	3	27.986	0	11.949	13.4	0	19.1	35599000	10327000	0	25272000	8490900	0	6025900	1	0	3	4
Q9UKY7	3	3	3	Protein CDV3 homolog	CDV3	3	3	3	27.335	0	5.7871	12	17.8	3.1	26382000	3650500	18495000	4236300	8346500	7343200	0	0	2	1	3
Q9BWS9	3	3	3	Chitinase domain-containing protein 1	CHID1	3	3	3	44.94	0	4.0192	5.3	7.4	2.3	73954000	10620000	46014000	17320000	21643000	21683000	0	2	3	1	6
Q6WN34	3	3	3	Chordin-like protein 2	CHRDL2	3	3	3	47.494	0	17.143	4.9	11.4	3.5	53350000	1059500	52063000	227090	0	0	0	4	4	0	8
Q9NRB3	3	3	3	Carbohydrate sulfotransferase 12	CHST12	3	3	3	48.414	0	14.437	2.4	8.9	0	45273000	1341900	43931000	0	0	0	0	0	5	0	5
Q8NCH0	3	3	3	Carbohydrate sulfotransferase 14	CHST14	3	3	3	42.996	0	4.3328	0	8	2.4	41290000	0	40613000	676330	0	0	0	0	6	0	6
Q7LFX5	3	3	3	Carbohydrate sulfotransferase 15	CHST15	3	3	3	64.925	0	4.9735	2	6.4	0	31799000	851590	30948000	0	0	0	0	0	5	0	5
O75339	3	3	3	Cartilage intermediate layer protein 1	CILP	3	3	3	132.56	0	3.3793	1.3	3	0	14694000	1061800	13632000	0	0	0	0	0	4	0	4
A5D8T8	3	3	3	C-type lectin domain family 18 member A	CLEC18A	3	3	3	49.602	0	10.547	0	8.3	0	11109000	0	11109000	0	0	0	0	0	3	0	3
A0A1B0GV53	3	3	3	C-type lectin domain containing 19A	CLEC19A	3	3	3	21.431	0	78.423	8.6	32.8	8.6	419830000	5696900	414140000	0	0	0	0	1	4	1	6
Q00610	3	3	3	Clathrin heavy chain 1	CLTC	3	3	3	191.61	0	3.1376	1.1	1.1	2	13161000	1244000	4655800	7260700	0	0	0	1	1	2	4
O75829	3	3	3	Leukocyte cell-derived chemotaxin 1	CNMD	3	3	3	37.102	0	10.814	3.6	9.3	6.9	355170000	152870000	29399000	172900000	176570000	0	86439000	2	4	4	10
Q05707	3	3	3	Collagen alpha-1(XIV) chain	COL14A1	3	3	3	193.51	0	20.834	0.7	2	0.7	62129000	636810	49439000	12054000	0	0	0	0	4	1	5
Q86Y22	3	3	3	Collagen alpha-1(XXIII) chain	COL23A1	3	3	3	51.943	0	3.9588	2.2	3.1	1.5	24786000	10552000	6257000	7976700	0	0	0	1	1	1	3
P25940	3	3	3	Collagen alpha-3(V) chain	COL5A3	3	3	3	172.12	0	38.048	0	2.9	0	25876000	0	25876000	0	0	0	0	0	4	0	4
P20849	3	3	3	Collagen alpha-1(IX) chain	COL9A1	3	3	3	91.868	0	38.047	6.7	3.7	3.7	846910000	150490000	214760000	481660000	147670000	36348000	358370000	16	9	17	42
Q9UI42	3	3	3	Carboxypeptidase A4	CPA4	3	3	3	47.351	0	3.8465	1.9	0	9.5	34807000	2919500	0	31888000	0	0	0	0	0	3	3
P15086	3	3	3	Carboxypeptidase B	CPB1	3	3	3	47.367	0	4.9795	3.1	2.6	3.1	54195000	5388400	44323000	4483500	0	0	0	1	1	1	3
P17927	3	3	3	Complement receptor type 1	CR1	3	3	3	223.66	0	3.209	0	3.1	0	11951000	0	11951000	0	0	0	0	0	3	0	3
Q96HD1	3	3	3	Protein disulfide isomerase CRELD1	CRELD1	3	3	3	45.439	0	30.692	11	10.2	2.6	298620000	191720000	84159000	22737000	0	0	0	2	3	1	6
P53672	3	3	3	Beta-crystallin A2	CRYBA2	3	3	3	22.095	0	5.7993	12.2	4.1	6.6	28027000	20857000	4256200	2913800	0	0	0	3	1	0	4
P15509	3	3	3	Granulocyte-macrophage colony-stimulating factor receptor subunit alpha	CSF2RA	3	3	3	46.206	0	10.218	0	9	2.2	21794000	0	13229000	8564200	0	0	0	0	2	1	3
P21291	3	3	3	Cysteine and glycine-rich protein 1	CSRP1	3	3	3	20.567	0	23.385	17.6	17.6	17.6	70613000	14931000	34129000	21554000	0	19844000	30033000	2	2	2	6
P09228	3	1	1	Cystatin-SA	CST2	3	1	1	16.445	0	2.5327	13.5	21.3	13.5	29123000	0	29123000	0	0	0	0	0	2	0	2
O60911	3	3	3	Cathepsin L2	CTSV	3	3	3	37.329	0	5.3201	3.6	8.7	11.7	46337000	689760	10582000	35066000	0	8410400	21345000	0	2	2	4
O60888	3	3	3	Protein CutA	CUTA	3	3	3	19.116	0	18.082	15.6	30.7	15.6	986420000	625510000	209280000	151640000	0	74213000	103760000	10	7	8	25
Q9H2A7	3	3	3	C-X-C motif chemokine 16	CXCL16	3	3	3	27.578	0	19.548	5.5	16.1	16.1	320490000	21006000	246690000	52797000	40176000	107130000	77318000	2	8	6	16
P81605	3	3	3	Dermcidin	DCD	3	3	3	11.284	0	14.355	25.5	25.5	35.5	2594300000	342290000	831160000	1420900000	215200000	264200000	275660000	5	5	12	22
P98153	3	3	3	Integral membrane protein DGCR2/IDD	DGCR2	3	3	3	60.81	0	11.28	4.7	7.5	4.7	47735000	3065800	35217000	9452400	119210000	117720000	67884000	1	3	5	9
Q07507	3	3	3	Dermatopontin	DPT	3	3	3	24.005	0	22.485	0	17.9	0	46580000	0	46580000	0	0	0	0	0	3	0	3
Q14195-2	3	3	3	Isoform LCRMP-4 of Dihydropyrimidinase-related protein 3	DPYSL3	3	3	3	73.91	0	9.4316	0	7.9	0	28971000	0	28971000	0	0	0	0	0	3	0	3
O75071	3	3	3	EF-hand calcium-binding domain-containing protein 14	EFCAB14	3	3	3	55.031	0	13.95	2.2	7.1	6.9	76514000	7862000	38547000	30105000	0	13333000	12457000	2	4	2	8
E7EQG2	3	3	3	ATP-dependent RNA helicase	EIF4A2	3	3	3	41.29	0	3.8694	6.9	7.2	2.8	33790000	5408800	22939000	5442300	0	0	0	2	2	2	6
O75354	3	3	3	Ectonucleoside triphosphate diphosphohydrolase 6	ENTPD6	3	3	3	53.245	0	2.2908	0	8.1	0	13565000	0	13565000	0	0	0	0	0	2	0	2
O43491	3	3	3	Band 4.1-like protein 2	EPB41L2	3	3	3	112.59	0	10.62	3.2	2	3.2	66104000	12531000	17246000	36327000	9363200	0	14709000	1	3	2	6
P54756	3	2	2	Ephrin type-A receptor 5	EPHA5	3	2	2	114.8	0	5.6884	2.7	4	2.7	45645000	8147300	27352000	10146000	0	0	0	3	2	1	6
Q15375	3	3	2	Ephrin type-A receptor 7	EPHA7	3	3	2	112.1	0	26.015	3.9	2.3	2.3	97093000	30189000	41042000	25863000	39310000	24783000	37982000	3	3	3	9
Q15303	3	3	3	Receptor tyrosine-protein kinase erbB-4	ERBB4	3	3	3	146.81	0	2.3479	0.9	1.8	0	11609000	1723600	9885400	0	0	0	0	1	3	0	4
Q9H9K5	3	3	3	Endogenous retroviral envelope protein HEMO	ERVMER34-1	3	3	3	63.546	0	5.075	0	6	2.5	85830000	0	84798000	1032100	0	0	0	0	5	0	5
Q15430	3	1	1	Coagulation factor V (Fragment)	F5	3	1	1	26.144	0.0097989	1.5179	16.5	16.5	20.8	6296000	0	0	6296000	0	0	0	0	0	1	1
O15540	3	3	3	Fatty acid-binding protein, brain	FABP7	3	3	3	14.889	0	14.178	0	20.5	16.7	120640000	0	110130000	10506000	0	0	0	0	3	1	4
Q12884	3	3	3	Prolyl endopeptidase FAP	FAP	3	3	3	87.711	0	3.3773	1.1	4.3	1.6	13480000	1171200	12308000	0	0	0	0	0	3	1	4
Q14517	3	3	3	Protocadherin Fat 1	FAT1	3	3	3	506.27	0	2.3854	0.3	0.8	0	10127000	409760	9717000	0	0	0	0	0	3	0	3
Q9UBX5	3	3	3	Fibulin-5	FBLN5	3	3	3	50.18	0	167.31	2.7	8.9	2.7	316640000	51351000	202880000	62409000	0	0	0	1	7	1	9
P35556	3	2	2	Fibrillin-2	FBN2	3	2	2	314.77	0	22.479	1.5	0.5	1	17870000	5222600	0	12647000	0	0	0	2	0	1	3
B5A965	3	3	3	Soluble FGFR4 variant 2	FGFR4	3	3	3	48.654	0	5.6838	6.3	9.6	0	31958000	4617900	27340000	0	20054000	13651000	0	1	5	0	6
Q9NZU0	3	3	3	Leucine-rich repeat transmembrane protein FLRT3	FLRT3	3	3	3	73.003	0	8.5706	3.9	2.5	5.5	29822000	6636000	9311800	13874000	27224000	0	10438000	1	0	4	5
P17948	3	3	3	Vascular endothelial growth factor receptor 1	FLT1	3	3	3	150.77	0	3.1724	0.6	2.4	0	8091100	337960	7753200	0	0	0	0	0	4	0	4
P54803	3	3	3	Galactocerebrosidase	GALC	3	3	3	77.063	0	3.2625	4.4	4.4	1.8	36449000	7417100	28082000	950340	15724000	13074000	0	1	5	0	6
Q04446	3	3	3	1,4-alpha-glucan-branching enzyme	GBE1	3	3	3	80.473	0	13.323	3.4	5.4	2.1	21896000	900060	12027000	8969400	0	0	0	1	4	1	6
Q99988	3	3	3	Growth/differentiation factor 15	GDF15	3	3	3	34.14	0	6.797	0	22.1	0	38554000	0	38554000	0	0	0	0	0	4	0	4
O75223	3	3	3	Gamma-glutamylcyclotransferase	GGCT	3	3	3	21.007	0	33.954	18.1	12.8	18.1	143270000	20795000	38349000	84124000	38035000	23032000	35782000	3	3	5	11
Q04760	3	3	3	Lactoylglutathione lyase	GLO1	3	3	3	20.777	0	7.235	14.1	14.1	29.3	125310000	28305000	26272000	70734000	86092000	23455000	94924000	4	2	5	11
P35754	3	3	3	Glutaredoxin-1	GLRX	3	3	3	11.776	0	3.6715	11.3	11.3	18.9	255060000	2084900	159960000	93016000	0	32029000	28705000	1	9	6	16
P15104	3	3	3	Glutamine synthetase	GLUL	3	3	3	42.064	0	8.4005	8.8	5.4	14.2	24553000	6826600	3699000	14027000	7567900	0	5355200	1	1	2	4
Q96T91	3	3	3	Glycoprotein hormone alpha-2	GPHA2	3	3	3	14.163	0	7.4191	15.5	27.1	15.5	67012000	7061400	19184000	40766000	54454000	0	72159000	2	2	2	6
Q86V85	3	3	3	Integral membrane protein GPR180	GPR180	3	3	3	49.395	0	8.8449	3.4	9.3	5.7	27007000	3459800	15556000	7990800	0	5626700	5998400	1	3	2	6
P62993	3	3	3	Growth factor receptor-bound protein 2	GRB2	3	3	3	25.206	0	6.1286	0	14.7	11.1	34654000	0	17378000	17276000	0	6506900	11569000	0	3	2	5
P07492	3	3	3	Gastrin-releasing peptide	GRP	3	3	3	16.213	0	12.445	15.5	6.1	0	27144000	21995000	5149200	0	0	0	0	2	1	0	3
P21266	3	3	3	Glutathione S-transferase Mu 3	GSTM3	3	3	3	26.559	0	3.9684	14.7	6.2	6.2	36945000	19984000	16799000	162620	0	0	0	3	1	0	4
Q16661	3	3	3	Guanylate cyclase activator 2B	GUCA2B	3	3	3	12.069	0	94.292	0	42.9	12.5	1176400000	0	1175600000	835880	0	0	0	0	9	1	10
Q96S86	3	3	3	Hyaluronan and proteoglycan link protein 3	HAPLN3	3	3	3	40.894	0	4.116	0	11.1	0	23059000	0	23059000	0	0	0	0	0	6	0	6
Q7Z6G4	3	1	1	HBA2 (Fragment)	HBA2	3	1	1	3.1715	0.0010823	1.9235	0	0	83.9	69134000	0	0	69134000	0	0	0	0	0	2	2
U3PXP0	3	1	1	Alpha globin chain (Fragment)	HBA2	3	1	1	5.7024	0.0063492	1.7381	47.1	66.7	66.7	67893000	0	1917000	65976000	0	0	0	0	1	7	8
V9HWG8	3	3	3	Epididymis luminal protein 136	HEL136	3	3	3	9.4542	0	44.028	54.7	54.7	54.7	262430000	118640000	33683000	110110000	101300000	0	33764000	5	1	2	8
Q96JK4	3	3	3	HHIP-like protein 1	HHIPL1	3	3	3	86.73	0	2.9472	0	2.9	2.3	20886000	0	14338000	6548200	0	0	0	0	3	2	5
P13747	3	1	1	HLA class I histocompatibility antigen, alpha chain E	HLA-E	3	1	1	40.057	0	4.6763	3.6	11.5	3.6	7991400	0	7991400	0	0	0	0	0	1	0	1
P34932	3	3	3	Heat shock 70 kDa protein 4	HSPA4	3	3	3	94.33	0	7.837	3.5	0	5	21854000	5709300	0	16145000	5783200	0	4779600	0	0	3	3
P13598	3	3	3	Intercellular adhesion molecule 2	ICAM2	3	3	3	30.654	0	18.712	14.9	14.9	14.9	856200000	88757000	555020000	212430000	140740000	233320000	103640000	5	12	6	23
Q8TDY8	3	3	3	Immunoglobulin superfamily DCC subclass member 4	IGDCC4	3	3	3	134.21	0	12.387	1.2	4	1.2	38818000	1943000	33741000	3134900	0	0	0	0	3	1	4
P08833	3	3	3	Insulin-like growth factor-binding protein 1	IGFBP1	3	3	3	27.903	0	8.0089	14.7	14.7	3.1	53501000	14276000	28495000	10730000	36155000	20443000	0	3	3	1	7
A6NGN9	3	3	3	IgLON family member 5	IGLON5	3	3	3	36.794	0	9.5776	9.5	9.5	8.3	70413000	27214000	24977000	18223000	31860000	9818900	0	4	3	2	9
P78552	3	3	3	Interleukin-13 receptor subunit alpha-1	IL13RA1	3	3	3	48.759	0	3.3677	0	8.7	2.1	17059000	0	16681000	377390	0	0	0	0	3	0	3
O95998	3	3	3	Interleukin-18-binding protein	IL18BP	3	3	3	21.099	0	3.6828	8.8	19.1	4.1	29173000	1228800	20622000	7322200	0	0	0	0	3	1	4
P14778	3	3	3	Interleukin-1 receptor type 1	IL1R1	3	3	3	65.402	0	6.7114	0	6.3	4.9	36071000	0	32741000	3329700	0	11456000	8834000	0	4	1	5
P08476	3	3	3	Inhibin beta A chain	INHBA	3	3	3	47.442	0	4.3956	0	8.7	1.9	26982000	0	22161000	4821000	0	0	0	0	3	1	4
P57087	3	3	3	Junctional adhesion molecule B	JAM2	3	3	3	33.207	0	4.2061	7.4	10.4	7.4	59779000	10985000	23777000	25017000	22568000	11302000	21262000	3	4	3	10
A0A8I5KV04	3	3	3	LIM domain binding 3	LDB3	3	3	3	72.496	0	11.222	0	5.7	0	44363000	0	44363000	0	0	0	0	0	5	0	5
P01130	3	3	3	Low-density lipoprotein receptor	LDLR	3	3	3	95.375	0	9.4765	4.1	3	2.6	23216000	3426100	14666000	5123700	6557600	7567300	6052100	3	3	2	8
O14960	3	3	3	Leukocyte cell-derived chemotaxin-2	LECT2	3	3	3	16.39	0	31.395	21.2	29.8	45	505510000	89525000	118490000	297500000	143310000	113400000	175950000	2	4	3	9
P11150	3	3	3	Hepatic triacylglycerol lipase	LIPC	3	3	3	55.914	0	22.683	2.8	7.8	2.8	48551000	2676800	37125000	8749200	0	0	0	1	3	1	5
Q9HBL6	3	3	3	Leucine-rich repeat and transmembrane domain-containing protein 1	LRTM1	3	3	3	38.171	0	20.988	7.5	2.9	10.1	96805000	54803000	12129000	29873000	61821000	0	20599000	4	2	4	10
P33241	3	3	3	Lymphocyte-specific protein 1	LSP1	3	3	3	37.191	0	24.808	4.4	14.7	9.7	38238000	2872800	24494000	10870000	0	19770000	53897000	0	3	2	5
P0DP58-2	3	3	2	Isoform 2 of Ly-6/neurotoxin-like protein 1	LYNX1	3	3	2	14.026	0	4.9652	19.1	42.7	19.1	218750000	24901000	125630000	68222000	71291000	65508000	72788000	4	5	4	13
O95274	3	3	3	Ly6/PLAUR domain-containing protein 3	LYPD3	3	3	3	35.97	0	28.265	14.2	14.2	8.4	408420000	190670000	119370000	98384000	115640000	27770000	51073000	12	5	4	21
Q9UKM7	3	3	3	Endoplasmic reticulum mannosyl-oligosaccharide 1,2-alpha-mannosidase	MAN1B1	3	3	3	79.579	0	4.7756	0	6.7	0	17087000	0	17087000	0	0	0	0	0	4	0	4
Q9H8J5	3	3	3	MANSC domain-containing protein 1	MANSC1	3	3	3	46.81	0	6.5983	4.6	9.5	4.6	82501000	16996000	52549000	12957000	31777000	20585000	11247000	2	4	1	7
P29966	3	3	3	Myristoylated alanine-rich C-kinase substrate	MARCKS	3	3	3	31.554	0	53.682	5.7	12.3	11.1	98262000	10333000	46631000	41298000	0	10760000	12314000	1	3	2	6
Q9UEW3	3	3	3	Macrophage receptor MARCO	MARCO	3	3	3	52.657	0	17.083	2.1	7.5	2.1	63413000	2897700	60116000	399020	0	0	0	1	4	0	5
A6BM72	3	3	3	Multiple epidermal growth factor-like domains protein 11	MEGF11	3	3	3	110.84	0	19.353	0.8	5.9	0	85734000	1388600	84345000	0	0	0	0	0	4	0	4
Q16819	3	3	3	Meprin A subunit alpha	MEP1A	3	3	3	84.418	0	44.697	4.2	6.6	4.2	384800000	12615000	340330000	31853000	45672000	222120000	60780000	2	11	3	16
Q14696	3	3	3	LRP chaperone MESD	MESD	3	3	3	26.076	0	22.575	8.5	17.5	13.2	112070000	4593800	67577000	39899000	0	12618000	11161000	1	4	2	7
P55001	3	3	3	Microfibrillar-associated protein 2	MFAP2	3	3	3	20.825	0	39.759	22.4	22.4	22.4	177750000	32278000	89027000	56448000	41139000	21063000	40026000	8	6	8	22
P50281	3	3	3	Matrix metalloproteinase-14	MMP14	3	3	3	65.893	0	15.728	2.4	6	6	276340000	2396700	186000000	87943000	0	214410000	149250000	1	7	5	13
A5GZ70	3	1	1	Matrix metalloproteinase 3 (Fragment)	MMP3	3	1	1	8.0591	0.0053107	1.7447	28.2	42.3	28.2	56964000	0	56964000	0	0	0	0	0	1	0	1
Q6UVY6	3	3	3	DBH-like monooxygenase protein 1	MOXD1	3	3	3	69.652	0	2.9999	3.9	0	6.5	29513000	6377900	0	23135000	15251000	0	14965000	1	0	4	5
Q9Y2G1	3	3	3	Myelin regulatory factor	MYRF	3	3	3	124.4	0	2.8247	2.3	0	3.2	16984000	6714400	0	10269000	15444000	0	8108500	0	0	3	3
Q6ZVX7	3	3	3	F-box only protein 50	NCCRP1	3	3	3	30.847	0	18.584	5.1	0	10.9	33474000	18480000	0	14995000	0	0	0	2	0	1	3
Q96NY8	3	3	3	Nectin-4	NECTIN4	3	3	3	55.454	0	7.0195	4.7	7.1	2.7	29646000	4929100	23945000	772190	16950000	12754000	0	2	3	0	5
P48681	3	3	3	Nestin	NES	3	3	3	177.44	0	2.3666	0.8	0.7	2.3	70803000	12611000	14975000	43217000	0	0	0	0	1	3	4
P0DPK4-2	3	2	2	Isoform 2 of Notch homolog 2 N-terminal-like protein C	NOTCH2NLC	3	2	2	25.835	0.0073568	1.6896	16.1	0	8.9	34160000	21722000	0	12437000	0	0	0	1	0	0	1
P15559	3	3	3	NAD(P)H dehydrogenase [quinone] 1	NQO1	3	3	3	30.867	0	7.0591	0	14.2	2.9	23361000	0	20066000	3295400	0	0	0	0	4	1	5
Q16620	3	3	3	BDNF/NT-3 growth factors receptor	NTRK2	3	3	3	91.998	0	19.528	6.2	3.8	4.3	122360000	48607000	60347000	13405000	57394000	24155000	20471000	5	5	3	13
Q9UKK9	3	3	3	ADP-sugar pyrophosphatase	NUDT5	3	3	3	24.327	0	2.5128	16	9.1	16	39534000	7032000	15903000	16599000	15119000	11298000	15150000	3	2	1	6
P61970	3	3	3	Nuclear transport factor 2	NUTF2	3	3	3	14.478	0	8.8376	6.3	33.9	6.3	74159000	7393000	15411000	51355000	0	0	0	1	2	1	4
Q96FW1	3	3	3	Ubiquitin thioesterase OTUB1	OTUB1	3	3	3	31.284	0	2.6415	0	7	3.7	15424000	0	13856000	1568300	0	0	0	0	2	1	3
P43034	3	3	3	Platelet-activating factor acetylhydrolase IB subunit beta	PAFAH1B1	3	3	3	46.637	0	14.376	2.2	6.1	4.1	120000000	10502000	101610000	7893500	0	0	0	0	2	1	3
O60245	3	3	3	Protocadherin-7	PCDH7	3	3	3	116.07	0	10.497	2.5	2.5	3.7	28560000	9488600	5249300	13822000	6660300	1352200	3444100	1	2	3	6
Q8WUM4	3	3	3	Programmed cell death 6-interacting protein	PDCD6IP	3	3	3	96.022	0	3.8874	0	2	3.1	4844300	0	2361200	2483100	0	0	0	0	1	2	3
Q9NRA1	3	3	3	Platelet-derived growth factor C	PDGFC	3	3	3	39.029	0	10.309	0	13.3	0	31813000	0	31813000	0	0	0	0	0	4	0	4
Q9GZP0	3	3	3	Platelet-derived growth factor D	PDGFD	3	3	3	42.848	0	3.2982	3.2	7	3.2	23747000	9845000	7834500	6068000	0	0	0	1	2	0	3
Q15198	3	3	3	Platelet-derived growth factor receptor-like protein	PDGFRL	3	3	3	41.86	0	4.2851	6.1	13.9	4.8	23338000	426980	16394000	6516600	0	69736000	90389000	0	7	2	9
O00151	3	3	3	PDZ and LIM domain protein 1	PDLIM1	3	3	3	36.071	0	6.4589	0	9.1	0	10339000	0	10339000	0	0	0	0	0	3	0	3
Q96HC4	3	3	3	PDZ and LIM domain protein 5	PDLIM5	3	3	3	63.944	0	5.7806	0	6.4	2.3	35406000	0	31468000	3937900	0	0	0	0	5	1	6
M0R2W8	3	1	1	Peptidoglycan recognition protein 2 (Fragment)	PGLYRP2	3	1	1	19.544	0.00055036	2.0499	27.6	33.1	27.6	10307000	0	10307000	0	0	0	0	0	1	0	1
F8W062	3	3	3	Phospholipase A2	PLA2G1B	3	3	3	13.223	0	54.267	38.7	38.7	38.7	176010000	14142000	117930000	43940000	46239000	65394000	30616000	2	4	3	9
Q9NZ53	3	3	3	Podocalyxin-like protein 2	PODXL2	3	3	3	65.075	0	21.003	5.6	7.9	5.5	72082000	16006000	33862000	22214000	25256000	14790000	14961000	3	6	4	13
Q8WVV4-1	3	3	3	Isoform 1 of Protein POF1B	POF1B	3	3	3	68.695	0	7.543	1.7	2.4	5.7	33203000	1582300	11046000	20575000	0	0	0	0	1	2	3
Q15166	3	3	3	Serum paraoxonase/lactonase 3	PON3	3	3	3	39.607	0	12.271	7.3	11.3	7.3	166460000	10480000	125230000	30749000	24366000	58946000	36030000	2	5	2	9
A0A024QZL1	3	3	3	Proteoglycan 1, secretory granule, isoform CRA_a	PRG1	3	3	3	17.624	0	12.283	8.9	19	8.9	67089000	2542000	53630000	10916000	0	0	0	1	4	1	6
P01236	3	3	3	Prolactin	PRL	3	3	3	25.876	0.0068529	1.7109	0	4.4	11.5	9262300	0	3848200	5414000	0	0	0	0	1	1	2
Q9UNN8	3	3	3	Endothelial protein C receptor	PROCR	3	3	3	26.671	0	16.562	11.3	15.1	15.1	382120000	12576000	276930000	92612000	42185000	119010000	52766000	5	10	8	23
P25788	3	3	3	Proteasome subunit alpha type-3	PSMA3	3	3	3	28.433	0	4.2454	8.6	8.6	8.2	32906000	3975000	19748000	9183300	15212000	14862000	0	1	3	2	6
P25789	3	3	3	Proteasome subunit alpha type-4	PSMA4	3	3	3	29.483	0	2.9544	3.4	3.1	7.3	31087000	4232900	3808500	23046000	0	0	0	1	1	2	4
P20618	3	3	3	Proteasome subunit beta type-1	PSMB1	3	3	3	26.489	0	5.2109	0	12.9	4.6	20505000	0	20505000	0	0	0	0	0	2	1	3
P49721	3	3	3	Proteasome subunit beta type-2	PSMB2	3	3	3	22.836	0	14.337	0	13.9	11.4	21338000	0	17602000	3735900	0	0	0	0	2	1	3
P28074	3	3	3	Proteasome subunit beta type-5	PSMB5	3	3	3	28.48	0	10.294	4.6	5.3	9.9	25495000	4299200	7354400	13841000	0	0	0	1	1	2	4
Q06323	3	3	3	Proteasome activator complex subunit 1	PSME1	3	3	3	28.723	0	8.985	0	4.8	16.1	37103000	0	5154200	31949000	0	0	0	0	1	3	4
Q15257	3	3	3	Serine/threonine-protein phosphatase 2A activator	PTPA	3	3	3	40.667	0	3.1577	0	6.7	6.4	29702000	0	7334100	22368000	0	0	0	0	2	1	3
P06737	3	3	3	Glycogen phosphorylase, liver form	PYGL	3	3	3	97.147	0	5.1902	1.3	3.7	0	14553000	1793400	12760000	0	0	0	0	0	3	0	3
Q16769	3	3	3	Glutaminyl-peptide cyclotransferase	QPCT	3	3	3	40.876	0	13.561	6.9	10	10	112800000	4123500	97703000	10975000	22923000	50622000	15111000	1	5	2	8
P54725	3	2	2	UV excision repair protein RAD23 homolog A	RAD23A	3	2	2	39.609	0	123.35	0	10.5	8.3	90770000	0	9661300	81109000	0	0	0	0	1	2	3
A0A0A0MTB9	3	3	3	Retinol binding protein 1	RBP1	3	3	3	10.644	0	4.0421	33	19.8	33	43654000	14292000	12853000	16509000	14091000	6406400	12429000	2	2	2	6
Q9HD89	3	3	3	Resistin	RETN	3	3	3	11.419	0	22.444	10.2	40.7	10.2	98835000	0	92327000	6507100	0	0	0	2	5	1	8
Q6NW40	3	3	3	Repulsive guidance molecule B	RGMB	3	3	3	47.546	0	6.2868	2.1	12.1	0	37833000	989550	36843000	0	0	0	0	1	4	0	5
P12271	3	3	3	Retinaldehyde-binding protein 1	RLBP1	3	3	3	36.474	0	9.8933	2.8	7.3	7.3	31485000	7520400	22517000	1448100	0	0	0	1	3	0	4
P10153	3	3	3	Non-secretory ribonuclease	RNASE2	3	3	3	18.354	0	24.262	9.3	19.9	9.3	774340000	91979000	638410000	43950000	196600000	258290000	114610000	7	9	2	18
P26447	3	3	3	Protein S100-A4	S100A4	3	3	3	11.728	0	5.1809	10.9	19.8	27.7	318810000	8977800	160420000	149420000	0	1.6876e+09	1.8517e+09	1	8	9	18
Q6ZMJ2	3	3	3	Scavenger receptor class A member 5	SCARA5	3	3	3	53.994	0	4.7658	0	8.1	0	36315000	0	36315000	0	0	0	0	0	5	0	5
O75711	3	3	3	Scrapie-responsive protein 1	SCRG1	3	3	3	11.081	0	15.699	10.2	61.2	61.2	425170000	55161000	209870000	160140000	0	98109000	61040000	2	7	7	16
P18827	3	3	3	Syndecan-1	SDC1	3	3	3	32.461	0	14.656	6.5	6.5	12.3	68281000	8895500	39922000	19463000	0	0	0	1	3	3	7
Q7Z5N4	3	3	3	Protein sidekick-1	SDK1	3	3	3	242.11	0	4.1277	0.6	1.6	1	17391000	594840	13519000	3277500	0	0	0	0	2	2	4
Q8WWX9	3	3	3	Selenoprotein M	SELENOM	3	3	3	16.231	0	16.446	9.7	20.7	19.3	91198000	29273000	35192000	26732000	0	0	0	1	3	4	8
Q13591	3	3	3	Semaphorin-5A	SEMA5A	3	3	3	120.61	0	6.6678	3	2	3	56405000	19828000	19529000	17048000	27052000	12768000	8874600	3	2	2	7
Q9H3T3	3	3	3	Semaphorin-6B	SEMA6B	3	3	3	95.283	0	11.286	1.8	3.2	1.6	51276000	1893000	33829000	15554000	0	0	0	2	4	1	7
Q08ET2	3	3	3	Sialic acid-binding Ig-like lectin 14	SIGLEC14	3	3	3	43.97	0	29.481	2.5	16.2	0	23910000	7595200	16315000	0	0	0	0	1	3	0	4
O75094	3	3	3	Slit homolog 3 protein	SLIT3	3	3	3	167.71	0.0010858	1.9437	0.6	1.8	0	9145500	0	9145500	0	0	0	0	1	3	0	4
Q9H156	3	3	3	SLIT and NTRK-like protein 2	SLITRK2	3	3	3	95.403	0	6.5167	1.7	4.5	3.2	49396000	4106100	30022000	15268000	0	14125000	8226100	1	4	2	7
P55000	3	3	3	Secreted Ly-6/uPAR-related protein 1	SLURP1	3	3	3	11.186	0	152.53	37.9	66	37.9	1186500000	153120000	890690000	142700000	617810000	939290000	458350000	3	11	9	23
P37840	3	3	3	Alpha-synuclein	SNCA	3	3	3	14.46	0	35.835	0	37.9	10.7	24081000	0	23576000	505460	0	0	0	0	3	0	3
E5RFX6	3	3	3	Serine peptidase inhibitor Kazal type 7	SPINK7	3	3	3	6.5625	0	38.789	15.3	76.3	0	150340000	9400900	140930000	0	0	0	0	1	5	0	6
P22531	3	3	3	Small proline-rich protein 2E	SPRR2E	3	3	3	7.8553	0	4.18	0	61.1	0	19143000	0	19143000	0	0	0	0	0	4	0	4
E5RHV6	3	3	3	ST3 beta-galactoside alpha-2,3-sialyltransferase 1 (Fragment)	ST3GAL1	3	3	3	10.658	0	10.98	0	45.4	16.5	43889000	0	36882000	7007100	0	0	0	0	4	1	5
Q9Y274	3	3	3	Type 2 lactosamine alpha-2,3-sialyltransferase	ST3GAL6	3	3	3	38.213	0	2.3323	2.4	10	6.6	17975000	1769600	13637000	2569000	0	0	0	0	3	1	4
Q96JF0	3	3	3	Beta-galactoside alpha-2,6-sialyltransferase 2	ST6GAL2	3	3	3	60.157	0	5.4156	2.1	5.1	5.3	60561000	15258000	32305000	12998000	0	0	0	1	2	2	5
O43173	3	3	3	Sia-alpha-2,3-Gal-beta-1,4-GlcNAc-R:alpha 2,8-sialyltransferase	ST8SIA3	3	3	3	43.969	0	3.5369	0	7.6	0	18061000	0	18061000	0	0	0	0	0	4	0	4
Q92187	3	3	3	CMP-N-acetylneuraminate-poly-alpha-2,8-sialyltransferase	ST8SIA4	3	3	3	41.294	0	2.5705	0	8.1	0	13852000	0	13852000	0	0	0	0	0	3	0	3
O60279	3	3	3	Sushi domain-containing protein 5	SUSD5	3	3	3	68.02	0	19.958	1.9	5.9	4.6	74233000	1683400	51105000	21445000	0	65795000	241920000	2	3	2	7
A0A2R8YGB5	3	3	3	Tectorin beta	TECTB	3	3	3	38.192	0	4.8	4.4	14.9	0	27219000	7632600	19586000	0	0	0	0	1	3	0	4
P04155	3	3	3	Trefoil factor 1	TFF1	3	3	3	9.1494	0	32.524	29.8	32.1	32.1	181850000	18753000	73747000	89346000	20376000	16238000	28050000	2	5	4	11
O43493	3	3	3	Trans-Golgi network integral membrane protein 2	TGOLN2	3	3	3	45.879	0	33.884	7.1	9.2	9.2	168560000	17754000	142010000	8797500	138940000	104570000	52257000	2	5	2	9
Q9Y490	3	3	3	Talin-1	TLN1	3	3	3	269.76	0	17.596	0	1.3	0	25080000	0	25080000	0	0	0	0	0	4	0	4
Q7Z7H5	3	3	3	Transmembrane emp24 domain-containing protein 4	TMED4	3	3	3	25.943	0	33.734	4	17.6	4	81882000	2795600	67171000	11916000	0	0	0	0	4	1	5
P63313	3	3	3	Thymosin beta-10	TMSB10	3	3	3	5.0256	0	19.102	31.8	31.8	63.6	441480000	55752000	236690000	149050000	85697000	112620000	156730000	6	6	3	15
Q9NP84	3	3	3	Tumor necrosis factor receptor superfamily member 12A	TNFRSF12A	3	3	3	13.911	0	37.35	23.3	23.3	23.3	789430000	56227000	480460000	252750000	464420000	891460000	422300000	3	13	5	21
O43508-2	3	3	3	Isoform TWE-PRIL of Tumor necrosis factor ligand superfamily member 12	TNFSF12	3	3	3	36.588	0	6.1144	7.6	15.2	11.8	103330000	3752000	60180000	39402000	31669000	64117000	43965000	1	4	2	7
P45378	3	3	1	Troponin T, fast skeletal muscle	TNNT3	3	3	1	31.824	0	57.235	0	10.8	0	409370000	0	409370000	0	0	0	0	0	7	0	7
O14657	3	3	3	Torsin-1B	TOR1B	3	3	3	37.978	0	6.6141	0	10.7	0	26440000	0	26440000	0	0	0	0	0	3	0	3
P13693	3	3	3	Translationally-controlled tumor protein	TPT1	3	3	3	19.595	0	7.2571	7.6	7.6	19.8	91013000	6169900	33893000	50950000	0	0	0	1	2	2	5
P68036	3	3	3	Ubiquitin-conjugating enzyme E2 L3	UBE2L3	3	3	3	17.861	0	13.04	7.1	11.7	33.1	72637000	390830	21393000	50853000	0	0	0	0	1	3	4
Q9NYU2	3	3	3	UDP-glucose:glycoprotein glucosyltransferase 1	UGGT1	3	3	3	177.19	0	43.049	0	3.2	0	111700000	0	111700000	0	0	0	0	0	3	0	3
P15692-14	3	3	3	Isoform L-VEGF206 of Vascular endothelial growth factor A, long form	VEGFA	3	3	3	45.466	0	3.9449	9	2.7	1.7	33218000	23178000	8086300	1953900	0	0	0	4	1	0	5
P49767	3	3	3	Vascular endothelial growth factor C	VEGFC	3	3	3	46.883	0	6.4929	6.4	6.2	0	23340000	2458000	20882000	0	0	0	0	1	2	0	3
Q6LDC6	3	2	2	Vitamin D binding protein protein (Fragment)	vitamin D binding protein	3	2	2	2.0954	0.0016225	1.9167	41.2	100	100	75643000	0	75333000	310170	0	0	0	0	2	0	2
Q658N2	3	3	3	Sialate:O-sulfotransferase 1	WSCD1	3	3	3	65.693	0	4.3303	2.1	4.7	3.5	14385000	3768800	6271500	4344700	0	0	0	1	2	0	3
A0A2U3U020	3	3	3	Xg glycoprotein (Xg blood group)	XG	3	3	3	19.027	0	66.837	0	39.3	12.1	281350000	0	275750000	5599700	0	0	0	0	5	0	5
B2R773	2	2	2	cDNA, FLJ93312, highly similar to Homo sapiens adipose most abundant gene transcript 1 (APM1), mRNA		2	2	2	26.425	0	20.307	6.1	12.3	6.1	123430000	3421400	114970000	5040700	0	0	0	5	7	3	15
A0A5C2GZ68	2	2	2	IG c958_light_IGKV4-1_IGKJ4 (Fragment)		2	2	2	12.415	0.001087	1.9525	0	15.9	0	15809000	0	15809000	0	0	0	0	0	3	0	3
Q8WXK7	2	2	2	N-acetyllactosaminide beta-1,6-N-acetylglucosaminyltransferase		2	2	2	45.926	0	6.0412	0	6	0	19269000	0	19269000	0	0	0	0	0	2	0	2
Q9P1F3	2	2	2	Costars family protein ABRACL	ABRACL	2	2	2	9.0564	0	43.409	0	35.8	0	286570000	0	286570000	0	0	0	0	0	4	0	4
P36896	2	2	2	Activin receptor type-1B	ACVR1B	2	2	2	56.806	0	21.743	6.1	2.4	2.4	37759000	17146000	19036000	1577400	0	0	0	2	1	0	3
Q9P0K1	2	2	2	Disintegrin and metalloproteinase domain-containing protein 22	ADAM22	2	2	2	100.43	0	6.5892	3	1.3	3	64109000	14273000	16955000	32881000	944190000	0	596200000	1	1	2	4
P78325	2	2	2	Disintegrin and metalloproteinase domain-containing protein 8	ADAM8	2	2	2	88.77	0	12.298	0	4.9	0	24159000	0	24159000	0	0	0	0	0	4	0	4
P82987	2	2	2	ADAMTS-like protein 3	ADAMTSL3	2	2	2	188.69	0	2.8235	0.7	0.9	0	7074700	2671500	4403300	0	0	0	0	1	1	0	2
X6R4H8	2	2	2	ADAMTS like 5	ADAMTSL5	2	2	2	52.046	0	3.0363	0	6.2	0	8870000	0	8870000	0	0	0	0	0	2	0	2
Q96PE1	2	2	2	Adhesion G protein-coupled receptor A2	ADGRA2	2	2	2	142.65	0	3.9918	0	2.5	0	9420800	0	9420800	0	0	0	0	0	2	0	2
Q8IWK6	2	2	2	Adhesion G protein-coupled receptor A3	ADGRA3	2	2	2	146.15	0	4.0682	0.8	1.6	0	16677000	1206500	15470000	0	0	0	0	0	2	0	2
O14514	2	2	2	Adhesion G protein-coupled receptor B1	ADGRB1	2	2	2	173.5	0	16.588	0.9	2.8	0.9	14953000	1169900	11637000	2146400	0	0	0	0	2	1	3
O95490	2	2	2	Adhesion G protein-coupled receptor L2	ADGRL2	2	2	2	163.35	0.0073529	1.6819	0	0.5	0.8	6759400	0	2635800	4123600	0	0	0	0	0	1	1
Q15847	2	2	2	Adipogenesis regulatory factor	ADIRF	2	2	2	7.8547	0	12.894	0	19.7	0	25640000	0	25640000	0	0	0	0	0	2	0	2
Q9NX46	2	2	2	ADP-ribosylhydrolase ARH3	ADPRS	2	2	2	38.946	0.0093264	1.5633	4.4	0	6.9	7250400	1880300	0	5370100	0	0	0	1	0	1	2
Q8IVF2	2	2	2	Protein AHNAK2	AHNAK2	2	2	2	616.62	0	6.721	0	3.5	0	9194600	0	9194600	0	0	0	0	0	3	0	3
O43488	2	2	2	Aflatoxin B1 aldehyde reductase member 2	AKR7A2	2	2	2	39.589	0	5.5756	0	4.2	9.5	13706000	0	4031600	9674300	0	0	0	0	1	3	4
Q86SJ2	2	2	2	Amphoterin-induced protein 2	AMIGO2	2	2	2	57.933	0	2.9995	2.9	2.9	5.4	12864000	771210	2286700	9806200	0	0	0	0	1	1	2
P52566	2	2	2	Rho GDP-dissociation inhibitor 2	ARHGDIB	2	2	2	22.988	0	4.9114	0	6.5	7	49402000	0	23704000	25698000	0	0	0	0	2	1	3
P59998	2	2	2	Actin-related protein 2/3 complex subunit 4	ARPC4	2	2	2	19.667	0	3.2936	6.5	11.3	6.5	37235000	4039700	23602000	9593500	0	0	0	1	2	1	4
Q5FYB1	2	2	2	Arylsulfatase I	ARSI	2	2	2	64.029	0.00055096	2.0549	0	4.4	2.1	5461300	0	3300300	2161100	0	0	0	0	2	1	3
Q9NR71	2	2	2	Neutral ceramidase	ASAH2	2	2	2	85.515	0	9.55	0	2.7	0	26609000	0	26609000	0	0	0	0	0	2	0	2
Q9Y5Z6	2	2	2	Beta-1,3-galactosyltransferase 1	B3GALT1	2	2	2	37.993	0	2.9989	0	7.1	0	9607300	0	9607300	0	0	0	0	0	2	0	2
Q8NFL0	2	2	2	UDP-GlcNAc:betaGal beta-1,3-N-acetylglucosaminyltransferase 7	B3GNT7	2	2	2	45.987	0.00054735	1.9797	2.5	5	2.5	17441000	633750	14214000	2593500	0	0	0	0	2	0	2
O60512	2	2	2	Beta-1,4-galactosyltransferase 3	B4GALT3	2	2	2	43.927	0.0026969	1.8758	0	9.2	0	11622000	0	11622000	0	0	0	0	0	3	0	3
P23560	2	2	2	Brain-derived neurotrophic factor	BDNF	2	2	2	27.818	0	5.2329	0	9.3	0	16310000	0	16310000	0	0	0	0	0	2	0	2
Q9BXJ4	2	2	2	Complement C1q tumor necrosis factor-related protein 3	C1QTNF3	2	2	2	26.994	0	5.8247	5.3	8.9	8.9	243490000	7081200	218030000	18379000	0	121300000	86905000	1	17	3	21
Q9BXJ0	2	2	2	Complement C1q tumor necrosis factor-related protein 5	C1QTNF5	2	2	2	25.298	0	25.566	5.3	5.3	13.6	54528000	19518000	12262000	22748000	0	0	0	2	2	5	9
P04003	2	2	2	C4b-binding protein alpha chain	C4BPA	2	2	2	67.033	0	2.9776	0	4.2	0	5821800	0	5821800	0	0	0	0	0	2	0	2
Q5BLP8	2	2	2	Neuropeptide-like protein C4orf48	C4orf48	2	2	2	10.17	0	3.9446	21.1	21.1	21.1	54832000	10767000	23293000	20773000	304430000	190640000	190860000	2	2	4	8
Q9NS85	2	2	2	Carbonic anhydrase-related protein 10	CA10	2	2	2	37.562	0	2.731	3	6.4	0	11788000	9055600	2732600	0	0	0	0	1	1	0	2
Q05682	2	2	2	Caldesmon	CALD1	2	2	2	93.23	0	6.4839	2.5	4.7	0	29923000	4630300	25292000	0	36516000	27448000	0	0	4	0	4
P27482	2	1	1	Calmodulin-like protein 3	CALML3	2	1	1	16.891	0	3.6891	8.1	13.4	13.4	20933000	4586200	4535000	11811000	0	0	0	1	1	1	3
O43852	2	2	2	Calumenin	CALU	2	2	2	37.106	0	6.255	4.1	2.2	0	8086400	8086400	0	0	0	0	0	1	1	0	2
Q9NYX4	2	2	2	Neuron-specific vesicular protein calcyon	CALY	2	2	2	23.433	0	4.899	6	12.9	12.9	149450000	11059000	118030000	20357000	0	176970000	77872000	3	4	2	9
P49913	2	2	2	Cathelicidin antimicrobial peptide	CAMP	2	2	2	19.301	0	2.379	6.5	11.2	0	7736600	476520	7260100	0	0	0	0	0	2	0	2
P47756	2	2	2	F-actin-capping protein subunit beta	CAPZB	2	2	2	30.628	0	2.6562	3.7	8.8	5.1	26372000	2719800	12166000	11487000	0	0	0	0	2	1	3
Q9Y2V2	2	2	2	Calcium-regulated heat-stable protein 1	CARHSP1	2	2	2	15.892	0	3.7241	18.4	18.4	18.4	51243000	17186000	20965000	13092000	44183000	11545000	22894000	3	2	1	6
P23435	2	1	1	Cerebellin-1	CBLN1	2	1	1	21.097	0	6.404	10.9	0	10.9	20068000	9328200	0	10740000	0	0	0	0	0	1	1
Q8IUK8	2	2	1	Cerebellin-2	CBLN2	2	2	1	24.084	0	4.8864	9.4	5.8	9.4	31731000	13189000	2911400	15631000	9986300	0	8163200	3	0	2	5
P0C7W6	2	2	2	Coiled-coil domain-containing protein 172	CCDC172	2	2	2	31.035	0	2.5236	5.8	11.2	5.8	3.6804e+09	209280000	3.2554e+09	215720000	0	0	0	1	4	1	6
O00622	2	2	2	CCN family member 1	CCN1	2	2	2	42.026	0.0037413	1.7969	0	7.1	0	9238200	0	9238200	0	0	0	0	0	2	0	2
Q1T7A3	2	2	2	CD177	CD177	2	2	2	44.325	0.00054885	2.0075	0	0	7.4	15389000	0	0	15389000	0	0	0	0	0	6	6
P26842	2	2	2	CD27 antigen	CD27	2	2	2	29.137	0	24.086	0	15.8	0	177190000	0	177190000	0	0	0	0	0	8	0	8
Q9UGN4	2	2	2	CMRF35-like molecule 8	CD300A	2	2	2	33.2	0	52.334	10.4	10.4	10.4	108860000	8687500	71058000	29114000	22216000	54090000	31954000	1	2	3	6
Q9NPF0	2	2	2	CD320 antigen	CD320	2	2	2	28.991	0	3.6656	3.9	7.1	7.1	28320000	4130400	15570000	8619600	0	9974800	7390700	2	3	2	7
P19256-3	2	2	2	Isoform 3 of Lymphocyte function-associated antigen 3	CD58	2	2	2	27.96	0	5.7265	4	10.5	4	84303000	16750000	41315000	26238000	0	0	0	1	2	1	4
P55283	2	2	2	Cadherin-4	CDH4	2	2	2	100.28	0	5.2227	2.5	1.2	2.5	159490000	54170000	61005000	44319000	89031000	0	34833000	4	2	3	9
Q9Y696	2	2	2	Chloride intracellular channel protein 4	CLIC4	2	2	2	28.772	0	15.068	0	15	0	29504000	0	29504000	0	0	0	0	0	6	0	6
Q07092	2	2	2	Collagen alpha-1(XVI) chain	COL16A1	2	2	2	157.75	0	34.395	2.1	1.2	1.2	105510000	49672000	50616000	5218400	0	0	0	2	1	1	4
Q9Y6Z7	2	2	2	Collectin-10	COLEC10	2	2	2	30.705	0	3.0172	3.2	6.9	6.9	49957000	3146200	29456000	17355000	0	9988400	5194600	0	2	2	4
P31146	2	2	2	Coronin-1A	CORO1A	2	2	2	51.026	0	4.3652	0	2.4	5.9	18338000	0	5961800	12376000	0	0	0	0	1	3	4
Q8N4T0	2	2	2	Carboxypeptidase A6	CPA6	2	2	2	51.007	0	7.2629	0	5.9	0	20596000	0	20596000	0	0	0	0	0	2	0	2
P46108	2	2	2	Adapter molecule crk	CRK	2	2	2	33.83	0	3.7073	0	6.9	0	5374600	0	5374600	0	0	0	0	0	2	0	2
P46109	2	2	2	Crk-like protein	CRKL	2	2	2	33.777	0	9.7749	0	5	4	11699000	0	7259800	4439600	0	0	0	0	1	1	2
Q14894	2	2	2	Ketimine reductase mu-crystallin	CRYM	2	2	2	33.775	0	7.8714	3.2	8	3.2	22157000	1902100	15250000	5005000	0	0	0	1	4	1	6
Q14247	2	2	2	Src substrate cortactin	CTTN	2	2	2	61.585	0	2.7724	0	3.6	0	11847000	0	11847000	0	0	0	0	0	2	0	2
P48061	2	2	2	Stromal cell-derived factor 1	CXCL12	2	2	2	10.666	0	5.0812	0	23.7	15.1	17596000	0	12952000	4644900	0	0	0	0	2	0	2
P99999	2	2	2	Cytochrome c	CYCS	2	2	2	11.749	0	4.4294	13.3	21	13.3	73866000	5945700	45772000	22148000	0	0	0	0	3	3	6
Q9NUQ9	2	2	2	CYFIP-related Rac1 interactor B	CYRIB	2	2	2	36.748	0	2.2983	3.4	7.4	3.4	12710000	737930	9427000	2545600	0	0	0	0	2	1	3
Q9NWV4	2	2	2	CXXC motif containing zinc binding protein	CZIB	2	2	2	18.048	0	7.7422	10.6	15.6	10.6	29118000	5537100	8551700	15030000	0	0	0	1	2	1	4
Q16643	2	2	2	Drebrin	DBN1	2	2	2	71.428	0	24.576	0	5.2	0	21711000	0	21711000	0	0	0	0	0	2	0	2
P59665	2	2	2	Neutrophil defensin 1	DEFA1	2	2	2	10.201	0	5.8909	19.1	19.1	19.1	1.6087e+09	261950000	850660000	496080000	796000000	623490000	907710000	4	9	3	16
Q9UBU2	2	2	2	Dickkopf-related protein 2	DKK2	2	2	2	28.447	0	17.643	6.9	0	5.4	17902000	9357700	0	8544100	0	0	0	1	0	1	2
H0Y5P1	2	2	2	Delta like non-canonical Notch ligand 2 (Fragment)	DLK2	2	2	2	30.424	0	2.3044	7.3	7.3	4.2	27210000	8264400	12301000	6644800	18583000	6931600	0	2	1	0	3
P51530	2	2	2	DNA replication ATP-dependent helicase/nuclease DNA2	DNA2	2	2	2	120.41	0.0010846	1.9372	0.8	0.8	2.3	697000000	220030000	205210000	271770000	0	0	0	3	3	2	8
Q8IVF4	2	2	2	Dynein axonemal heavy chain 10	DNAH10	2	2	2	514.83	0.0042735	1.7919	0.3	0.3	0.7	1164400000	2152800	29270000	1132900000	80135000	235900000	0	1	2	2	5
Q9NYC9	2	2	2	Dynein axonemal heavy chain 9	DNAH9	2	2	2	511.87	0	2.6568	0	0.3	0.5	468390000	0	337670000	130730000	0	0	0	0	1	1	2
O43598	2	2	2	2-deoxynucleoside 5-phosphate N-hydrolase 1	DNPH1	2	2	2	19.108	0	12.247	0	0	18.4	23089000	0	0	23089000	0	0	0	0	0	2	2
Q9H4A9	2	2	2	Dipeptidase 2	DPEP2	2	2	2	53.364	0	28.834	0	7	3.7	22190000	0	21227000	963150	0	0	0	0	2	0	2
P63167	2	2	2	Dynein light chain 1, cytoplasmic	DYNLL1	2	2	2	10.366	0	2.6137	0	25.8	0	9131100	0	9131100	0	0	0	0	0	2	0	2
P42892	2	2	2	Endothelin-converting enzyme 1	ECE1	2	2	2	87.163	0	6.0836	0	4.2	0	18811000	0	18811000	0	0	0	0	0	3	0	3
P26641	2	2	2	Elongation factor 1-gamma	EEF1G	2	2	2	50.118	0	2.9022	3	2.3	0	6863600	2298100	4565500	0	0	0	0	1	1	0	2
B4DXG7	2	2	2	EFNA4-EFNA3 readthrough	EFNA4-EFNA3	2	2	2	26.105	0	9.3896	6.9	12.9	6.9	105310000	44128000	35335000	25852000	0	0	0	2	2	1	5
P63241	2	2	2	Eukaryotic translation initiation factor 5A-1	EIF5A	2	2	2	16.832	0	12.274	7.8	7.8	18.8	40788000	931940	15042000	24813000	0	10074000	27453000	1	2	4	7
Q5UCC4	2	2	2	ER membrane protein complex subunit 10	EMC10	2	2	2	27.347	0	2.4745	0	10.3	0	13060000	0	13060000	0	0	0	0	0	3	0	3
Q07075	2	2	2	Glutamyl aminopeptidase	ENPEP	2	2	2	109.24	0.0068385	1.7049	0	2	1	10937000	0	10498000	439040	0	0	0	0	2	0	2
P54764	2	2	2	Ephrin type-A receptor 4	EPHA4	2	2	2	109.86	0	3.3819	2.3	1.3	2.3	40127000	6171300	11457000	22499000	21601000	0	12312000	2	1	1	4
Q96HE7	2	2	2	ERO1-like protein alpha	ERO1A	2	2	2	54.392	0	3.1324	0	6	0	10936000	0	10936000	0	0	0	0	0	2	0	2
Q96AP7	2	2	2	Endothelial cell-selective adhesion molecule	ESAM	2	2	2	41.176	0	5.7918	2.8	6.4	3.6	35389000	3186000	18791000	13412000	0	0	0	1	3	1	5
Q9Y624	2	2	2	Junctional adhesion molecule A	F11R	2	2	2	32.583	0	5.3284	7.7	7.7	7.7	216820000	7049400	177680000	32090000	0	100240000	24816000	2	3	2	7
P98173-3	2	2	2	Isoform 3 of Protein FAM3A	FAM3A	2	2	2	21.164	0.00055157	2.0642	0	16.7	0	4910900	0	4910900	0	0	0	0	0	2	0	2
Q96BQ1	2	2	2	Protein FAM3D	FAM3D	2	2	2	24.963	0.0053135	1.7452	0	9.8	0	7145000	0	7145000	0	0	0	0	0	2	0	2
P25445	2	2	2	Tumor necrosis factor receptor superfamily member 6	FAS	2	2	2	37.732	0	20.189	7.2	7.2	4.8	46004000	5792400	22723000	17489000	3547000	4627900	0	1	2	1	4
P14324	2	2	2	Farnesyl pyrophosphate synthase	FDPS	2	2	2	48.275	0.00055371	2.0892	0	6	0	8815700	0	8815700	0	0	0	0	0	2	0	2
Q13642-1	2	2	2	Isoform 1 of Four and a half LIM domains protein 1	FHL1	2	2	2	31.895	0	3.7884	4.3	3.6	3.6	16828000	4415400	4934300	7478300	0	0	0	1	1	1	3
P26885	2	2	2	Peptidyl-prolyl cis-trans isomerase FKBP2	FKBP2	2	2	2	15.649	0	2.1851	0	9.2	0	7018500	0	7018500	0	0	0	0	0	2	0	2
Q4ZHG4	2	2	2	Fibronectin type III domain-containing protein 1	FNDC1	2	2	2	205.56	0.0005534	2.0855	0	1.4	0.8	8689500	0	6736700	1952900	0	0	0	0	2	0	2
Q9H0Q3	2	2	2	FXYD domain-containing ion transport regulator 6	FXYD6	2	2	2	10.542	0	11.867	15.8	15.8	15.8	594250000	217240000	139000000	238020000	75353000	23498000	24002000	14	5	6	25
Q8N428	2	2	2	Polypeptide N-acetylgalactosaminyltransferase 16	GALNT16	2	2	2	63.073	0	14.231	0	5	3.6	24522000	0	22984000	1538400	0	0	0	0	2	0	2
A0A1B1CYC5	2	2	2	Vitamin D binding protein (Fragment)	Gc	2	2	2	3.7183	0	13.432	38.2	38.2	38.2	15172000000	1.0577e+09	12208000000	1.9063e+09	572000000	3.2656e+09	621090000	18	33	13	64
Q9UK05	2	2	2	Growth/differentiation factor 2	GDF2	2	2	2	47.32	0	3.8828	0	9.8	0	16523000	0	16523000	0	0	0	0	0	3	0	3
Q13630	2	2	2	GDP-L-fucose synthase	GFUS	2	2	2	35.892	0	3.5969	0	0	9.7	43831000	0	0	43831000	0	0	0	0	0	2	2
P09681	2	2	2	Gastric inhibitory polypeptide	GIP	2	2	2	17.107	0	3.3507	0	9.2	11.1	22254000	0	11924000	10330000	0	0	0	0	1	1	2
P63211	2	2	2	Guanine nucleotide-binding protein G(T) subunit gamma-T1	GNGT1	2	2	2	8.4958	0	10.454	0	20.3	0	12978000	0	12978000	0	0	0	0	0	2	0	2
P55259	2	2	2	Pancreatic secretory granule membrane major glycoprotein GP2	GP2	2	2	2	59.48	0	2.259	1.7	3.5	1.7	125700000	11746000	95698000	18258000	0	0	0	1	3	2	6
P40197	2	2	2	Platelet glycoprotein V	GP5	2	2	2	60.958	0	2.1738	1.6	3.8	0	7335200	250620	7084600	0	0	0	0	0	2	0	2
A4IF52	2	2	2	GPHB5 protein (Fragment)	GPHB5	2	2	2	12.745	0	3.1816	24.3	24.3	24.3	47671000	18806000	10240000	18626000	33725000	5683000	20250000	2	2	1	5
C7DJS2	2	1	1	Glutathione S-transferase (Fragment)	GSTP1	2	1	1	16.667	0	5.9144	25.2	13.2	25.2	52187000	19842000	0	32345000	0	0	0	4	0	3	7
Q02846	2	2	2	Retinal guanylyl cyclase 1	GUCY2D	2	2	2	120.06	0	3.2599	1.5	1.3	0	16697000	12721000	3976600	0	0	0	0	1	1	0	2
P62805	2	2	2	Histone H4	H4C1	2	2	2	11.367	0	2.6649	17.5	7.8	7.8	49133000	34625000	3287400	11220000	0	0	0	4	0	1	5
O95479	2	2	2	GDH/6PGL endoplasmic bifunctional protein	H6PD	2	2	2	88.892	0	5.6252	0	5.1	0	9035600	0	9035600	0	0	0	0	0	2	0	2
Q9H0R4	2	2	2	Haloacid dehalogenase-like hydrolase domain-containing protein 2	HDHD2	2	2	2	28.536	0.0058263	1.7419	3.1	0	8.1	6613000	1764600	0	4848400	0	0	0	0	0	3	3
A0A288QCU4	2	1	1	MHC class II antigen (Fragment)	HLA-DPB1	2	1	1	10.578	0	11.544	0	19.5	10.3	11836000	0	11836000	0	0	0	0	0	1	0	1
P01903	2	2	2	HLA class II histocompatibility antigen, DR alpha chain	HLA-DRA	2	2	2	28.621	0	14.774	11.4	11.4	11.4	116990000	7419500	66120000	43447000	61556000	98142000	145600000	4	6	4	14
P32754	2	2	2	4-hydroxyphenylpyruvate dioxygenase	HPD	2	2	2	44.934	0	2.2315	5.3	0	2.3	15243000	10526000	0	4717000	0	0	0	2	0	1	3
O14558	2	2	2	Heat shock protein beta-6	HSPB6	2	2	2	17.135	0	2.9548	0	13.1	0	27626000	0	27626000	0	0	0	0	0	2	0	2
P48551	2	2	2	Interferon alpha/beta receptor 2	IFNAR2	2	2	2	57.758	0	2.122	1.9	1.9	3.5	17482000	3620600	0	13861000	0	0	0	1	1	1	3
B2MUX6	2	1	1	Insulin-like growth factor II	IGF2	2	1	1	7.6467	0.0063425	1.7345	26.1	23.2	26.1	18552000	10693000	0	7859400	0	0	0	1	0	0	1
A0A8D9MM72	2	1	0	mRNA (Fragment)	IGHV3-21	2	1	0	10.589	0	8.8337	11.2	30.6	11.2	18812000	0	18812000	0	0	0	0	0	2	0	2
P0DMQ5	2	2	2	Putative transmembrane protein INAFM2	INAFM2	2	2	2	15.439	0	12.391	19	19	19	94171000	26963000	8901000	58308000	28170000	0	19163000	2	2	1	5
P55103	2	2	2	Inhibin beta C chain	INHBC	2	2	2	38.237	0	20.057	2.3	7.7	7.7	60842000	10559000	15699000	34584000	0	0	0	1	2	2	5
Q8TB96	2	2	2	T-cell immunomodulatory protein	ITFG1	2	2	2	68.107	0.00055066	2.0537	0	1.5	1.1	5559200	0	2949500	2609700	0	0	0	0	1	0	1
O43736	2	2	2	Integral membrane protein 2A	ITM2A	2	2	2	29.741	0	2.1801	4.9	4.9	0	13411000	8448700	4961900	0	0	0	0	3	1	0	4
Q9BX67	2	2	2	Junctional adhesion molecule C	JAM3	2	2	2	35.02	0	5.732	8.1	3.2	8.1	47614000	35437000	0	12178000	0	0	0	4	1	1	6
P01591	2	2	2	Immunoglobulin J chain	JCHAIN	2	2	2	18.098	0	3.9901	15.7	15.7	15.7	61305000	24505000	34074000	2725700	104410000	25903000	0	2	2	2	6
Q96I82-2	2	2	2	Isoform 2 of Kazal-type serine protease inhibitor domain-containing protein 1	KAZALD1	2	2	2	26.525	0	14.931	0	7.1	7.9	13950000	0	8908300	5042100	0	0	0	0	1	1	2
P49862	2	2	2	Kallikrein-7	KLK7	2	2	2	27.524	0	13.138	0	12.3	0	14982000	0	14982000	0	0	0	0	0	2	0	2
Q5T750	2	2	2	Protein KPLCE	KPLCE	2	2	2	26.238	0.0098191	1.5278	4.8	0	8	23650000	3622800	0	20027000	0	0	0	1	0	2	3
Q9GZZ8	2	2	2	Extracellular glycoprotein lacritin	LACRT	2	2	2	14.246	0	5.1552	16.7	16.7	16.7	483620000	21144000	410930000	51538000	82211000	228840000	83415000	3	3	3	9
Q969E1	2	2	2	Liver-expressed antimicrobial peptide 2	LEAP2	2	2	2	8.8135	0	11.245	26	37.7	26	115490000	13426000	98616000	3451000	0	50574000	54368000	2	5	0	7
P41159	2	2	2	Leptin	LEP	2	2	2	18.64	0	3.1224	0	16.8	16.8	55295000	0	53866000	1429300	0	46199000	20053000	0	3	0	3
O75023	2	2	2	Leukocyte immunoglobulin-like receptor subfamily B member 5	LILRB5	2	2	2	64.066	0	9.6589	0	5.4	3.2	10456000	0	9503100	953300	0	0	0	0	3	0	3
P38571	2	2	2	Lysosomal acid lipase/cholesteryl ester hydrolase	LIPA	2	2	2	45.418	0	14.732	2.8	6.8	2.8	45669000	4102500	33464000	8102300	0	0	0	1	3	1	5
P02545	2	2	2	Prelamin-A/C	LMNA	2	2	2	74.139	0.00054825	1.9926	0	1.7	1.5	9202800	0	5754000	3448700	0	0	0	0	1	1	2
Q14210	2	2	2	Lymphocyte antigen 6D	LY6D	2	2	2	13.286	0	4.8074	10.9	10.9	10.9	42643000	1859600	24644000	16139000	0	18170000	10865000	0	2	1	3
A0A087WZS0	2	1	1	Ly6/neurotoxin 1 (Fragment)	LYNX1	2	1	1	9.1798	0	11.24	28	28	28	65048000	33705000	27996000	3346100	0	0	0	1	1	1	3
Q7Z553	2	2	2	MAM domain-containing glycosylphosphatidylinositol anchor protein 2	MDGA2	2	2	2	107.43	0	5.3218	0	1.5	0.9	12707000	0	12707000	0	0	0	0	0	1	1	2
P21741	2	2	2	Midkine	MDK	2	2	2	15.585	0	25.52	0	14.7	7	31208000	0	24514000	6694500	0	0	0	0	1	2	3
Q96J80	2	2	2	Mammalian ependymin-related protein 1	MERP1	2	2	2	38.14	0	2.5041	3.2	0	5.8	76221000	65492000	0	10729000	0	0	0	2	0	3	5
H0YGS3	2	2	2	Microfibril associated protein 5 (Fragment)	MFAP5	2	2	2	9.4431	0	5.51	19	15.2	15.2	71880000	2550000	42254000	27075000	0	0	0	1	3	1	5
P08493	2	2	2	Matrix Gla protein	MGP	2	2	2	12.353	0	96.946	23.3	23.3	23.3	973310000	83568000	522070000	367670000	522920000	451640000	442040000	6	9	9	24
P03956	2	2	2	Interstitial collagenase	MMP1	2	2	2	54.006	0	2.1022	0	3.6	0	10058000	0	10058000	0	0	0	0	0	3	0	3
P05164	2	2	2	Myeloperoxidase	MPO	2	2	2	83.868	0	2.7097	0	2.7	0	3729800	0	3729800	0	0	0	0	0	2	0	2
P25325	2	2	2	3-mercaptopyruvate sulfurtransferase	MPST	2	2	2	33.178	0	3.2604	0	0	14.5	12358000	0	0	12358000	0	0	0	0	0	2	2
P84157-2	2	2	1	Isoform 2 of Matrix-remodeling-associated protein 7	MXRA7	2	2	1	17.493	0	10.044	8.8	7.1	8.8	77257000	52963000	3010300	21283000	22098000	0	21158000	5	2	5	12
O14950	2	2	2	Myosin regulatory light chain 12B	MYL12B	2	2	2	19.779	0.00054975	2.0408	0	5.8	6.4	3668300	0	3668300	0	0	0	0	0	1	1	2
P10916	2	2	2	Myosin regulatory light chain 2, ventricular/cardiac muscle isoform	MYL2	2	2	2	18.789	0	3.6306	0	13.9	0	10174000	0	10174000	0	0	0	0	0	2	0	2
Q9UK23	2	2	2	N-acetylglucosamine-1-phosphodiester alpha-N-acetylglucosaminidase	NAGPA	2	2	2	56.072	0.0005531	2.0848	0	5.4	0	6705300	0	6705300	0	0	0	0	0	2	0	2
Q15843	2	2	2	NEDD8	NEDD8	2	2	2	9.0714	0	4.6666	17.3	17.3	17.3	32721000	4469500	3091500	25160000	0	0	0	1	1	1	3
Q8TDF5	2	2	2	Neuropilin and tolloid-like protein 1	NETO1	2	2	2	60.191	0	3.7753	3.9	2.1	3.9	19136000	8730900	0	10405000	0	0	0	2	1	2	5
O14745	2	2	2	Na(+)/H(+) exchange regulatory cofactor NHE-RF1	NHERF1	2	2	2	38.868	0	4.9611	3.9	9.5	3.9	17866000	4575000	6865300	6425700	0	0	0	1	2	1	4
Q9GZT8	2	2	2	NIF3-like protein 1	NIF3L1	2	2	2	41.968	0	10.663	0	6.1	9.5	56058000	0	16431000	39627000	0	0	0	0	1	1	2
Q13232	2	2	2	Nucleoside diphosphate kinase 3	NME3	2	2	2	19.015	0	9.6296	16	16	16	32305000	8348100	21855000	2102000	7003000	8939100	3517100	1	3	1	5
Q5JPE7	2	2	2	BOS complex subunit NOMO2	NOMO2	2	2	2	139.44	0	2.8749	0	1.7	0	10205000	0	10205000	0	0	0	0	0	2	0	2
Q9UM47	2	2	2	Neurogenic locus notch homolog protein 3	NOTCH3	2	2	2	243.63	0.0010887	1.9552	0.5	1	0.5	15748000	1285500	8525700	5936400	0	0	0	0	2	1	3
O15118	2	2	2	NPC intracellular cholesterol transporter 1	NPC1	2	2	2	142.17	0	3.2789	2	1.1	2	37075000	16587000	3791400	16697000	83706000	0	24910000	2	1	2	5
Q9NQX5	2	2	2	Neural proliferation differentiation and control protein 1	NPDC1	2	2	2	34.516	0	49.157	8.6	8	8	97518000	11502000	81670000	4346500	0	0	0	2	1	0	3
Q496H8	2	2	2	Neuritin-like protein	NRN1L	2	2	2	17.786	0	3.5326	13.9	0	13.9	33854000	18610000	0	15244000	13481000	0	4562600	3	0	3	6
Q9BW91	2	2	2	ADP-ribose pyrophosphatase, mitochondrial	NUDT9	2	2	2	39.125	0.0032137	1.8219	2.9	6	2.9	5600000000	1364700000	332360000	3.903e+09	0	0	0	1	2	1	4
Q8WWZ8	2	2	2	Oncoprotein-induced transcript 3 protein	OIT3	2	2	2	60.021	0	2.174	0	3.9	0	13490000	0	13490000	0	0	0	0	0	2	0	2
P61457	2	2	2	Pterin-4-alpha-carbinolamine dehydratase	PCBD1	2	2	2	11.999	0	7.0794	23.1	0	23.1	28749000	16539000	0	12210000	14276000	0	4164700	2	0	0	2
Q15365	2	2	2	Poly(rC)-binding protein 1	PCBP1	2	2	2	37.497	0	3.0148	0	7.6	0	12368000	0	12368000	0	0	0	0	0	2	0	2
Q8TAB3	2	2	2	Protocadherin-19	PCDH19	2	2	2	126.25	0	2.7857	0	3	1.9	14395000	0	13273000	1122100	0	0	0	0	4	0	4
Q9Y5H3	2	2	1	Protocadherin gamma-A10	PCDHGA10	2	2	1	101.45	0.0098039	1.5181	0	2.9	0	17840000	0	17840000	0	0	0	0	0	2	0	2
P29120	2	2	2	Neuroendocrine convertase 1	PCSK1	2	2	2	84.151	0	3.7319	2.5	2.5	2.5	29469000	11019000	16470000	1980600	11889000	10557000	0	2	2	2	6
P16234	2	2	2	Platelet-derived growth factor receptor alpha	PDGFRA	2	2	2	122.67	0.0078288	1.6316	0	2.3	0	8671000	0	8671000	0	0	0	0	0	2	0	2
Q53GG5	2	2	2	PDZ and LIM domain protein 3	PDLIM3	2	2	2	39.232	0	25.39	0	8.2	0	34638000	0	34638000	0	0	0	0	0	4	0	4
Q15121	2	2	2	Astrocytic phosphoprotein PEA-15	PEA15	2	2	2	15.04	0	3.7036	0	23.8	0	14871000	0	14871000	0	0	0	0	0	2	0	2
G3XA84	2	2	2	Placental growth factor	PGF	2	2	2	19.21	0	13.638	0	18.9	0	75013000	0	75013000	0	0	0	0	0	2	0	2
Q96G03	2	2	2	Phosphopentomutase	PGM2	2	2	2	68.283	0	2.9495	1.6	0	3.4	13273000	1144300	0	12129000	0	0	0	1	0	2	3
Q9NRX4	2	2	2	14 kDa phosphohistidine phosphatase	PHPT1	2	2	2	13.832	0	4.9571	25.6	8.8	8.8	43301000	22233000	2553200	18514000	0	0	0	3	1	2	6
P19957	2	2	2	Elafin	PI3	2	2	2	12.269	0	3.1292	0	17.1	0	13760000	0	13760000	0	0	0	0	0	3	0	3
Q9UKJ1	2	2	2	Paired immunoglobulin-like type 2 receptor alpha	PILRA	2	2	2	34.004	0	6.1787	6.3	6.3	6.3	121790000	17753000	76030000	28002000	42650000	57424000	20180000	2	2	1	5
Q9GZP4	2	2	2	PITH domain-containing protein 1	PITHD1	2	2	2	24.178	0	2.6202	4.3	10	4.3	15653000	2030800	7654000	5968200	0	0	0	0	2	1	3
Q504Y2	2	2	2	Extracellular tyrosine-protein kinase PKDCC	PKDCC	2	2	2	54.131	0	4.9169	0	2.8	2	23227000	0	18259000	4968300	0	0	0	0	1	1	2
Q13835	2	2	2	Plakophilin-1	PKP1	2	2	2	82.86	0	2.4482	0	0	2.9	10060000	0	0	10060000	0	0	0	0	0	2	2
O60664	2	2	2	Perilipin-3	PLIN3	2	2	2	47.074	0	9.2258	0	6.5	3.7	19495000	0	17046000	2448400	0	0	0	0	2	1	3
O43157	2	2	2	Plexin-B1	PLXNB1	2	2	2	232.3	0	2.5054	0	1.4	0.5	13076000	0	11369000	1706400	0	0	0	0	4	0	4
P16233	2	2	2	Pancreatic triacylglycerol lipase	PNLIP	2	2	2	51.156	0	4.1538	4.1	2.4	6.5	26262000	858520	7331800	18072000	0	0	0	0	1	2	3
P45877	2	2	2	Peptidyl-prolyl cis-trans isomerase C	PPIC	2	2	2	22.763	0	10.644	6.1	9.9	6.1	103480000	12232000	50608000	40638000	0	0	0	2	4	2	8
Q5SGD2	2	2	2	Protein phosphatase 1L	PPM1L	2	2	2	41.053	0	2.1984	2.5	8.9	2.5	38399000	1233000	32022000	5143200	0	0	0	0	4	1	5
P30153	2	2	2	Serine/threonine-protein phosphatase 2A 65 kDa regulatory subunit A alpha isoform	PPP2R1A	2	2	2	65.308	0	16.412	0	2.2	3.4	1676900	0	1676900	0	0	0	0	0	1	1	2
P10644	2	2	2	cAMP-dependent protein kinase type I-alpha regulatory subunit	PRKAR1A	2	2	2	42.981	0	2.1278	0	2.1	5	23440000	0	12662000	10778000	0	0	0	0	1	2	3
P60891	2	2	2	Ribose-phosphate pyrophosphokinase 1	PRPS1	2	2	2	34.834	0	3.5271	0	9.1	9.1	27588000	0	8990500	18598000	0	5398700	11907000	0	0	2	2
Q5FWE3	2	2	2	Proline-rich transmembrane protein 3	PRRT3	2	2	2	102.2	0	35.282	1.8	2.4	4.3	60012000	21805000	14342000	23865000	0	0	0	1	2	2	5
O43653	2	2	2	Prostate stem cell antigen	PSCA	2	2	2	11.959	0	2.9987	24.6	0	24.6	26708000	11688000	0	15020000	15285000	0	6770100	2	0	2	4
P25787	2	2	2	Proteasome subunit alpha type-2	PSMA2	2	2	2	25.898	0	6.2574	0	0	15.4	4783900	0	0	4783900	0	0	0	0	0	2	2
P28070	2	2	2	Proteasome subunit beta type-4	PSMB4	2	2	2	29.204	0	7.7855	5.7	0	5.7	17870000	3273800	0	14596000	0	0	0	0	0	2	2
P28072	2	2	2	Proteasome subunit beta type-6	PSMB6	2	2	2	25.357	0	3.9251	8.8	4.6	8.8	41360000	6802100	5449300	29109000	5687500	0	16114000	1	1	2	4
P28062	2	2	2	Proteasome subunit beta type-8	PSMB8	2	2	2	30.354	0	3.4262	0	9.4	5.1	5600200	0	5204900	395310	0	0	0	0	2	0	2
O00233	2	2	2	26S proteasome non-ATPase regulatory subunit 9	PSMD9	2	2	2	24.682	0	4.1569	0	0	8.5	26286000	0	0	26286000	0	0	0	0	0	2	2
P21246	2	2	2	Pleiotrophin	PTN	2	2	2	18.942	0	8.8275	14.3	0	23.8	49658000	2438100	0	47220000	0	0	0	0	0	3	3
Q16849	2	2	2	Receptor-type tyrosine-protein phosphatase-like N	PTPRN	2	2	2	105.85	0	6.7922	1.4	3.2	1.4	54196000	4011900	40656000	9528000	0	0	0	2	2	2	6
P61106	2	2	2	Ras-related protein Rab-14	RAB14	2	2	2	23.897	0	5.836	0	11.2	0	5579300	0	5579300	0	0	0	0	0	3	0	3
P62820	2	2	1	Ras-related protein Rab-1A	RAB1A	2	2	1	22.677	0	5.8299	0	5.4	7.8	38199000	0	6792300	31407000	0	0	0	0	1	1	2
P20340	2	2	2	Ras-related protein Rab-6A	RAB6A	2	2	2	23.593	0.00054855	1.9987	5.3	10.6	5.3	28619000	3938700	7861700	16818000	0	0	0	0	2	1	3
O95072	2	2	2	Meiotic recombination protein REC8 homolog	REC8	2	2	2	62.613	0.0026853	1.8415	1.8	4.2	1.8	100790000	4764700	67456000	28574000	0	0	0	1	3	2	6
Q9Y644	2	2	2	Beta-1,3-N-acetylglucosaminyltransferase radical fringe	RFNG	2	2	2	36.423	0	9.0914	0	9.4	0	4378000	0	4378000	0	0	0	0	0	4	0	4
Q6IB39	2	2	2	RNASE6 protein	RNASE6	2	2	2	17.196	0	4.5388	18.7	12	12	260120000	243580000	8751900	7785000	0	72602000	87256000	4	2	3	9
P31949	2	2	2	Protein S100-A11	S100A11	2	2	2	11.74	0	2.6934	0	19	8.6	38905000	0	27166000	11739000	0	0	0	0	4	2	6
P06703	2	2	2	Protein S100-A6	S100A6	2	2	2	10.18	0	2.1007	16.7	16.7	16.7	245230000	15744000	40942000	188540000	0	0	0	2	1	1	4
Q9HB40	2	2	2	Retinoid-inducible serine carboxypeptidase	SCPEP1	2	2	2	50.83	0	4.3007	0	2.4	4.4	19029000	0	13131000	5898700	0	0	0	0	1	1	2
P31431	2	2	2	Syndecan-4	SDC4	2	2	2	21.641	0	6.9599	12.1	7.1	12.1	78020000	49737000	3078800	25204000	43974000	0	15705000	3	1	1	5
Q9C0C4	2	2	2	Semaphorin-4C	SEMA4C	2	2	2	92.622	0	35.277	3.2	3.2	3.2	33937000	3372800	20283000	10281000	11673000	10062000	12570000	2	5	3	10
Q92854	2	2	2	Semaphorin-4D	SEMA4D	2	2	2	96.149	0	5.4366	0	2.3	0	2842000	0	2842000	0	0	0	0	0	2	0	2
Q9P283	2	2	2	Semaphorin-5B	SEMA5B	2	2	2	125.91	0	4.6096	0	2.2	0	6647800	0	6647800	0	0	0	0	0	2	0	2
I3L425	2	1	1	Serpin family F member 1 (Fragment)	SERPINF1	2	1	1	9.1032	0	5.3644	36.8	36.8	36.8	79119000	59587000	17281000	2251300	0	0	0	1	1	0	2
P35247	2	2	2	Pulmonary surfactant-associated protein D	SFTPD	2	2	2	37.728	0	27.278	10.9	10.9	4	84927000	7767900	70499000	6660200	30981000	43202000	0	1	2	1	4
Q9UJC5	2	2	2	SH3 domain-binding glutamic acid-rich-like protein 2	SH3BGRL2	2	2	2	12.326	0	2.2694	0	25.2	13.1	11515000	0	8023200	3492100	0	0	0	0	2	0	2
Q9H299	2	2	2	SH3 domain-binding glutamic acid-rich-like protein 3	SH3BGRL3	2	2	2	10.438	0	22.471	31.2	31.2	31.2	547310000	88249000	107010000	352050000	67072000	46797000	57849000	2	2	3	7
Q8N114	2	2	2	Protein shisa-5	SHISA5	2	2	2	25.582	0	64.823	15	12.1	12.1	1.5176e+09	170600000	804540000	542440000	0	0	0	4	3	1	8
Q9H173	2	2	2	Nucleotide exchange factor SIL1	SIL1	2	2	2	52.084	0	3.4319	0	5	0	13855000	0	13855000	0	0	0	0	0	2	0	2
Q9ULF5	2	2	2	Zinc transporter ZIP10	SLC39A10	2	2	2	94.131	0	13.621	1.7	2.9	1.7	43781000	10225000	22717000	10839000	0	0	0	2	3	1	6
O75093	2	1	1	Slit homolog 1 protein	SLIT1	2	1	1	167.92	0.0042712	1.7919	1.3	1.3	0.6	1129200000	182290000	820220000	126740000	291280000	214780000	0	10	13	8	31
B2R564	2	2	2	Submaxillary gland androgen regulated protein 3 homolog A (Mouse)	SMR3A	2	2	2	14.117	0	18.261	9.7	24.6	24.6	113370000	13971000	51852000	47548000	0	1130500000	349470000	2	5	4	11
O43291	2	2	2	Kunitz-type protease inhibitor 2	SPINT2	2	2	2	28.228	0	3.6355	8.7	4	4	41976000	13531000	27899000	545310	54989000	23010000	0	6	3	1	10
Q9H741	2	2	2	SREBP regulating gene protein	SPRING1	2	2	2	23.594	0	5.0786	8.8	15.1	8.8	60664000	7655000	51696000	1313500	39014000	36413000	11364000	2	2	0	4
P35321	2	1	1	Cornifin-A	SPRR1A	2	1	1	9.8774	0	3.1191	15.7	34.8	0	4342300	0	4342300	0	0	0	0	0	1	0	1
P22528	2	2	1	Cornifin-B	SPRR1B	2	2	1	9.8875	0	17.218	15.7	34.8	0	38623000	4979000	33644000	0	0	0	0	1	3	0	4
Q01082	2	2	2	Spectrin beta chain, non-erythrocytic 1	SPTBN1	2	2	2	274.61	0	3.8169	0	1.2	0.7	22711000	0	22310000	400280	0	0	0	0	2	0	2
P50502	2	2	2	Hsc70-interacting protein	ST13	2	2	2	41.331	0	5.6554	0	2.7	3.8	22981000	0	11271000	11710000	0	0	0	0	1	1	2
Q9UJ37	2	2	2	Alpha-N-acetylgalactosaminide alpha-2,6-sialyltransferase 2	ST6GALNAC2	2	2	2	41.939	0	3.5329	3.2	5.6	2.4	36512000	1761400	22687000	12063000	0	0	0	0	2	2	4
P16949	2	2	2	Stathmin	STMN1	2	2	2	17.302	0	3.2601	9.4	18.1	0	18609000	2781000	15828000	0	0	0	0	1	1	0	2
Q86Y82	2	2	2	Syntaxin-12	STX12	2	2	2	31.642	0	2.7727	0	11.6	0	21703000	0	21703000	0	0	0	0	0	1	0	1
Q0VAF6	2	2	2	Syncollin	SYCN	2	2	2	14.405	0	2.8159	0	11.9	6	58426000	0	40125000	18301000	0	0	0	0	3	1	4
Q7Z5A8	2	2	2	Chemokine-like protein TAFA-3	TAFA3	2	2	2	14.776	0	5.6033	0	10.5	21.8	18966000	0	6069500	12897000	0	0	0	0	1	2	3
Q07654	2	2	2	Trefoil factor 3	TFF3	2	2	2	8.641	0	4.8188	0	16.2	13.8	55129000	0	54086000	1043200	0	0	0	0	3	0	3
Q86YD3	2	2	2	Transmembrane protein 25	TMEM25	2	2	2	39.284	0	11.099	0	7.1	3.6	30755000	0	28662000	2092200	0	0	0	0	4	1	5
Q9BXS4	2	2	2	Transmembrane protein 59	TMEM59	2	2	2	36.223	0	8.087	6.8	4	6.8	46070000	13144000	23743000	9182500	0	0	0	2	2	1	5
Q92956	2	2	2	Tumor necrosis factor receptor superfamily member 14	TNFRSF14	2	2	2	30.391	0	56.667	9.2	14.1	9.2	90877000	8015800	78217000	4643900	0	0	0	5	7	2	14
Q02223	2	2	2	Tumor necrosis factor receptor superfamily member 17	TNFRSF17	2	2	2	20.165	0	4.6058	6	12.5	6	15253000	450130	10471000	4331400	0	0	0	0	2	1	3
P19438	2	2	2	Tumor necrosis factor receptor superfamily member 1A	TNFRSF1A	2	2	2	50.494	0	13.203	6.4	6.4	3.3	73790000	9604400	42824000	21362000	11278000	17627000	0	2	2	1	5
P20333	2	2	2	Tumor necrosis factor receptor superfamily member 1B	TNFRSF1B	2	2	2	48.291	0	19.289	0	3.3	0	21034000	0	21034000	0	0	0	0	0	3	0	3
O75509	2	2	2	Tumor necrosis factor receptor superfamily member 21	TNFRSF21	2	2	2	71.844	0	25.67	0	4.1	4.1	94004000	0	54037000	39966000	0	36333000	29621000	0	3	2	5
P19237	2	2	2	Troponin I, slow skeletal muscle	TNNI1	2	2	2	21.692	0	3.7982	0	11.8	0	28968000	0	28968000	0	0	0	0	0	4	0	4
Q9H0E2	2	2	2	Toll-interacting protein	TOLLIP	2	2	2	30.281	0	2.7876	0	10.6	4.7	6235900	0	5922700	313180	0	0	0	0	2	0	2
Q9NZC2	2	2	2	Triggering receptor expressed on myeloid cells 2	TREM2	2	2	2	25.447	0	4.4914	0	16.5	0	29597000	0	29597000	0	0	0	0	0	4	0	4
Q6IBS0	2	2	2	Twinfilin-2	TWF2	2	2	2	39.548	0	13.481	3.7	8.6	0	11729000	164690	11565000	0	0	0	0	0	2	0	2
Q96J42	2	2	2	Thioredoxin domain-containing protein 15	TXNDC15	2	2	2	39.885	0	3.0538	0	8.3	8.3	21778000	0	11111000	10668000	0	6666300	6386200	0	2	2	4
P61077	2	2	2	Ubiquitin-conjugating enzyme E2 D3	UBE2D3	2	2	2	16.687	0.0026925	1.863	0	19.7	7.5	27670000	0	21259000	6410300	0	0	0	0	2	1	3
P61088	2	2	2	Ubiquitin-conjugating enzyme E2 N	UBE2N	2	2	2	17.138	0	7.7134	6.6	19.7	0	25510000	1221100	24289000	0	0	0	0	0	2	0	2
P15374	2	2	2	Ubiquitin carboxyl-terminal hydrolase isozyme L3	UCHL3	2	2	2	26.182	0	12.041	13	0	13	36752000	6195400	0	30557000	7116400	0	12591000	0	0	2	2
P61960	2	2	2	Ubiquitin-fold modifier 1	UFM1	2	2	2	9.1175	0	8.1364	0	50.6	0	97560000	0	97560000	0	0	0	0	0	4	0	4
P45974	2	2	2	Ubiquitin carboxyl-terminal hydrolase 5	USP5	2	2	2	95.785	0	6.6364	0	0	2.6	7213800	0	0	7213800	0	0	0	0	0	2	2
Q99536	2	2	2	Synaptic vesicle membrane protein VAT-1 homolog	VAT1	2	2	2	41.92	0	4.4481	0	7.4	0	16553000	0	16553000	0	0	0	0	0	2	0	2
Q6UXI7	2	2	2	Vitrin	VIT	2	2	2	73.929	0	4.832	3.4	2.1	3.4	46206000	12783000	6304600	27118000	12474000	0	10953000	2	1	1	4
Q8TAG5	2	2	2	V-set and transmembrane domain-containing protein 2A	VSTM2A	2	2	2	25.833	0	45.102	5.5	12.7	5.5	357930000	97627000	93924000	166380000	112260000	27533000	81187000	5	3	4	12
A6NLU5	2	2	2	V-set and transmembrane domain-containing protein 2B	VSTM2B	2	2	2	30.297	0	7.4543	8.4	4.9	8.4	35443000	22885000	3490800	9067100	34014000	0	8838600	2	1	2	5
Q96TA2	2	2	2	ATP-dependent zinc metalloprotease YME1L1	YME1L1	2	2	2	86.454	0	2.9185	0	3.4	1	40021000	0	20109000	19912000	0	0	0	0	4	2	6
Q15942	2	2	2	Zyxin	ZYX	2	2	2	61.277	0	4.2934	0	7.7	4.4	10674000	0	10389000	284380	0	0	0	0	2	0	2
A0A5C2GJ45	1	1	1	IG c1085_light_IGKV1-5_IGKJ1 (Fragment)		1	1	1	11.453	0	2.9651	10.7	10.7	10.7	21077000	2302400	8102400	10672000	0	0	0	1	1	2	4
A0A5C2G210	1	1	1	IGL c3311_light_IGKV3-15_IGKJ1 (Fragment)		1	1	1	11.002	0	2.5914	0	17.5	0	4790000	0	4790000	0	0	0	0	0	1	0	1
A0A5C2FUU1	1	1	1	IGL c532_light_IGKV3-20_IGKJ2 (Fragment)		1	1	1	11.787	0.0058294	1.7429	0	8.3	8.3	44912000	0	36604000	8307800	0	0	0	0	1	1	2
A0A5C2GBF1	1	1	1	IGL c41_light_IGLV3-9_IGLJ3 (Fragment)		1	1	1	11.389	0	2.3633	15.1	15.1	15.1	27576000	6054700	15985000	5536600	0	0	0	0	1	0	1
A0A5C2GHE0	1	1	1	IGH + IGL c155_heavy_IGHV5-51_IGHD3-16_IGHJ3 (Fragment)		1	1	1	12.896	0	3.267	0	10.9	0	7678100	0	7678100	0	0	0	0	0	1	0	1
A0A5C2GIQ7	1	1	1	IG c885_light_IGLV1-47_IGLJ3 (Fragment)		1	1	1	11.559	0.00055218	2.072	0	11.8	11.8	24418000	0	9744800	14674000	0	0	0	0	1	2	3
A0A5C2GS91	1	1	1	IG c1793_heavy_IGHV5-51_IGHD4-17_IGHJ4 (Fragment)		1	1	1	13.17	0.002161	1.9017	10	0	10	17123000	5391400	0	11732000	0	0	0	0	0	1	1
B4E247	1	1	1	cDNA FLJ61539, highly similar to Protein EMSY		1	1	1	60.511	0.002694	1.8653	0	4.3	0	229530000	0	229530000	0	0	0	0	0	2	0	2
P16112	1	1	1	Aggrecan core protein	ACAN	1	1	1	261.33	0	2.1596	0.6	0.6	0	9714400	3223200	6491200	0	0	0	0	0	2	0	2
P13686	1	1	1	Tartrate-resistant acid phosphatase type 5	ACP5	1	1	1	36.598	0	2.4529	5.8	5.8	5.8	10702000	2111100	8435000	155440	0	0	0	1	3	0	4
Q9UKQ2	1	1	1	Disintegrin and metalloproteinase domain-containing protein 28	ADAM28	1	1	1	87.147	0.0010923	1.9683	0	1.4	0	2920900	0	2920900	0	0	0	0	0	1	0	1
O15072	1	1	1	A disintegrin and metalloproteinase with thrombospondin motifs 3	ADAMTS3	1	1	1	135.6	0	5.9244	1	1	1	47602000	20507000	8871400	18224000	0	0	0	1	1	0	2
O75173	1	1	1	A disintegrin and metalloproteinase with thrombospondin motifs 4	ADAMTS4	1	1	1	90.196	0	26.996	0	3.1	3.1	28870000	0	22052000	6817900	0	0	0	0	1	1	2
Q9UP79	1	1	1	A disintegrin and metalloproteinase with thrombospondin motifs 8	ADAMTS8	1	1	1	96.459	0	6.2586	0	1.7	0	0	0	0	0	0	0	0	0	1	0	1
P48960	1	1	1	Adhesion G protein-coupled receptor E5	ADGRE5	1	1	1	91.868	0	17.359	0	1.8	0	42435000	0	42435000	0	0	0	0	0	2	0	2
Q99996	1	1	1	A-kinase anchor protein 9	AKAP9	1	1	1	452.98	0.0073337	1.6687	0.3	0.3	0.3	174520000	64932000	47836000	61756000	0	0	0	1	1	1	3
P05186	1	1	1	Alkaline phosphatase, tissue-nonspecific isozyme	ALPL	1	1	1	57.304	0	3.1594	0	2.7	0	3588900	0	3588900	0	0	0	0	0	2	0	2
O15145	1	1	1	Actin-related protein 2/3 complex subunit 3	ARPC3	1	1	1	20.546	0	2.5621	0	7.3	0	3007400	0	3007400	0	0	0	0	0	1	0	1
Q12797-3	1	1	1	Isoform 3 of Aspartyl/asparaginyl beta-hydroxylase	ASPH	1	1	1	25.56	0.009809	1.5271	0	4.9	0	18617000	0	18617000	0	0	0	0	0	2	0	2
Q53RT3	1	1	1	Retroviral-like aspartic protease 1	ASPRV1	1	1	1	36.991	0.00055127	2.0612	0	3.8	0	7066700	0	7066700	0	0	0	0	0	1	0	1
P05026	1	1	1	Sodium/potassium-transporting ATPase subunit beta-1	ATP1B1	1	1	1	35.061	0.0026838	1.8403	0	3.6	0	3588600	0	3588600	0	0	0	0	0	1	0	1
P16615	1	1	1	Sarcoplasmic/endoplasmic reticulum calcium ATPase 2	ATP2A2	1	1	1	114.76	0	4.8295	0	1.4	0	16310000	0	16310000	0	0	0	0	0	1	0	1
O43286	1	1	1	Beta-1,4-galactosyltransferase 5	B4GALT5	1	1	1	45.118	0.0010828	1.9332	2.1	2.1	2.1	58097000	4747900	53349000	0	0	0	0	2	1	1	4
O95817	1	1	1	BAG family molecular chaperone regulator 3	BAG3	1	1	1	61.594	0	3.2056	0	4	0	30246000	0	30246000	0	0	0	0	0	1	0	1
Q9H3K6	1	1	1	BolA-like protein 2	BOLA2	1	1	1	10.116	0	20.93	0	0	22.1	188280000	0	0	188280000	0	0	0	0	0	1	1
Q5VW32	1	1	1	BRO1 domain-containing protein BROX	BROX	1	1	1	46.476	0.0026882	1.8417	2.7	0	2.7	24638000	16587000	0	8051400	0	0	0	0	0	1	1
Q10589	1	1	1	Bone marrow stromal antigen 2	BST2	1	1	1	19.769	0	7.556	0	8.3	0	24152000	0	24152000	0	0	0	0	0	2	0	2
C9IZP8	1	1	1	Complement C1s (Fragment)	C1S	1	1	1	11.808	0	4.124	16.5	16.5	16.5	49885000	9274600	20023000	20587000	0	0	0	1	2	0	3
Q16581	1	1	1	C3a anaphylatoxin chemotactic receptor	C3AR1	1	1	1	53.864	0	8.871	0	5.6	0	79789000	0	79789000	0	0	0	0	0	1	0	1
V9H0D6	1	1	1	Complement C4A3 (Fragment)	C4A	1	1	1	4.3119	0.0047898	1.7538	0	28.9	28.9	79522000	0	75095000	4427400	0	0	0	0	3	1	4
P22748	1	1	1	Carbonic anhydrase 4	CA4	1	1	1	35.032	0	3.1174	0	0	4.8	4547100	0	0	4547100	0	0	0	0	0	1	1
Q9NTU7	1	1	1	Cerebellin-4	CBLN4	1	1	1	21.808	0	3.3529	7	0	0	4873200	4873200	0	0	0	0	0	1	0	0	1
O00585	1	1	1	C-C motif chemokine 21	CCL21	1	1	1	14.646	0	2.6286	13.4	13.4	13.4	28673000	2614700	14498000	11560000	0	0	0	1	1	1	3
Q15762	1	1	1	CD226 antigen	CD226	1	1	1	38.614	0	4.5256	0	6	0	5098800	0	5098800	0	0	0	0	0	1	0	1
Q5ZPR3	1	1	1	CD276 antigen	CD276	1	1	1	57.235	0	13.301	3.4	3.4	3.4	59643000	5815200	50800000	3028600	0	0	0	1	1	1	3
P32320	1	1	1	Cytidine deaminase	CDA	1	1	1	16.185	0.0063358	1.73	11.6	0	0	5421500	5421500	0	0	0	0	0	1	0	0	1
P60953	1	1	1	Cell division control protein 42 homolog	CDC42	1	1	1	21.258	0.0010917	1.9666	0	5.2	5.2	14450000	0	10384000	4066500	0	0	0	0	1	1	2
P40199	1	1	1	Carcinoembryonic antigen-related cell adhesion molecule 6	CEACAM6	1	1	1	37.237	0	4.3076	0	3.8	0	9055500	0	9055500	0	0	0	0	0	2	0	2
P31997	1	1	1	Carcinoembryonic antigen-related cell adhesion molecule 8	CEACAM8	1	1	1	38.153	0	3.1532	0	5.7	5.7	7227200	0	3130500	4096700	0	0	0	0	1	1	2
P06732	1	1	1	Creatine kinase M-type	CKM	1	1	1	43.101	0	4.1997	0	0	3.7	8710500	0	0	8710500	0	0	0	0	0	1	1
Q96NY7	1	1	1	Chloride intracellular channel protein 6	CLIC6	1	1	1	73.011	0	6.0409	4	4	4	10039000	790460	3794800	5453400	0	0	0	0	1	1	2
Q8NFW1	1	1	1	Collagen alpha-1(XXII) chain	COL22A1	1	1	1	161.14	0.00054945	2.0354	0	0.9	0	2890100	0	2890100	0	0	0	0	0	1	0	1
Q14050	1	1	1	Collagen alpha-3(IX) chain	COL9A3	1	1	1	63.615	0	38.217	2.8	2.8	2.8	120380000	0	41597000	78780000	0	0	0	1	2	2	5
O75208	1	1	1	Ubiquinone biosynthesis protein COQ9, mitochondrial	COQ9	1	1	1	35.509	0.0078452	1.6449	4.7	4.7	0	81197000	1895300	79302000	0	0	0	0	0	2	0	2
Q9BRF8	1	1	1	Serine/threonine-protein phosphatase CPPED1	CPPED1	1	1	1	35.548	0.0078125	1.6218	0	3.5	0	4428200	0	4428200	0	0	0	0	0	1	0	1
P29373	1	1	1	Cellular retinoic acid-binding protein 2	CRABP2	1	1	1	15.693	0	17.879	11.6	11.6	0	27852000	3315000	24537000	0	0	0	0	1	1	0	2
Q6UXH1	1	1	1	Protein disulfide isomerase CRELD2	CRELD2	1	1	1	38.191	0	7.5166	4.5	0	4.5	8661500	3160200	0	5501400	0	0	0	0	0	1	1
P50238	1	1	1	Cysteine-rich protein 1	CRIP1	1	1	1	8.5328	0	3.1287	0	36.4	0	39789000	0	39789000	0	0	0	0	0	2	0	2
P52943	1	1	1	Cysteine-rich protein 2	CRIP2	1	1	1	22.492	0	8.4492	0	7.7	0	6517800	0	6517800	0	0	0	0	0	1	0	1
A0A087WW81	1	1	1	Ciliary rootlet coiled-coil, rootletin (Fragment)	CROCC	1	1	1	95.739	0.008822	1.5794	0	1	1	57964000	0	46723000	11241000	0	0	0	0	2	1	3
D7RVA3	1	1	1	Granulocyte colony-stimulating factor (Fragment)	CSF3	1	1	1	14.813	0	5.0258	0	11.6	0	28339000	0	28339000	0	0	0	0	0	1	0	1
O95196	1	1	1	Chondroitin sulfate proteoglycan 5	CSPG5	1	1	1	60.016	0	8.1469	2.3	2.3	2.3	283080000	122210000	62204000	98660000	0	0	0	1	1	1	3
P28325	1	1	1	Cystatin-D	CST5	1	1	1	16.08	0	4.6881	0	9.9	9.9	9750400	0	8387500	1363000	0	0	0	0	1	1	2
P56202	1	1	1	Cathepsin W	CTSW	1	1	1	42.12	0	3.6967	0	3.5	0	5987000	0	5987000	0	0	0	0	0	1	0	1
P78423	1	1	1	Fractalkine	CX3CL1	1	1	1	42.202	0	2.4199	4.5	0	0	4386200	4386200	0	0	0	0	0	1	0	0	1
P00167	1	1	1	Cytochrome b5	CYB5A	1	1	1	15.33	0.0097888	1.5092	0	0	9.7	8115600	0	0	8115600	0	0	0	0	0	1	1
P00387	1	1	1	NADH-cytochrome b5 reductase 3	CYB5R3	1	1	1	34.234	0	2.8244	0	0	3.7	4276200	0	0	4276200	0	0	0	0	0	1	1
P60022	1	1	1	Beta-defensin 1	DEFB1	1	1	1	7.4197	0	47.136	33.8	33.8	33.8	138100000	26932000	106850000	4320400	0	0	0	3	5	0	8
Q9UBS4	1	1	1	DnaJ homolog subfamily B member 11	DNAJB11	1	1	1	40.513	0	2.226	0	5.3	0	9384100	0	9384100	0	0	0	0	0	1	0	1
Q9Y2G8	1	1	1	DnaJ homolog subfamily C member 16	DNAJC16	1	1	1	90.59	0.0026896	1.8417	0	0	2.3	108060000	0	0	108060000	0	0	0	0	0	1	1
Q9ULA0	1	1	1	Aspartyl aminopeptidase	DNPEP	1	1	1	53.41	0.0010875	1.9552	0	2.5	0	5022300	0	5022300	0	0	0	0	0	1	0	1
P27487	1	1	1	Dipeptidyl peptidase 4	DPP4	1	1	1	88.278	0	9.4139	0	2	0	7413400	0	7413400	0	0	0	0	0	1	0	1
P32926	1	1	1	Desmoglein-3	DSG3	1	1	1	107.53	0	5.9553	0	0	1.4	12089000	0	0	12089000	0	0	0	0	0	2	2
Q13409	1	1	1	Cytoplasmic dynein 1 intermediate chain 2	DYNC1I2	1	1	1	71.456	0	2.1956	2.4	0	2.4	3607700	1311600	0	2296100	0	0	0	1	0	0	1
P14138	1	1	1	Endothelin-3	EDN3	1	1	1	25.454	0	23.679	7.1	7.1	7.1	108430000	18845000	85177000	4409600	0	0	0	3	1	3	7
P52798	1	1	1	Ephrin-A4	EFNA4	1	1	1	22.386	0	2.3816	0	7.5	0	7860300	0	7860300	0	0	0	0	0	1	0	1
Q9NZN4	1	1	1	EH domain-containing protein 2	EHD2	1	1	1	61.161	0	3.4749	0	2.2	2.2	4443300	0	4120100	323200	0	0	0	0	2	0	2
P0C7U0	1	1	1	Protein ELFN1	ELFN1	1	1	1	90.476	0	3.7273	1.7	0	1.7	8789200	3215200	0	5574000	0	0	0	1	0	1	2
Q9NT22	1	1	1	EMILIN-3	EMILIN3	1	1	1	82.646	0.0078084	1.6186	0	2.5	0	2445700	0	2445700	0	0	0	0	0	1	0	1
Q9UJA9	1	1	1	Ectonucleotide pyrophosphatase/phosphodiesterase family member 5	ENPP5	1	1	1	54.665	0.0037433	1.7996	0	3.4	0	6924700	0	6924700	0	0	0	0	0	1	0	1
P54753	1	1	1	Ephrin type-B receptor 3	EPHB3	1	1	1	110.33	0.0078166	1.6245	0	1.7	0	8283100	0	8283100	0	0	0	0	0	1	0	1
P01588	1	1	1	Erythropoietin	EPO	1	1	1	21.307	0	5.6255	0	7.8	0	15615000	0	15615000	0	0	0	0	0	1	0	1
Q549J4	1	1	1	Erythroid associated factor	ERAF	1	1	1	11.84	0.0010834	1.9333	0	12.7	12.7	0	0	0	0	0	0	0	0	1	2	3
O43909	1	1	1	Exostosin-like 3	EXTL3	1	1	1	104.75	0	3.7699	0	1.4	0	3573100	0	3573100	0	0	0	0	0	1	0	1
Q8TBP5	1	1	1	Membrane protein FAM174A	FAM174A	1	1	1	19.954	0.0068565	1.7148	4.7	0	0	2936100	2936100	0	0	0	0	0	1	0	0	1
A0A024R369	1	1	1	Family with sequence similarity 19 (Chemokine (C-C motif)-like), member A4, isoform CRA_a	FAM19A4	1	1	1	15.682	0	3.4704	10.7	10.7	10.7	20992000	4991000	12166000	3834600	0	0	0	1	1	0	2
P55899	1	1	1	IgG receptor FcRn large subunit p51	FCGRT	1	1	1	39.743	0	22.888	0	5.8	5.8	45700000	0	44051000	1648200	0	36668000	18035000	0	4	0	4
Q8N539	1	1	1	Fibrinogen C domain-containing protein 1	FIBCD1	1	1	1	50.743	0	2.817	2.8	2.8	2.8	5611200	1943500	1337500	2330200	0	0	0	2	0	1	3
P35916	1	1	1	Vascular endothelial growth factor receptor 3	FLT4	1	1	1	152.76	0	2.9774	0	0.8	0	11513000	0	11513000	0	0	0	0	0	1	0	1
Q9H461	1	1	1	Frizzled-8	FZD8	1	1	1	73.299	0	4.2706	1.9	1.9	1.9	50015000	16417000	16848000	16751000	0	0	0	1	1	1	3
P11413	1	1	1	Glucose-6-phosphate 1-dehydrogenase	G6PD	1	1	1	59.256	0.0042689	1.7868	0	3.1	0	8632400	0	8632400	0	0	0	0	0	2	0	2
Q8N1C3	1	1	1	Gamma-aminobutyric acid receptor subunit gamma-1	GABRG1	1	1	1	53.594	0	3.58	0	4.7	4.7	352110000	0	339400000	12709000	0	0	0	0	4	0	4
Q96RP7	1	1	1	Galactose-3-O-sulfotransferase 4	GAL3ST4	1	1	1	54.165	0.0058355	1.7429	0	1.9	1.9	15504000	0	10506000	4997500	0	0	0	0	2	1	3
Q6UWH4	1	1	1	Golgi-associated kinase 1B	GASK1B	1	1	1	57.552	0	2.7591	0	3.3	0	0	0	0	0	0	0	0	0	1	0	1
P48507	1	1	1	Glutamate--cysteine ligase regulatory subunit	GCLM	1	1	1	30.727	0	4.171	0	0	5.8	12810000	0	0	12810000	0	0	0	0	0	1	1
P36269	1	1	1	Glutathione hydrolase 5 proenzyme	GGT5	1	1	1	62.26	0	2.3022	0	3.4	0	2272100	0	2272100	0	0	0	0	0	1	0	1
P10912	1	1	1	Growth hormone receptor	GHR	1	1	1	71.499	0	3.1189	0	2.5	0	4327000	0	4327000	0	0	0	0	0	1	0	1
Q9UBU3-3	1	1	1	Isoform 3 of Appetite-regulating hormone	GHRL	1	1	1	11.784	0	7.522	0	14.3	0	9639700	0	9639700	0	0	0	0	0	1	0	1
O94923	1	1	1	D-glucuronyl C5-epimerase	GLCE	1	1	1	70.1	0	6.4105	0	2.4	2.4	12426000	0	6122500	6304000	0	0	0	0	1	1	2
P36959	1	1	1	GMP reductase 1	GMPR	1	1	1	37.418	0	3.1915	0	0	7.5	7354700	0	0	7354700	0	0	0	0	0	1	1
O95467	1	1	1	Neuroendocrine secretory protein 55	GNAS	1	1	1	28.028	0	3.6268	0	4.5	4.5	27463000	0	22373000	5090300	0	0	0	0	2	1	3
P21695	1	1	1	Glycerol-3-phosphate dehydrogenase [NAD(+)], cytoplasmic	GPD1	1	1	1	37.567	0	2.3148	4.3	0	4.3	5685000	2151900	0	3533100	0	0	0	0	0	1	1
P07203	1	1	1	Glutathione peroxidase 1	GPX1	1	1	1	22.088	0	2.2403	0	0	5.9	8304700	0	0	8304700	0	0	0	0	0	2	2
X5DQZ7	1	1	1	Glutathione peroxidase 1 isoform A	GPX1	1	1	1	4.6014	0	6.8714	0	32.6	32.6	15067000	0	3092700	11974000	0	0	0	0	1	2	3
O60565	1	1	1	Gremlin-1	GREM1	1	1	1	20.697	0.00055249	2.072	0	7.1	0	5696800	0	5696800	0	0	0	0	0	1	0	1
Q9UBQ7	1	1	1	Glyoxylate reductase/hydroxypyruvate reductase	GRHPR	1	1	1	35.668	0	4.0741	7.3	0	0	17610000	17610000	0	0	0	0	0	1	0	0	1
Q4G148	1	1	1	Glucoside xylosyltransferase 1	GXYLT1	1	1	1	50.566	0	2.295	0	2.7	2.7	4219300	0	2393900	1825400	0	0	0	0	1	1	2
A0A290WI34	1	1	1	Hepcidin antimicrobial peptide (Fragment)	hamp	1	1	1	6.2504	0	4.3738	29.6	29.6	29.6	70759000	17117000	26484000	27158000	901200000	318470000	391820000	8	8	5	21
Q9NRV9	1	1	1	Heme-binding protein 1	HEBP1	1	1	1	21.097	0	2.1933	0	8.5	0	7780300	0	7780300	0	0	0	0	0	1	0	1
P15822	1	1	1	Zinc finger protein 40	HIVEP1	1	1	1	296.83	0	3.2702	0	0.4	0	22771000	0	22771000	0	0	0	0	0	1	0	1
P20036	1	1	1	HLA class II histocompatibility antigen, DP alpha 1 chain	HLA-DPA1	1	1	1	29.38	0	2.2271	0	0	4.6	7687500	0	0	7687500	0	0	0	0	0	2	2
P09651	1	1	1	Heterogeneous nuclear ribonucleoprotein A1	HNRNPA1	1	1	1	38.746	0	9.0365	0	4.3	0	6428600	0	6428600	0	0	0	0	0	1	0	1
P61978	1	1	1	Heterogeneous nuclear ribonucleoprotein K	HNRNPK	1	1	1	50.976	0	10.517	0	5	0	6349700	0	6349700	0	0	0	0	0	1	0	1
P23327	1	1	1	Sarcoplasmic reticulum histidine-rich calcium-binding protein	HRC	1	1	1	80.243	0	36.469	0	2.9	0	35939000	0	35939000	0	0	0	0	0	1	0	1
Q9Y662	1	1	1	Heparan sulfate glucosamine 3-O-sulfotransferase 3B1	HS3ST3B1	1	1	1	43.324	0.0032172	1.8261	5.6	5.6	5.6	9403600	2198100	3551000	3654500	0	0	0	1	1	1	3
P61604	1	1	1	10 kDa heat shock protein, mitochondrial	HSPE1	1	1	1	10.932	0	4.4329	13.7	0	13.7	21304000	4336200	0	16967000	0	0	0	1	0	1	2
P83110	1	1	1	Serine protease HTRA3	HTRA3	1	1	1	48.607	0	4.1483	0	5.3	0	5581900	0	5581900	0	0	0	0	0	1	0	1
P13284	1	1	1	Gamma-interferon-inducible lysosomal thiol reductase	IFI30	1	1	1	27.963	0	4.5225	0	5.2	5.2	26118000	0	12244000	13875000	0	0	0	0	1	1	2
Q9H665	1	1	1	IGF-like family receptor 1	IGFLR1	1	1	1	37.894	0	4.0809	0	5.1	0	5051000	0	5051000	0	0	0	0	0	1	0	1
P01880	1	1	1	Immunoglobulin heavy constant delta	IGHD	1	1	1	47.499	0.0026867	1.8415	0	3	3	9428900	0	4169400	5259500	0	0	0	0	1	1	2
Q96ID5	1	1	1	Immunoglobulin superfamily member 21	IGSF21	1	1	1	51.835	0.0073607	1.6974	0	0	2.1	10044000	0	0	10044000	0	0	0	0	0	1	1
Q14623	1	1	1	Indian hedgehog protein	IHH	1	1	1	45.25	0	4.3648	0	6.1	6.1	9398900	0	6275100	3123800	0	0	0	0	1	1	2
P08887	1	1	1	Interleukin-6 receptor subunit alpha	IL6R	1	1	1	51.547	0	6.7826	0	3.4	3.4	23408000	0	21641000	1767800	0	0	0	0	3	1	4
P09529	1	1	1	Inhibin beta B chain	INHBB	1	1	1	45.121	0	18.891	0	4.7	0	8994800	0	8994800	0	0	0	0	0	1	0	1
P58166	1	1	1	Inhibin beta E chain	INHBE	1	1	1	38.561	0	3.1455	0	4.6	0	6688700	0	6688700	0	0	0	0	0	2	0	2
P51460	1	1	1	Insulin-like 3	INSL3	1	1	1	14.502	0.0093216	1.5539	0	6.1	0	21165000	0	21165000	0	0	0	0	0	1	0	1
Q96CN7	1	1	1	Isochorismatase domain-containing protein 1	ISOC1	1	1	1	32.236	0.0083203	1.595	5.4	5.4	5.4	292450000	98853000	2350700	191250000	0	0	0	1	1	2	4
Q13683	1	1	1	Integrin alpha-7	ITGA7	1	1	1	128.95	0	3.762	0	0	1.1	37144000	0	0	37144000	0	0	0	0	0	3	3
Q9NQX7	1	1	1	Integral membrane protein 2C	ITM2C	1	1	1	30.223	0.00054915	2.0317	4.1	0	4.1	15210000	6627200	0	8583200	0	0	0	1	0	1	2
Q9UK76	1	1	1	Jupiter microtubule associated homolog 1	JPT1	1	1	1	16.014	0	15.637	0	16.2	0	14321000	0	14321000	0	0	0	0	0	1	0	1
Q8IYT4	1	1	1	Katanin p60 ATPase-containing subunit A-like 2	KATNAL2	1	1	1	61.252	0	2.3124	0	2.2	2.2	20607000	0	315820	20291000	0	0	0	0	0	1	1
A0A2H4GDC4	1	1	1	Kallikrein-8 isoform 7	KLK8	1	1	1	11.195	0.0026998	1.8823	11.4	11.4	11.4	16824000	1813300	7004800	8006000	0	0	0	1	1	1	3
Q14847	1	1	1	LIM and SH3 domain protein 1	LASP1	1	1	1	29.717	0	3.0761	0	5.7	0	4496500	0	4496500	0	0	0	0	0	1	0	1
P15018	1	1	1	Leukemia inhibitory factor	LIF	1	1	1	22.007	0	24.484	0	10.9	0	9569800	0	9569800	0	0	0	0	0	1	0	1
Q8NHJ6	1	1	1	Leukocyte immunoglobulin-like receptor subfamily B member 4	LILRB4	1	1	1	49.355	0	19.817	0	5.8	0	7635100	0	7635100	0	0	0	0	0	1	0	1
P23490	1	1	1	Loricrin	LORICRIN	1	1	1	25.76	0	2.6736	4.2	4.2	4.2	16457000	4191000	4228700	8036900	0	0	0	1	1	2	4
Q96JB6	1	1	1	Lysyl oxidase homolog 4	LOXL4	1	1	1	84.483	0	2.2344	0	1.9	1.9	7755300	0	7393700	361610	0	0	0	0	1	0	1
Q93052	1	1	1	Lipoma-preferred partner	LPP	1	1	1	65.746	0.0078206	1.625	0	2.8	0	3971300	0	3971300	0	0	0	0	0	1	0	1
Q9BS40	1	1	1	Latexin	LXN	1	1	1	25.75	0	6.006	8.1	8.1	8.1	64806000	4329600	11958000	48518000	0	0	0	1	3	3	7
O94772	1	1	1	Lymphocyte antigen 6H	LY6H	1	1	1	14.669	0.0063325	1.7199	9.3	9.3	9.3	22696000	2193000	16598000	3904400	0	0	0	1	2	1	4
Q9Y6Y9	1	1	1	Lymphocyte antigen 96	LY96	1	1	1	18.545	0	2.1682	0	6.2	6.2	25356000	0	21760000	3595700	0	0	0	0	1	1	2
H7BXI7	1	1	1	LY6/PLAUR domain containing 6B	LYPD6B	1	1	1	20.698	0	2.4883	8.2	0	8.2	10824000	5030900	0	5792800	0	0	0	1	0	1	2
Q5SRI9	1	1	1	Glycoprotein endo-alpha-1,2-mannosidase	MANEA	1	1	1	53.67	0.0063458	1.7379	0	2.4	0	3199300	0	3199300	0	0	0	0	0	1	0	1
Q14703	1	1	1	Membrane-bound transcription factor site-1 protease	MBTPS1	1	1	1	117.75	0.0088312	1.5808	0	0	1	4577300	0	0	4577300	0	0	0	0	0	1	1
Q8NI22	1	1	1	Multiple coagulation factor deficiency protein 2	MCFD2	1	1	1	16.39	0	35.286	0	24	0	210450000	0	210450000	0	0	0	0	0	7	0	7
Q9NU22	1	1	1	Midasin	MDN1	1	1	1	632.81	0.0073414	1.6796	0.2	0	0	14588000000	14588000000	0	0	0	0	0	1	0	0	1
Q8TDB4	1	1	1	Protein MGARP	MGARP	1	1	1	25.389	0.0010852	1.9408	5	5	5	19623000	2096000	17116000	410760	0	0	0	1	2	0	3
Q16674	1	1	1	Melanoma-derived growth regulatory protein	MIA	1	1	1	14.509	0.00054765	1.9801	7.6	7.6	7.6	132430000	13430000	52773000	66230000	0	0	0	1	1	0	2
P14174	1	1	1	Macrophage migration inhibitory factor	MIF	1	1	1	12.476	0	2.1032	7.8	7.8	7.8	3.8007e+09	3.3892e+09	265080000	146500000	0	0	0	7	4	4	15
Q16655	1	1	1	Melanoma antigen recognized by T-cells 1	MLANA	1	1	1	13.157	0.00054645	1.9703	11	11	11	15373000	3383000	1935700	10055000	0	0	0	1	1	3	5
P12872-2	1	1	1	Isoform 2 of Promotilin	MLN	1	1	1	12.127	0	2.2466	0	9.3	9.3	43194000	0	42624000	569480	0	10551000	2027200	0	3	0	3
P24347	1	1	1	Stromelysin-3	MMP11	1	1	1	54.589	0	2.1542	0	2.7	0	7050300	0	7050300	0	0	0	0	0	1	0	1
Q9Y217	1	1	1	Myotubularin-related protein 6	MTMR6	1	1	1	71.967	0	2.1614	0	2.1	0	24324000	0	24324000	0	0	0	0	0	1	0	1
Q02505	1	1	1	Mucin-3A	MUC3A	1	1	1	345.12	0	3.0561	0	0.4	0	14331000	0	14331000	0	0	0	0	0	1	0	1
D6RHX1	1	1	1	Mucin 7, secreted (Fragment)	MUC7	1	1	1	15.463	0	4.5311	0	0	14.7	7599400	0	0	7599400	0	0	0	0	0	1	1
F8VV13	1	1	1	Mucin like 1	MUCL1	1	1	1	8.4672	0.0098344	1.5441	10.6	10.6	10.6	95390000	32410000	27143000	35837000	0	0	0	0	1	1	2
Q00872	1	1	1	Myosin-binding protein C, slow-type	MYBPC1	1	1	1	128.29	0	13.137	0	1.7	0	9615000	0	9615000	0	0	0	0	0	1	0	1
P54920	1	1	1	Alpha-soluble NSF attachment protein	NAPA	1	1	1	33.232	0	7.1204	0	5.1	0	3499400	0	3499400	0	0	0	0	0	1	0	1
O96009	1	1	1	Napsin-A	NAPSA	1	1	1	45.386	0.0032154	1.8241	0	2.1	0	0	0	0	0	0	0	0	0	1	0	1
P41271-2	1	1	1	Isoform 2 of Neuroblastoma suppressor of tumorigenicity 1	NBL1	1	1	1	23.169	0	3.2094	6.5	6.5	6.5	57603000	41793000	7923300	7886500	0	0	0	4	1	0	5
Q9UGV2	1	1	1	Protein NDRG3	NDRG3	1	1	1	41.408	0.0093313	1.5696	4.5	0	0	4373100	4373100	0	0	0	0	0	1	0	0	1
O76041	1	1	1	Nebulette	NEBL	1	1	1	116.45	0.0058324	1.7429	0.9	0	0.9	40879000	16341000	0	24538000	0	0	0	1	0	2	3
Q9NQS3	1	1	1	Nectin-3	NECTIN3	1	1	1	61.002	0	47.126	4.2	4.2	0	59405000	4553700	54851000	0	0	0	0	3	4	0	7
P08949	1	1	1	Neuromedin-B	NMB	1	1	1	13.251	0	2.5323	0	11.6	0	4951600	0	4951600	0	0	0	0	0	2	0	2
P01160	1	1	1	Natriuretic peptides A	NPPA	1	1	1	16.395	0	4.8584	0	6	6	79592000	0	58038000	21555000	0	0	0	0	1	1	2
P23582	1	1	1	C-type natriuretic peptide	NPPC	1	1	1	13.246	0	17.879	14.3	0	14.3	67639000	31555000	0	36084000	18133000	0	6482400	2	0	0	2
P01303	1	1	1	Pro-neuropeptide Y	NPY	1	1	1	10.851	0	6.7878	13.4	13.4	13.4	72589000	9536100	0	63053000	0	0	0	1	2	1	4
Q9NPD7	1	1	1	Neuritin	NRN1	1	1	1	15.333	0	19.186	13.4	13.4	13.4	51624000	8564600	27483000	15576000	0	0	0	2	1	0	3
P42857	1	1	1	Neuronal vesicle trafficking-associated protein 1	NSG1	1	1	1	20.913	0.00055279	2.0741	7	0	0	24032000	24032000	0	0	0	0	0	3	0	0	3
P21589	1	1	1	5-nucleotidase	NT5E	1	1	1	63.367	0.0078411	1.6391	0	2.6	0	6619500	0	6619500	0	0	0	0	0	1	0	1
O95157	1	1	1	Neurexophilin-3	NXPH3	1	1	1	28.127	0	12.924	6.3	6.3	6.3	11888000	2085200	9371400	431460	0	0	0	1	1	0	2
Q9NY56	1	1	1	Odorant-binding protein 2a	OBP2A	1	1	1	19.318	0	15.092	0	8.2	0	64227000	0	64227000	0	0	0	0	0	1	0	1
Q7Z4N8-3	1	1	1	Isoform 3 of Prolyl 4-hydroxylase subunit alpha-3	P4HA3	1	1	1	67.59	0.0073491	1.6797	2	2	2	4.2463e+09	661430000	998640000	2586200000	0	0	0	1	3	3	7
Q9UQ80	1	1	1	Proliferation-associated protein 2G4	PA2G4	1	1	1	43.786	0	4.6084	4.3	4.3	4.3	32006000	4754400	8718900	18533000	0	0	0	1	1	1	3
P68402	1	1	1	Platelet-activating factor acetylhydrolase IB subunit alpha2	PAFAH1B2	1	1	1	25.569	0	2.9974	8.3	8.3	8.3	11716000	7101300	3419600	1194700	0	0	0	0	1	1	2
Q8TEW8	1	1	1	Partitioning defective 3 homolog B	PARD3B	1	1	1	132.49	0.00055402	2.0902	0	0.9	0.9	91812000	0	90990000	821890	0	0	0	0	4	0	4
P48539	1	1	1	Calmodulin regulator protein PCP4	PCP4	1	1	1	6.7913	0	2.3919	0	0	16.1	6001900	0	0	6001900	0	0	0	0	0	1	1
Q16549	1	1	1	Proprotein convertase subtilisin/kexin type 7	PCSK7	1	1	1	86.246	0	5.5884	0	3.3	0	12034000	0	12034000	0	0	0	0	0	1	0	1
Q9BQ51	1	1	1	Programmed cell death 1 ligand 2	PDCD1LG2	1	1	1	30.957	0	3.6697	4.4	4.4	4.4	25506000	3495300	11108000	10903000	0	0	0	1	2	1	4
P01127	1	1	1	Platelet-derived growth factor subunit B	PDGFB	1	1	1	27.283	0	6.5039	5	5	5	123730000	2728400	116410000	4593800	0	0	0	2	7	3	12
P16284	1	1	1	Platelet endothelial cell adhesion molecule	PECAM1	1	1	1	82.521	0.0010905	1.9565	0	1.9	0	5321700	0	5321700	0	0	0	0	0	1	0	1
P35080	1	1	1	Profilin-2	PFN2	1	1	1	15.046	0	5.5639	10	10	0	28139000	11430000	16710000	0	0	0	0	1	1	0	2
P14555	1	1	1	Phospholipase A2, membrane associated	PLA2G2A	1	1	1	16.083	0	8.8076	0	12.5	0	47970000	0	47970000	0	0	0	0	0	4	0	4
Q13093	1	1	1	Platelet-activating factor acetylhydrolase	PLA2G7	1	1	1	50.077	0	7.3772	0	3.6	0	10437000	0	10437000	0	0	0	0	0	2	0	2
O00592	1	1	1	Podocalyxin	PODXL	1	1	1	58.635	0.00054705	1.9713	0	2.3	0	8549400	0	8549400	0	0	0	0	0	1	0	1
Q9H488	1	1	1	GDP-fucose protein O-fucosyltransferase 1	POFUT1	1	1	1	43.955	0.0078493	1.6608	0	4.1	4.1	7238500	0	6977100	261480	0	0	0	0	1	0	1
Q15165	1	1	1	Serum paraoxonase/arylesterase 2	PON2	1	1	1	39.38	0.0032103	1.8121	0	4	0	2697400	0	2697400	0	0	0	0	0	1	0	1
P63151	1	1	1	Serine/threonine-protein phosphatase 2A 55 kDa regulatory subunit B alpha isoform	PPP2R2A	1	1	1	51.691	0.0093361	1.57	0	2.9	0	8719700	0	8719700	0	0	0	0	0	1	0	1
P48147	1	1	1	Prolyl endopeptidase	PREP	1	1	1	80.699	0.0063526	1.7396	0	1.8	0	3107600	0	3107600	0	0	0	0	0	1	0	1
A0A0J9YXF8	1	1	1	Proline-rich protein 4	PRR4	1	1	1	16.89	0.0098242	1.5336	5.4	5.4	5.4	13333000	5710700	0	7622700	0	0	0	1	2	1	4
P0CW18	1	1	1	Serine protease 56	PRSS56	1	1	1	64.596	0.0078247	1.6276	0	3.6	0	4671500	0	4671500	0	0	0	0	0	2	0	2
O75832	1	1	1	26S proteasome non-ATPase regulatory subunit 10	PSMD10	1	1	1	24.428	0	5.4933	0	0	9.3	11873000	0	0	11873000	0	0	0	0	0	1	1
P20962	1	1	1	Parathymosin	PTMS	1	1	1	11.53	0.0088266	1.5808	10.8	10.8	10.8	21950000	10758000	4864300	6327500	0	0	0	1	1	1	3
Q92932	1	1	1	Receptor-type tyrosine-protein phosphatase N2	PTPRN2	1	1	1	111.27	0	27.147	2.1	2.1	0	17813000	13275000	4537700	0	0	0	0	1	1	0	2
A1KZ92	1	1	1	Probable oxidoreductase PXDNL	PXDNL	1	1	1	163.68	0	4.5687	0	1.4	0	4456600	0	4456600	0	0	0	0	0	1	0	1
P63000	1	1	1	Ras-related C3 botulinum toxin substrate 1	RAC1	1	1	1	21.45	0	2.182	0	7.3	0	9900700	0	9900700	0	0	0	0	0	1	0	1
P43487	1	1	1	Ran-specific GTPase-activating protein	RANBP1	1	1	1	23.31	0	2.6743	0	0	5.5	12544000	0	0	12544000	0	0	0	0	0	1	1
P50120	1	1	1	Retinol-binding protein 2	RBP2	1	1	1	15.706	0	2.231	0	0	7.5	7869900	0	0	7869900	0	0	0	0	0	1	1
Q14257	1	1	1	Reticulocalbin-2	RCN2	1	1	1	36.876	0	17.646	0	0	6.3	15496000	0	0	15496000	0	0	0	0	0	1	1
Q6JBY9	1	1	1	CapZ-interacting protein	RCSD1	1	1	1	44.503	0	4.5059	4.6	4.6	4.6	8583600	1450000	4883000	2250600	0	0	0	1	1	1	3
Q969Z4	1	1	1	Tumor necrosis factor receptor superfamily member 19L	RELT	1	1	1	46.091	0	2.1733	4.9	4.9	4.9	26345000	3616100	10958000	11771000	0	0	0	1	1	0	2
P61586	1	1	1	Transforming protein RhoA	RHOA	1	1	1	21.768	0.0047923	1.7692	0	7.3	0	5227900	0	5227900	0	0	0	0	0	1	0	1
P52758	1	1	1	2-iminobutanoate/2-iminopropanoate deaminase	RIDA	1	1	1	14.494	0	2.5024	11.7	11.7	0	14043000	6119300	7924000	0	0	0	0	1	1	0	2
Q9BRS2	1	1	1	Serine/threonine-protein kinase RIO1	RIOK1	1	1	1	65.582	0.0098293	1.5431	2.6	2.6	2.6	20927000000	5096200000	9686300000	6.1446e+09	0	0	0	2	9	1	12
P49247	1	1	1	Ribose-5-phosphate isomerase	RPIA	1	1	1	33.269	0	3.0421	0	0	6.1	17420000	0	0	17420000	0	0	0	0	0	2	2
P05387	1	1	1	Large ribosomal subunit protein P2	RPLP2	1	1	1	11.665	0	2.404	0	10.4	10.4	3191100	0	3191100	0	0	0	0	0	1	1	2
P23396	1	1	1	Small ribosomal subunit protein uS3	RPS3	1	1	1	26.688	0	2.6069	0	5.3	0	4938000	0	4938000	0	0	0	0	0	1	0	1
P08865	1	1	1	Small ribosomal subunit protein uS2	RPSA	1	1	1	32.854	0	2.6335	0	4.4	4.4	4890600	0	2123700	2766900	0	0	0	0	1	1	2
Q9NQC3	1	1	1	Reticulon-4	RTN4	1	1	1	129.93	0	3.2771	0	1.1	0	15540000	0	15540000	0	0	0	0	0	2	0	2
Q86UN2	1	1	1	Reticulon-4 receptor-like 1	RTN4RL1	1	1	1	49.065	0	4.9173	0	3.2	3.2	27863000	0	19649000	8214300	0	200710000	116110000	0	4	4	8
P60903	1	1	1	Protein S100-A10	S100A10	1	1	1	11.203	0.0026983	1.8791	0	0	17.5	15792000	0	0	15792000	0	0	0	0	0	1	1
Q5SY68	1	1	1	Protein S100-A7-like 2	S100A7L2	1	1	1	11.302	0.0010911	1.9614	11.9	0	0	8310500	8310500	0	0	0	0	0	1	0	0	1
P11684	1	1	1	Uteroglobin	SCGB1A1	1	1	1	9.9937	0	5.4185	11	11	11	208310000	13143000	154770000	40394000	0	0	0	1	1	1	3
A0A590UJ13	1	1	1	Sodium channel subunit beta-3	SCN3B	1	1	1	18.698	0.0026954	1.8715	7.9	7.9	0	4395900	1850200	2545700	0	0	0	0	1	1	0	2
P34741	1	1	1	Syndecan-2	SDC2	1	1	1	22.16	0	37.926	7.5	7.5	7.5	79143000	21676000	24895000	32572000	0	6296500	8499600	2	2	3	7
Q8NC51	1	1	1	SERPINE1 mRNA-binding protein 1	SERBP1	1	1	1	44.965	0.0068457	1.7066	3.7	3.7	0	1937600	337820	1599800	0	0	0	0	0	1	0	1
Q5T4F7	1	1	1	Secreted frizzled-related protein 5	SFRP5	1	1	1	35.563	0	2.9759	0	7.6	0	6787400	0	6787400	0	0	0	0	0	2	0	2
Q9BZZ2	1	1	1	Sialoadhesin	SIGLEC1	1	1	1	182.62	0	2.6539	0	0.8	0	2644100	0	2644100	0	0	0	0	0	1	0	1
Q9UGH3	1	1	1	Solute carrier family 23 member 2	SLC23A2	1	1	1	70.336	0.00055188	2.065	0	0	2.6	1561400	0	0	1561400	0	0	0	0	0	1	1
A0A024RBY1	1	1	1	Small muscular protein	SMPX	1	1	1	9.5589	0.00054675	1.9704	0	18.2	0	13723000	0	13723000	0	0	0	0	0	1	0	1
P02814	1	1	1	Submaxillary gland androgen-regulated protein 3B	SMR3B	1	1	1	8.1875	0	2.4218	26.6	26.6	26.6	23457000	8278900	5178500	9999700	0	0	0	1	2	2	5
Q16143	1	1	1	Beta-synuclein	SNCB	1	1	1	14.288	0	2.1425	0	18.7	0	3903100	0	3903100	0	0	0	0	0	1	0	1
Q13103	1	1	1	Secreted phosphoprotein 24	SPP2	1	1	1	24.337	0	5.8232	0	5.7	5.7	31007000	0	26939000	4068300	0	0	0	0	1	0	1
P30626	1	1	1	Sorcin	SRI	1	1	1	21.676	0	2.2807	0	0	5.6	5670300	0	0	5670300	0	0	0	0	0	1	1
Q8NBK3	1	1	1	Formylglycine-generating enzyme	SUMF1	1	1	1	40.556	0	2.476	0	4.5	4.5	11106000	0	9492800	1613500	0	4005500	1050200	0	3	0	3
P61956	1	1	1	Small ubiquitin-related modifier 2	SUMO2	1	1	1	10.871	0	6.0695	12.6	12.6	12.6	131350000	26764000	76177000	28411000	0	0	0	3	3	2	8
Q16563	1	1	1	Synaptophysin-like protein 1	SYPL1	1	1	1	28.565	0	2.1381	4.2	4.2	0	8881600	2891500	5990100	0	0	0	0	1	2	0	3
Q9BT88	1	1	1	Synaptotagmin-11	SYT11	1	1	1	48.296	0	2.6607	0	3.2	0	0	0	0	0	0	0	0	0	1	0	1
O43581	1	1	1	Synaptotagmin-7	SYT7	1	1	1	45.501	0	4.0993	3.5	3.5	3.5	8954800	2294100	3096500	3564200	0	0	0	1	0	1	2
Q9UHF0	1	1	1	Tachykinin-3	TAC3	1	1	1	13.438	0	27.805	18.2	18.2	18.2	135070000	19690000	16008000	99371000	13676000	0	21006000	2	1	2	5
Q03403	1	1	1	Trefoil factor 2	TFF2	1	1	1	14.284	0	3.2537	0	11.6	11.6	9826700	0	0	9826700	0	0	0	0	1	1	2
P10600	1	1	1	Transforming growth factor beta-3 proprotein	TGFB3	1	1	1	47.328	0.009814	1.5275	3.6	3.6	3.6	9617200	1759000	5906800	1951500	0	0	0	1	1	0	2
P37173	1	1	1	TGF-beta receptor type-2	TGFBR2	1	1	1	64.567	0	11.846	2.6	2.6	2.6	81665000	8703600	39679000	33283000	0	0	0	2	1	1	4
O00300	1	1	1	Tumor necrosis factor receptor superfamily member 11B	TNFRSF11B	1	1	1	46.026	0	5.4916	0	3.2	0	8485900	0	8485900	0	0	0	0	0	2	0	2
Q9C0C2	1	1	1	182 kDa tankyrase-1-binding protein	TNKS1BP1	1	1	1	181.79	0	13.027	0	0.9	0	9304000	0	9304000	0	0	0	0	0	1	0	1
Q9NS69	1	1	1	Mitochondrial import receptor subunit TOM22 homolog	TOMM22	1	1	1	15.521	0.0097938	1.517	8.5	8.5	0	7817900	6560300	1257600	0	0	0	0	2	0	0	2
Q15661	1	1	1	Tryptase alpha/beta-1	TPSAB1	1	1	1	30.515	0.00055006	2.0489	0	4.4	0	10700000	0	10700000	0	0	0	0	0	1	0	1
O95881	1	1	1	Thioredoxin domain-containing protein 12	TXNDC12	1	1	1	19.206	0	2.9829	8.7	8.7	0	8925600	1233000	7692600	0	0	0	0	0	1	0	1
O43396	1	1	1	Thioredoxin-like protein 1	TXNL1	1	1	1	32.251	0	2.3466	7.6	0	7.6	32062000	10105000	0	21957000	0	0	0	1	0	1	2
Q16881	1	1	1	Thioredoxin reductase 1, cytoplasmic	TXNRD1	1	1	1	70.905	0	3.5532	0	3.5	3.5	9589700	0	6319900	3269900	0	0	0	0	1	0	1
Q9UDW1	1	1	1	Cytochrome b-c1 complex subunit 9	UQCR10	1	1	1	7.3084	0	2.3662	27	0	27	35091000	13242000	0	21850000	0	0	0	1	0	1	2
A2MYD4	1	1	1	V2-7 protein (Fragment)	V2-7	1	1	1	10.352	0.0010864	1.9508	0	19.8	0	7225400	0	7225400	0	0	0	0	0	1	0	1
P50552	1	1	1	Vasodilator-stimulated phosphoprotein	VASP	1	1	1	39.829	0	2.2288	0	3.4	0	8213900	0	8213900	0	0	0	0	0	1	0	1
Q14D04	1	1	1	Ventricular zone-expressed PH domain-containing protein homolog 1	VEPH1	1	1	1	94.744	0.0083247	1.5991	0	1.4	0	20118000	0	20118000	0	0	0	0	0	2	0	2
Q9UEU0	1	1	1	Vesicle transport through interaction with t-SNAREs homolog 1B	VTI1B	1	1	1	26.688	0.0078329	1.632	5.6	5.6	0	27944000	4114300	23830000	0	0	0	0	0	1	0	1
Q9HC57	1	1	1	WAP four-disulfide core domain protein 1	WFDC1	1	1	1	23.976	0	2.4042	5	0	5	12780000	6255000	0	6525200	0	0	0	2	0	0	2
Q8WWY7	1	1	1	WAP four-disulfide core domain protein 12	WFDC12	1	1	1	12.05	0	3.2112	14.4	14.4	14.4	17024000	504890	3207900	13311000	0	0	0	0	1	1	2
O96014	1	1	1	Protein Wnt-11	WNT11	1	1	1	39.179	0.00054795	1.9809	0	4	0	6619900	0	6619900	0	0	0	0	0	1	0	1
Q8NBI6	1	1	1	Xyloside xylosyltransferase 1	XXYLT1	1	1	1	43.806	0.0042644	1.7793	3.3	3.3	0	8128400	823260	7305100	0	0	0	0	0	1	0	1
Q5T200	1	1	1	Zinc finger CCCH domain-containing protein 13	ZC3H13	1	1	1	196.63	0.0073375	1.6719	0	0	1.1	69289000	0	0	69289000	0	0	0	0	0	1	1
Q96DA0	1	1	1	Zymogen granule protein 16 homolog B	ZG16B	1	1	1	22.739	0.0073452	1.6796	0	4.3	0	10606000	0	10606000	0	0	0	0	0	2	0	2

## Sheet: 1-2
Supplementary Table 1-2. Protein identified using TMT (SET01)
Protein FDR Confidence: Combined	Master	Accession	Description	Gene	Sum PEP Score	Coverage [%]	# Peptides	# PSMs	# Unique Peptides	# AAs	MW [kDa]	calc. pI	Score Sequest HT: Sequest HT	# Peptides (by Search Engine): Sequest HT	# Razor Peptides	NPDR_1	PDR_1	NVG_1	NPDR_2	PDR_2	NVG_2
High	Master Protein	B4DPP6	cDNA FLJ54371, highly similar to Serum albumin OS=Homo sapiens OX=9606 PE=2 SV=1		885.589	76	62	2854	1	618	70.3	6.09	6255.3	62	1	58.4	50.9	54.9	52	55.4	53
High	Master Protein	A0A0C4DGB6	Albumin OS=Homo sapiens OX=9606 GN=ALB PE=1 SV=1	ALB	826.695	79	60	2783	1	604	69.2	6.37	6130.67	60	0	143.9	91.9	103.3	114.7	95.5	99
High	Master Protein	B4E1B2	Serotransferrin OS=Homo sapiens OX=9606 PE=2 SV=1		705.071	65	60	895	4	678	74.8	7.12	1997.05	60	58	13075.1	12068.5	9516.6	12463	11931.5	9412.9
High	Master Protein	A0A0K0K1H8	Serotransferrin OS=Homo sapiens OX=9606 GN=HEL-S-71p PE=2 SV=1	HEL-S-71p	652.956	62	56	874	2	698	77	7.21	1942.07	56	0	204.2	175.7	127	210.6	160	119.5
High	Master Protein	A0A384MDQ7	Epididymis secretory sperm binding protein OS=Homo sapiens OX=9606 PE=2 SV=1		208.136	55	24	330	21	418	46.7	5.59	681.18	24	3	2698.9	3491.4	4180.8	2640.1	3416.4	4230.1
High	Master Protein	P01024	Complement C3 OS=Homo sapiens OX=9606 GN=C3 PE=1 SV=2	C3	506.703	43	73	316	11	1663	187	6.4	587.81	73	55	2318.6	2198.3	2102.8	2205.9	2146.2	2087.9
High	Master Protein	A8K008	Ig-like domain-containing protein OS=Homo sapiens OX=9606 PE=1 SV=1		214.316	48	19	247	1	472	51.6	8.16	647.74	19	17	2454.2	2716.4	2625.3	2415.1	2805.4	2696.4
High	Master Protein	Q7Z351	Uncharacterized protein DKFZp686N02209 OS=Homo sapiens OX=9606 GN=DKFZp686N02209 PE=2 SV=1	DKFZp686N02209	196.757	38	16	240	1	482	52.8	8.48	628.11	16	0	94.4	125.1	213.2	89.8	131.1	226.7
High	Master Protein	Q6MZQ6	Uncharacterized protein DKFZp686G11190 OS=Homo sapiens OX=9606 GN=DKFZp686G11190 PE=2 SV=1	DKFZp686G11190	190.365	41	17	239	1	475	52	8.06	615.2	17	1	82.2	66.6	70.7	79.9	64	85.1
High	Master Protein	Q6N095	Ig-like domain-containing protein OS=Homo sapiens OX=9606 GN=DKFZp686K03196 PE=1 SV=1	DKFZp686K03196	183.465	33	15	236	1	475	52.3	8.57	621.68	15	0	131.1	133.8	145.3	117.5	126.3	151
High	Master Protein	P02647	Apolipoprotein A-I OS=Homo sapiens OX=9606 GN=APOA1 PE=1 SV=1	APOA1	164.846	61	23	188	23	267	30.8	5.76	416.66	23	0	2502.2	3546.4	3035	2387.1	3469.2	3055.2
High	Master Protein	A0A0G2JPR0	Complement C4-A OS=Homo sapiens OX=9606 GN=C4A PE=1 SV=1	C4A	293.632	29	46	181	1	1744	192.8	7.03	375.25	46	0	95.7	125.6	197.3	102.6	111.9	186.1
High	Master Protein	P0C0L5	Complement C4-B OS=Homo sapiens OX=9606 GN=C4B PE=1 SV=2	C4B	300.576	30	47	180	2	1744	192.6	7.27	373.01	47	38	1107.3	1435.8	1463.2	997.7	1384.2	1476.8
High	Master Protein	P02790	Hemopexin OS=Homo sapiens OX=9606 GN=HPX PE=1 SV=2	HPX	145.445	42	17	153	17	462	51.6	7.02	371.24	17	0	1438.5	1231.7	1271.7	1457.8	1266	1219.7
High	Master Protein	A5PL27	CP protein OS=Homo sapiens OX=9606 GN=CP PE=2 SV=1	CP	243.646	31	32	139	32	1065	122.1	5.72	296.57	32	0	851.7	813.5	928.3	825.4	795.1	894.2
High	Master Protein	B4E1Z4	Complement C2 OS=Homo sapiens OX=9606 PE=1 SV=1		224.625	27	40	131	40	1266	140.9	7.18	286.3	40	0	1181.8	1093.4	1035.2	1166.1	1017.6	995.1
High	Master Protein	S6BGD6	IgG L chain OS=Homo sapiens OX=9606 PE=1 SV=1		100.552	49	11	127	1	235	24.8	7.24	366.57	11	1	70.5	69.4	78	58	67.3	74.8
High	Master Protein	H6VRG1	Keratin, type II cytoskeletal 1 OS=Homo sapiens OX=9606 GN=KRT1 PE=1 SV=1	KRT1	229.86	50	32	126	27	645	66.1	8.12	296.28	32	4	1527.8	1323.4	706.2	1445	1318	648.4
High	Master Protein	Q6GMV8	Ig-like domain-containing protein OS=Homo sapiens OX=9606 PE=2 SV=1		106.225	47	11	125	1	234	24.9	6.67	370.47	11	10	952.6	1223.1	1423.2	944.7	1221.2	1374.1
High	Master Protein	Q6IN99	IGL@ protein OS=Homo sapiens OX=9606 GN=IGL@ PE=2 SV=1	Homo sapiens OX=9606	93.122	40	10	122	1	235	24.9	6.74	362.27	10	0	80.7	80.9	52.5	83.2	76.3	52.5
High	Master Protein	P01023	Alpha-2-macroglobulin OS=Homo sapiens OX=9606 GN=A2M PE=1 SV=3	A2M	283.643	30	36	117	34	1474	163.2	6.46	273.55	36	2	586.3	552.5	799.8	504.2	549	794.7
High	Master Protein	P02774-3	Isoform 3 of Vitamin D-binding protein OS=Homo sapiens OX=9606 GN=GC	GC	185.649	48	24	115	2	493	55	5.63	267.51	24	0	299.5	343	73.8	293.5	295.5	68.6
High	Master Protein	P06727	Apolipoprotein A-IV OS=Homo sapiens OX=9606 GN=APOA4 PE=1 SV=4	APOA4	201.117	60	28	113	8	396	45.3	5.38	263.16	28	21	538	659.2	1094.3	488.5	594.3	992.7
High	Master Protein	V9HWI6	Vitamin D-binding protein OS=Homo sapiens OX=9606 GN=HEL-S-51 PE=2 SV=1	HEL-S-51	179.209	54	25	113	3	474	52.9	5.54	251.62	25	20	1391.3	1596.5	1508.4	1322.5	1490.4	1413.1
High	Master Protein	F8WEK9	Transferrin OS=Homo sapiens OX=9606 GN=TF PE=1 SV=1	TF	59.398	35	6	105	1	115	12.5	8.62	249.25	6	0
High	Master Protein	A6PVI2	Plasminogen OS=Homo sapiens OX=9606 GN=PLG PE=1 SV=2	PLG	201.149	43	31	101	31	827	92.4	7.31	251.11	31	0	881.6	851.5	899.5	859.9	817.6	824.2
High	Master Protein	P35908	Keratin, type II cytoskeletal 2 epidermal OS=Homo sapiens OX=9606 GN=KRT2 PE=1 SV=2	KRT2	201.914	52	31	99	23	639	65.4	8	231.96	31	4	456.4	748.5	321.3	430.5	751.2	327.7
High	Master Protein	S6BAR0	IgG L chain OS=Homo sapiens OX=9606 PE=2 SV=1		61.257	33	8	98	2	216	23.1	7.69	282.49	8	0	116.5	182.8	161	121.4	183.7	148.3
High	Master Protein	P01861	Immunoglobulin heavy constant gamma 4 OS=Homo sapiens OX=9606 GN=IGHG4 PE=1 SV=2	IGHG4	94.179	38	11	98	5	396	43.8	6.24	249.53	11	0	205.9	159.1	204.1	183.8	153.8	198.4
High	Master Protein	A0A2S0BDD1	Antithrombin-III OS=Homo sapiens OX=9606 GN=ATIII-R2 PE=2 SV=1	ATIII-R2	187.666	44	26	97	26	505	57.3	7.85	179.49	26	0	826.7	820.1	851.6	760.3	769.9	824.4
High	Master Protein	P00738	Haptoglobin OS=Homo sapiens OX=9606 GN=HP PE=1 SV=1	HP	163.031	50	22	95	22	406	45.2	6.58	203.62	22	0	735.8	562.5	749.6	685.9	524.9	713.3
High	Master Protein	A0A1B0GVI3	Keratin 10 OS=Homo sapiens OX=9606 GN=KRT10 PE=1 SV=2	KRT10	155.597	39	24	93	21	624	63.3	5.26	230.61	24	4	985.6	1585.4	570.7	1003.5	1573.7	596.4
High	Master Protein	D3DNU8	Kininogen 1, isoform CRA_a OS=Homo sapiens OX=9606 GN=KNG1 PE=4 SV=1	KNG1	168.49	50	27	90	3	427	47.8	6.65	176.2	27	20	917.5	912.4	1048.2	912.6	911.6	997
High	Master Protein	Q6NS95	IGL@ protein OS=Homo sapiens OX=9606 GN=IGL@ PE=1 SV=1	Homo sapiens OX=9606	91.415	42	8	89	3	234	25.1	6.67	223.21	8	1	552.4	664.8	704.3	468.8	639	692.7
High	Master Protein	P36955	Pigment epithelium-derived factor OS=Homo sapiens OX=9606 GN=SERPINF1 PE=1 SV=4	SERPINF1	129.181	34	15	88	15	418	46.3	6.38	184.56	15	0	731.4	598.8	401.5	706.1	550.1	382.1
High	Master Protein	B4E1C2	Kininogen 1, isoform CRA_b OS=Homo sapiens OX=9606 GN=KNG1 PE=2 SV=1	KNG1	152.971	30	25	83	1	644	71.9	6.81	157.61	25	0
High	Master Protein	Q8NCL6	cDNA FLJ90170 fis, clone MAMMA1000370, highly similar to Ig alpha-1 chain C region OS=Homo sapiens OX=9606 PE=2 SV=1		114.729	30	14	82	0	493	53.2	6.52	173.03	14	2	161.7	188.2	210.2	145.1	194.2	223.3
High	Master Protein	P0DOX7	Immunoglobulin kappa light chain OS=Homo sapiens OX=9606 PE=1 SV=1		104.272	39	7	81	6	214	23.4	7.17	204.37	7	1	256.5	269.9	258.6	225.1	263.4	258.7
High	Master Protein	P02763	Alpha-1-acid glycoprotein 1 OS=Homo sapiens OX=9606 GN=ORM1 PE=1 SV=2	ORM1	86.895	41	9	80	6	201	23.5	5.11	163.14	9	3	1034.1	708.4	956.8	933.2	713.6	899.6
High	Master Protein	Q6ZW64	cDNA FLJ41552 fis, clone COLON2004478, highly similar to Protein Tro alpha1 H,myeloma OS=Homo sapiens OX=9606 PE=2 SV=1		121.895	31	15	79	3	494	53.3	6.52	166.59	15	11	639.7	934.7	1110.5	583.6	859.9	1102.1
High	Master Protein	B3KS79	cDNA FLJ35730 fis, clone TESTI2003131, highly similar to ALPHA-1-ANTICHYMOTRYPSIN OS=Homo sapiens OX=9606 PE=2 SV=1		104.492	31	15	79	15	448	50.6	5.63	156.54	15	0	341.8	414	503	300.3	389.1	486.3
High	Master Protein	P10909	Clusterin OS=Homo sapiens OX=9606 GN=CLU PE=1 SV=1	CLU	132.275	28	14	79	14	449	52.5	6.27	186.63	14	0	602.8	492.8	600.8	584.1	487.1	601.9
High	Master Protein	S6BGE0	IgG H chain OS=Homo sapiens OX=9606 PE=1 SV=1		88.687	21	5	78	1	300	32.2	7.85	209.86	5	0	67.2	54.2	70.4	53.6	60.5	59.4
High	Master Protein	P35527	Keratin, type I cytoskeletal 9 OS=Homo sapiens OX=9606 GN=KRT9 PE=1 SV=3	KRT9	145.34	37	18	76	17	623	62	5.24	155.25	18	0	686.2	484.5	327.3	656.8	458.3	300.1
High	Master Protein	S6C4R7	IgG L chain OS=Homo sapiens OX=9606 PE=2 SV=1		49.956	32	6	71	1	212	22.5	8.24	214.2	6	1	124.4	171.9	143.3	91	180.9	127
High	Master Protein	A0A384MEF1	Gelsolin OS=Homo sapiens OX=9606 PE=2 SV=1		114.118	33	23	69	23	782	85.6	6.28	117.22	23	0	559.6	689.6	865.7	501.3	664.7	810.6
High	Master Protein	P02671	Fibrinogen alpha chain OS=Homo sapiens OX=9606 GN=FGA PE=1 SV=2	FGA	134.692	28	22	61	22	866	94.9	6.01	138.19	22	0	227	327.5	778.7	212.5	329.6	701.9
High	Master Protein	Q6MZX9	Uncharacterized protein DKFZp686M08189 OS=Homo sapiens OX=9606 GN=DKFZp686M08189 PE=2 SV=1	DKFZp686M08189	80.213	24	12	60	1	483	52.2	5.29	118.52	12	2	85.8	66.1	89.4	80.4	67.1	96.4
High	Master Protein	A0A0K0K1J1	Epididymis secretory protein Li 2 OS=Homo sapiens OX=9606 GN=HEL-S-2 PE=2 SV=1	HEL-S-2	76.88	42	7	58	7	146	15.8	8.75	124.35	7	0	613.3	434.4	486.7	580.9	432.2	447
High	Master Protein	A0A024R962	HCG40889, isoform CRA_b OS=Homo sapiens OX=9606 GN=hCG_40889 PE=4 SV=1	hCG_40889	120.739	24	24	56	1	1231	139	6.62	118.43	24	20	219.4	221.9	277	207.2	225.9	274.6
High	Master Protein	S6B2B6	IgG H chain OS=Homo sapiens OX=9606 PE=1 SV=1		37.783	13	3	55	1	275	29.3	8.68	132.32	3	0
High	Master Protein	P04217	Alpha-1B-glycoprotein OS=Homo sapiens OX=9606 GN=A1BG PE=1 SV=4	A1BG	71.081	24	10	54	10	495	54.2	5.86	114.42	10	0	329.5	359.8	333.1	312	370.4	343
High	Master Protein	A0A8Q3SIA1	Sushi domain-containing protein OS=Homo sapiens OX=9606 PE=4 SV=1		113.809	19	23	53	1	1504	169.8	6.64	111.42	23	0	267.2	425.1	487.7	275.6	383.5	457.4
High	Master Protein	P02649	Apolipoprotein E OS=Homo sapiens OX=9606 GN=APOE PE=1 SV=1	APOE	125.62	57	21	52	19	317	36.1	5.73	109.5	21	2	475.7	467.2	500.4	459.4	471	453.6
High	Master Protein	B2RMS9	Inter-alpha (Globulin) inhibitor H4 (Plasma Kallikrein-sensitive glycoprotein) OS=Homo sapiens OX=9606 GN=ITIH4 PE=2 SV=1	ITIH4	119.778	21	17	52	17	930	103.3	6.98	115.34	17	0	158.6	197.1	330.9	169.9	203.3	301
High	Master Protein	P10745	Retinol-binding protein 3 OS=Homo sapiens OX=9606 GN=RBP3 PE=1 SV=2	RBP3	96.186	16	18	52	18	1247	135.3	5.11	96.17	18	0	577	523.4	329.6	562.6	507.4	338.8
High	Master Protein	P0DOX2	Immunoglobulin alpha-2 heavy chain OS=Homo sapiens OX=9606 PE=1 SV=2		60.839	29	12	51	4	455	48.9	6.67	94.22	12	1	65.4	125.1	142	65	126.3	136.7
High	Master Protein	P02749	Beta-2-glycoprotein 1 OS=Homo sapiens OX=9606 GN=APOH PE=1 SV=3	APOH	103.623	35	11	51	11	345	38.3	7.97	123.51	11	0	428.5	348.6	503.1	388.5	336.6	475.5
High	Master Protein	A0A481SHK9	Hemoglobin subunit beta OS=Homo sapiens OX=9606 GN=HBB PE=3 SV=1	HBB	68.714	51	6	50	5	147	16	7.65	144.54	6	1	152.2	748.3	269.1	133.8	783.9	257.7
High	Master Protein	P02760	Protein AMBP OS=Homo sapiens OX=9606 GN=AMBP PE=1 SV=1	AMBP	92.852	42	13	48	13	352	39	6.25	99.84	13	0	190.3	150.1	420.5	171.3	152.8	387.4
High	Master Protein	P02675	Fibrinogen beta chain OS=Homo sapiens OX=9606 GN=FGB PE=1 SV=2	FGB	120.818	49	21	48	21	491	55.9	8.27	101.44	21	0	174.6	248.8	282.6	160.7	254.4	259.6
High	Master Protein	D3DRR6	Inter-alpha (Globulin) inhibitor H2, isoform CRA_a OS=Homo sapiens OX=9606 GN=ITIH2 PE=3 SV=1	ITIH2	89.441	25	22	48	22	947	106.5	6.95	77.31	22	0	304.5	432.1	498.4	290	424.8	489.3
High	Master Protein	A0A8Q3SID6	Complement C5 OS=Homo sapiens OX=9606 GN=C5 PE=4 SV=1	C5	90.695	16	29	47	29	1682	188.5	6.65	86.16	29	0	409.6	393.8	507.6	408.7	394.5	481.7
High	Master Protein	P02751	Fibronectin OS=Homo sapiens OX=9606 GN=FN1 PE=1 SV=5	FN1	116.905	14	31	47	31	2477	272.2	5.5	75.15	31	0	130.3	276.3	267.7	150.6	264.6	272.8
High	Master Protein	P02533	Keratin, type I cytoskeletal 14 OS=Homo sapiens OX=9606 GN=KRT14 PE=1 SV=4	KRT14	93.962	41	20	43	5	472	51.5	5.16	97.83	20	11	221.7	254	105	215.2	257.9	115.3
High	Master Protein	S6AWF4	IgG L chain OS=Homo sapiens OX=9606 PE=2 SV=1		42.153	24	4	42	2	180	19.8	7.09	125.97	4	2	189.8	148.3	170.6	182.2	128.3	143
High	Master Protein	B7Z8Q2	Alpha-2-HS-glycoprotein OS=Homo sapiens OX=9606 PE=2 SV=1		114.965	25	10	41	10	433	46.6	6.28	128.03	10	0	346.8	315.2	291.5	333.1	308.8	288
High	Master Protein	P08779	Keratin, type I cytoskeletal 16 OS=Homo sapiens OX=9606 GN=KRT16 PE=1 SV=4	KRT16	74.103	40	17	41	7	473	51.2	5.05	76.79	17	0	123.1	145.7	77.3	117.1	142.9	87.2
High	Master Protein	A6XGL1	Transthyretin OS=Homo sapiens OX=9606 PE=2 SV=1		80.436	42	6	40	6	184	20.2	5.24	103.64	6	0	555.9	503.1	383	597.9	520.1	373.6
High	Master Protein	P01871	Immunoglobulin heavy constant mu OS=Homo sapiens OX=9606 GN=IGHM PE=1 SV=5	IGHM	81.7	32	14	39	14	474	51.9	6.15	90.23	14	0	140.6	390.8	359.9	121.8	368.5	350.3
High	Master Protein	B2R8I2	cDNA, FLJ93914, highly similar to Homo sapiens histidine-rich glycoprotein (HRG), mRNA OS=Homo sapiens OX=9606 PE=2 SV=1		61.593	24	13	38	13	525	59.5	7.44	68.27	13	0	197	198.9	192.5	199.7	190.9	169.1
High	Master Protein	P43652	Afamin OS=Homo sapiens OX=9606 GN=AFM PE=1 SV=1	AFM	89.043	31	19	38	19	599	69	5.9	89.56	19	0	383	324.6	226	354.7	325.4	229.1
High	Master Protein	V9GYM3	Apolipoprotein A-II OS=Homo sapiens OX=9606 GN=APOA2 PE=1 SV=1	APOA2	34.767	17	5	38	5	133	14.9	8.27	86.5	5	0	642.6	904.8	765	611.7	841.1	753.3
High	Master Protein	E9PGN7	Serpin family G member 1 OS=Homo sapiens OX=9606 GN=SERPING1 PE=1 SV=1	SERPING1	64.465	19	10	38	10	543	59.5	6.76	74.7	10	0	234.7	260.3	285	221.7	270.5	278.2
High	Master Protein	B7Z1F8	cDNA FLJ53025, highly similar to Complement C4-B OS=Homo sapiens OX=9606 PE=2 SV=1		63.594	42	10	37	1	270	30.4	7.99	92.16	10	0	32.6	36.9	37.9	30.8	34	40.5
High	Master Protein	A0A140VK00	Testicular tissue protein Li 227 OS=Homo sapiens OX=9606 PE=2 SV=1		69.448	38	12	36	12	298	34.2	6.05	69.07	12	0	218.1	227	287.3	212.3	216.1	273.4
High	Master Protein	P04259	Keratin, type II cytoskeletal 6B OS=Homo sapiens OX=9606 GN=KRT6B PE=1 SV=5	KRT6B	64.098	25	17	36	1	564	60	8	67.96	17	0
High	Master Protein	P19652	Alpha-1-acid glycoprotein 2 OS=Homo sapiens OX=9606 GN=ORM2 PE=1 SV=2	ORM2	37.241	18	6	36	3	201	23.6	5.11	78.99	6	0	496.6	430.1	498.3	498.8	452.5	517.1
High	Master Protein	E7ETH0	Complement factor I OS=Homo sapiens OX=9606 GN=CFI PE=1 SV=1	CFI	67.7	26	14	34	2	591	66.6	7.59	66.9	14	11	199.1	191.3	161.3	194.4	172.5	175.8
High	Master Protein	P13647	Keratin, type II cytoskeletal 5 OS=Homo sapiens OX=9606 GN=KRT5 PE=1 SV=3	KRT5	72.637	35	23	34	13	590	62.3	7.74	60.73	23	4	250.6	231.3	138.4	226.9	213.4	140.3
High	Master Protein	O94985-2	Isoform 2 of Calsyntenin-1 OS=Homo sapiens OX=9606 GN=CLSTN1	CLSTN1	74.412	18	19	33	19	971	108.6	4.93	73.16	19	0	358.2	320.2	214.2	345.3	308.3	203.8
High	Master Protein	Q9Y6R7	IgGFc-binding protein OS=Homo sapiens OX=9606 GN=FCGBP PE=1 SV=3	FCGBP	61.567	6	19	33	19	5405	571.6	5.34	61.97	19	0	157.2	129.9	101.5	162.1	135.3	102.4
High	Master Protein	P02679	Fibrinogen gamma chain OS=Homo sapiens OX=9606 GN=FGG PE=1 SV=3	FGG	69.519	33	13	33	13	453	51.5	5.62	64.16	13	0	163.1	266.7	285.7	165.5	233.9	275.1
High	Master Protein	P41222	Prostaglandin-H2 D-isomerase OS=Homo sapiens OX=9606 GN=PTGDS PE=1 SV=1	PTGDS	41.797	25	4	33	4	190	21	7.8	80.3	4	0	501.3	175.3	144	585.7	187.7	143.8
High	Master Protein	B4DID6	cDNA FLJ52545, highly similar to Dickkopf-related protein 3 OS=Homo sapiens OX=9606 PE=2 SV=1		59.893	31	8	32	8	364	39.8	4.67	66.3	8	0	246.4	193.4	177.6	226.1	182.8	177.5
High	Master Protein	P19827	Inter-alpha-trypsin inhibitor heavy chain H1 OS=Homo sapiens OX=9606 GN=ITIH1 PE=1 SV=3	ITIH1	83.633	15	13	32	13	911	101.3	6.79	76.18	13	0	262.7	286.1	449.3	265.9	300.2	412.4
High	Master Protein	A0A1K0GXZ1	Globin C1 OS=Homo sapiens OX=9606 GN=GLNC1 PE=3 SV=1	GLNC1	37.849	18	2	31	2	177	19.2	9.77	91.39	2	0	50.9	182	84.6	54.2	206.7	81.5
High	Master Protein	D9ZGG2	Vitronectin OS=Homo sapiens OX=9606 GN=VTN PE=4 SV=1	VTN	43.8	19	9	31	9	478	54.3	5.8	56.21	9	0	101.2	128.1	147.8	98.7	123.3	128.3
High	Master Protein	P60709	Actin, cytoplasmic 1 OS=Homo sapiens OX=9606 GN=ACTB PE=1 SV=1	ACTB	59.368	30	9	30	5	375	41.7	5.48	50.08	9	4	97.4	158.4	286.5	104.3	154.5	275.8
High	Master Protein	A0A494C0S9	C3 and PZP-like alpha-2-macroglobulin domain-containing protein 8 OS=Homo sapiens OX=9606 GN=CPAMD8 PE=1 SV=1	CPAMD8	64.317	11	18	30	15	1932	211.2	6.6	44.54	18	2	45	48.4	43.6	45.3	45.8	44
High	Master Protein	P00734	Prothrombin OS=Homo sapiens OX=9606 GN=F2 PE=1 SV=2	F2	75.126	28	17	29	17	622	70	5.9	50.75	17	0	145.4	169.4	151.8	135.1	169.2	156.1
High	Master Protein	B2R6W1	cDNA, FLJ93143, highly similar to Homo sapiens complement component 7 (C7), mRNA OS=Homo sapiens OX=9606 PE=2 SV=1		66.714	22	15	27	15	843	93.5	6.48	47.22	15	0	115.7	133.4	174.5	121.1	127.5	178
High	Master Protein	P13671	Complement component C6 OS=Homo sapiens OX=9606 GN=C6 PE=1 SV=3	C6	51.646	13	14	27	14	934	104.7	6.76	42.91	14	0	194.2	177.5	208	207.2	176.7	220.4
High	Master Protein	A0A024R969	Chitinase 3-like 1 (Cartilage glycoprotein-39), isoform CRA_a OS=Homo sapiens OX=9606 GN=CHI3L1 PE=4 SV=1	CHI3L1	58.566	31	10	27	10	383	42.6	8.46	48.72	10	0	50	60.6	155.6	53.3	56.8	146.8
High	Master Protein	P98160	Basement membrane-specific heparan sulfate proteoglycan core protein OS=Homo sapiens OX=9606 GN=HSPG2 PE=1 SV=4	HSPG2	56.174	5	17	27	17	4391	468.5	6.51	37.26	17	0	67.1	84	63.7	59.6	69.4	57.2
High	Master Protein	P08697	Alpha-2-antiplasmin OS=Homo sapiens OX=9606 GN=SERPINF2 PE=1 SV=3	SERPINF2	46.634	19	9	27	9	491	54.5	6.29	42.42	9	0	108	133	161.7	107.8	131.6	146.4
High	Master Protein	A0A024R035	Complement component 9, isoform CRA_a OS=Homo sapiens OX=9606 GN=C9 PE=3 SV=1	C9	53.88	25	13	26	13	559	63.2	5.52	63.32	13	0	187.1	166.5	323.7	197.6	150.1	285.5
High	Master Protein	P02750	Leucine-rich alpha-2-glycoprotein OS=Homo sapiens OX=9606 GN=LRG1 PE=1 SV=2	LRG1	42.728	25	9	25	9	347	38.2	6.95	60.94	9	0	287.7	287.6	380	283.2	272.3	370.9
High	Master Protein	Q14767	Latent-transforming growth factor beta-binding protein 2 OS=Homo sapiens OX=9606 GN=LTBP2 PE=1 SV=3	LTBP2	62.059	9	13	25	13	1821	194.9	5.19	48.43	13	0	68.7	69.9	86.3	68.9	67.7	79.1
High	Master Protein	Q86YZ3	Hornerin OS=Homo sapiens OX=9606 GN=HRNR PE=1 SV=2	HRNR	41.599	12	9	24	9	2850	282.2	10.04	17.14	9	0
High	Master Protein	A0A384N669	Epididymis secretory sperm binding protein OS=Homo sapiens OX=9606 PE=2 SV=1		41.278	22	7	23	7	338	38.4	6.61	42.99	7	0	178.6	143.8	174.3	185.4	156.6	168.3
High	Master Protein	A0A024R4F1	phosphopyruvate hydratase OS=Homo sapiens OX=9606 GN=HEL-S-17 PE=2 SV=1	HEL-S-17	39.089	26	11	23	11	434	47.1	7.39	45.06	11	0	171.5	90.8	56.1	159.6	92	63
High	Master Protein	Q9NQ79	Cartilage acidic protein 1 OS=Homo sapiens OX=9606 GN=CRTAC1 PE=1 SV=2	CRTAC1	53.41	15	9	21	9	661	71.4	5.12	47.33	9	0	203.3	175.1	151.3	187.2	179.9	145.8
High	Master Protein	P43320	Beta-crystallin B2 OS=Homo sapiens OX=9606 GN=CRYBB2 PE=1 SV=2	CRYBB2	63.203	59	11	21	11	205	23.4	7.01	40.58	11	0	169.1	62.8	65.6	165.7	61.5	62.2
High	Master Protein	Q13822-3	Isoform 3 of Ectonucleotide pyrophosphatase/phosphodiesterase family member 2 OS=Homo sapiens OX=9606 GN=ENPP2	ENPP2	36.955	10	9	21	9	888	101.9	7.59	41.2	9	0	188.3	134.2	113.4	208.1	140.6	129.7
High	Master Protein	C9JH19	Cathepsin D OS=Homo sapiens OX=9606 GN=CTSD PE=1 SV=2	CTSD	33.55	19	7	20	7	451	48.6	7.84	35.13	7	0	75.4	103	64.5	77.7	111.6	60.7
High	Master Protein	P15924	Desmoplakin OS=Homo sapiens OX=9606 GN=DSP PE=1 SV=3	DSP	42.771	6	16	20	16	2871	331.6	6.81	24.02	16	0	110.6	126.5	70.7	105	120.8	59.2
High	Master Protein	Q9HCB6	Spondin-1 OS=Homo sapiens OX=9606 GN=SPON1 PE=1 SV=2	SPON1	40.983	17	12	20	12	807	90.9	6.11	26.19	12	0	154.9	116	114	147.5	107.3	101.7
High	Master Protein	B4E0X1	Beta-2-microglobulin OS=Homo sapiens OX=9606 PE=2 SV=1		40.615	19	3	19	3	122	13.9	7.44	59.12	3	0	191.2	489.4	993.1	162.3	419.5	948.8
High	Master Protein	A0A384N679	Carboxypeptidase E OS=Homo sapiens OX=9606 PE=2 SV=1		36.028	23	10	19	10	476	53.1	5.14	36.41	10	0	148.2	116.7	109.5	139.1	120.4	105.3
High	Master Protein	A8K3K1	cDNA FLJ78096, highly similar to Homo sapiens actin, alpha, cardiac muscle (ACTC), mRNA OS=Homo sapiens OX=9606 PE=2 SV=1		35.319	17	5	19	1	377	42	5.39	32.58	5	0	85.5	115.3	157.9	89.6	121.4	156
High	Master Protein	Q04695	Keratin, type I cytoskeletal 17 OS=Homo sapiens OX=9606 GN=KRT17 PE=1 SV=2	KRT17	43.021	19	10	19	1	432	48.1	5.02	49.34	10	0	30.5	22.9	14.6	27.6	27.6	11.2
High	Master Protein	Q15582	Transforming growth factor-beta-induced protein ig-h3 OS=Homo sapiens OX=9606 GN=TGFBI PE=1 SV=1	TGFBI	38.986	18	11	19	11	683	74.6	7.71	36.68	11	0	125.5	140.9	124	116.8	140.8	121.2
High	Master Protein	B3KNX0	cDNA FLJ30621 fis, clone CTONG2001681, highly similar to Complement C1s subcomponent OS=Homo sapiens OX=9606 PE=2 SV=1		38.981	15	9	18	9	688	76.6	4.96	33.05	9	0	99.9	110.2	104.6	82.6	98.1	101.6
High	Master Protein	Q16270	Insulin-like growth factor-binding protein 7 OS=Homo sapiens OX=9606 GN=IGFBP7 PE=1 SV=1	IGFBP7	57.625	32	6	18	6	282	29.1	7.9	40.04	6	0	167.5	156.3	166.5	169.7	162.5	161.1
High	Master Protein	Q9UBM4	Opticin OS=Homo sapiens OX=9606 GN=OPTC PE=1 SV=1	OPTC	34.068	17	6	18	6	332	37.2	5.59	38.26	6	0	122.2	119.2	125.6	126.1	116.7	128.2
High	Master Protein	A0A3G1HEF1	Mutant serpin family A member 7 OS=Homo sapiens OX=9606 PE=2 SV=1		29.495	19	7	17	7	415	46.3	6.3	25.65	7	0	89.8	110.5	106.7	89.6	96.7	100.3
High	Master Protein	C0JYY2	Apolipoprotein B (Including Ag(X) antigen) OS=Homo sapiens OX=9606 GN=APOB PE=4 SV=1	APOB	34.55	3	15	17	15	4563	515.2	7.05	16.94	15	0	58.3	81.7	99.5	42.6	79.8	104.8
High	Master Protein	P22352	Glutathione peroxidase 3 OS=Homo sapiens OX=9606 GN=GPX3 PE=1 SV=2	GPX3	25.142	29	6	17	6	226	25.5	8.13	26.99	6	0	146.9	118.6	92.8	140.8	97.4	92.8
High	Master Protein	Q0IIN1	Keratin 77 OS=Homo sapiens OX=9606 GN=KRT77 PE=1 SV=1	KRT77	32.621	10	6	17	3	578	61.8	5.85	48.11	6	0	66.4	105.2	51.3	56.3	106.7	45.9
High	Master Protein	P02753	Retinol-binding protein 4 OS=Homo sapiens OX=9606 GN=RBP4 PE=1 SV=3	RBP4	16.813	23	5	17	5	201	23	6.07	37.67	5	0	86.2	85.2	186.1	88.8	83.1	160.5
High	Master Protein	A0A2Z4LCH4	Corticosteroid-binding globulin OS=Homo sapiens OX=9606 PE=2 SV=1		24.761	15	6	16	6	405	45.1	6.04	28.2	6	0	114.4	109.9	103	107.5	100.5	95
High	Master Protein	Q96IY4	Carboxypeptidase B2 OS=Homo sapiens OX=9606 GN=CPB2 PE=1 SV=2	CPB2	33.288	19	7	15	7	423	48.4	7.71	35.37	7	0	88.6	117.6	121.4	91.5	113.9	123.7
High	Master Protein	P23142	Fibulin-1 OS=Homo sapiens OX=9606 GN=FBLN1 PE=1 SV=4	FBLN1	24.987	9	5	15	2	703	77.2	5.22	32.77	5	2	76.7	68.2	69.2	74.2	65.3	69
High	Master Protein	Q12841	Follistatin-related protein 1 OS=Homo sapiens OX=9606 GN=FSTL1 PE=1 SV=1	FSTL1	24.655	20	7	15	7	308	35	5.52	31.84	7	0	304.5	170.2	177.3	289.9	169.3	168.6
High	Master Protein	P02042	Hemoglobin subunit delta OS=Homo sapiens OX=9606 GN=HBD PE=1 SV=2	HBD	29.675	45	5	15	4	147	16	8.05	31.54	5	0	34	114.6	52	30.1	109.7	53.8
High	Master Protein	P07360	Complement component C8 gamma chain OS=Homo sapiens OX=9606 GN=C8G PE=1 SV=3	C8G	29.493	37	6	14	6	202	22.3	8.31	24.04	6	0	108.6	119.7	136.3	97.4	112.8	112
High	Master Protein	Q03591	Complement factor H-related protein 1 OS=Homo sapiens OX=9606 GN=CFHR1 PE=1 SV=2	CFHR1	32.785	26	7	14	3	330	37.6	7.39	30.8	7	2	51.4	86.4	115.3	53	87.1	107.7
High	Master Protein	P81605	Dermcidin OS=Homo sapiens OX=9606 GN=DCD PE=1 SV=2	DCD	21.784	35	5	14	5	110	11.3	6.54	26.75	5	0	66.8	58.3	45.8	73.4	52.1	40.5
High	Master Protein	A0A8S0MAG0	Fibulin-1 OS=Homo sapiens OX=9606 GN=FBLN1 PE=2 SV=1	FBLN1	20.74	11	5	14	2	683	74.4	5.24	30.62	5	0	37.1	57.2	44.3	38.1	50.1	49.3
High	Master Protein	Q96PD5	N-acetylmuramoyl-L-alanine amidase OS=Homo sapiens OX=9606 GN=PGLYRP2 PE=1 SV=1	PGLYRP2	53.715	18	7	14	7	576	62.2	7.55	30.19	7	0	64.1	45.3	51.6	71.1	51.8	43.6
High	Master Protein	P05154	Plasma serine protease inhibitor OS=Homo sapiens OX=9606 GN=SERPINA5 PE=1 SV=3	SERPINA5	29.179	19	8	14	8	406	45.6	9.26	29.6	8	0	44.9	44.5	41.7	35.5	47.2	40.3
High	Master Protein	A8K9M5	cDNA FLJ77947, highly similar to Human complement protein C8 beta subunit mRNA OS=Homo sapiens OX=9606 PE=2 SV=1		36.189	15	8	13	8	591	67	8.18	32.3	8	0	192.2	196.4	207.5	139	161.3	193.9
High	Master Protein	P43251	Biotinidase OS=Homo sapiens OX=9606 GN=BTD PE=1 SV=2	BTD	22.655	10	6	13	6	543	61.1	6.25	18.73	6	0	34.7	25.8	21.5	35	23.7	23.6
High	Master Protein	B4DPQ0	Complement C1r OS=Homo sapiens OX=9606 GN=C1R PE=1 SV=1	C1R	27.145	13	9	13	8	719	81.8	6.37	24.39	9	1	109.9	116.5	119.1	101.1	137.5	109.2
High	Master Protein	A0A140CTX8	Gamma-crystallin S OS=Homo sapiens OX=9606 GN=CRYGS PE=2 SV=1	CRYGS	30.722	45	7	13	7	178	21	6.89	23.5	7	0	156.7	66.1	65.1	156.1	71.2	68.8
High	Master Protein	V9HWE3	Carbonic anhydrase OS=Homo sapiens OX=9606 GN=HEL-S-11 PE=2 SV=1	HEL-S-11	35.263	32	6	13	6	261	28.9	7.12	24.4	6	0	50.5	242.3	127.5	51.1	242.1	116.7
High	Master Protein	O00391	Sulfhydryl oxidase 1 OS=Homo sapiens OX=9606 GN=QSOX1 PE=1 SV=3	QSOX1	23.362	10	7	13	7	747	82.5	8.92	13.14	7	0	40.1	32.3	35.6	40.8	39	31.7
High	Master Protein	A0A096LPE2	SAA2-SAA4 readthrough OS=Homo sapiens OX=9606 GN=SAA2-SAA4 PE=3 SV=1	SAA2-SAA4	26.021	26	6	13	6	208	23.3	8.98	19.17	6	0	162.8	158.9	170.2	161.1	155.1	168.7
High	Master Protein	Q14515	SPARC-like protein 1 OS=Homo sapiens OX=9606 GN=SPARCL1 PE=1 SV=2	SPARCL1	38.156	17	8	13	8	664	75.2	4.81	27.51	8	0	56.8	53.8	57.3	52.6	53.1	60.9
High	Master Protein	B7Z351	Secreted phosphoprotein 1 variant 6 OS=Homo sapiens OX=9606 GN=SPP1 PE=2 SV=1	SPP1	34.806	22	5	13	5	327	37.2	4.73	21.44	5	0	35	27.1	26.5	36.8	31	31.7
High	Master Protein	B2R4M6	Protein S100 OS=Homo sapiens OX=9606 PE=2 SV=1		26.511	38	4	12	4	114	13.2	6.13	29.84	4	0	44.2	53.9	101.8	36.3	50.4	97.9
High	Master Protein	Q06481	Amyloid beta precursor like protein 2 OS=Homo sapiens OX=9606 GN=APLP2 PE=1 SV=2	APLP2	33.104	11	7	12	2	763	86.9	4.79	21.59	7	5	128.5	87.7	63.1	143.5	97.7	66
High	Master Protein	A0A024R5F9	Beta-1,4-glucuronyltransferase 1 OS=Homo sapiens OX=9606 GN=B3GNT6 PE=3 SV=1	B3GNT6	19.917	14	6	12	6	415	47.1	7.2	17.99	6	0	190.7	139.9	119.4	190.5	170.5	153.5
High	Master Protein	A0A8Q3WL79	Complement C8 alpha chain OS=Homo sapiens OX=9606 GN=C8A PE=1 SV=1	C8A	31.123	12	6	12	6	584	65	6.6	34.61	6	0	91	86	101.4	83.6	87.4	91.2
High	Master Protein	Q15828	Cystatin-M OS=Homo sapiens OX=9606 GN=CST6 PE=1 SV=1	CST6	30.592	42	4	12	4	149	16.5	8.09	26.23	4	0	66.3	64.4	186.4	75.9	66.4	190.5
High	Master Protein	P04406	Glyceraldehyde-3-phosphate dehydrogenase OS=Homo sapiens OX=9606 GN=GAPDH PE=1 SV=3	GAPDH	25.379	24	7	12	7	335	36	8.46	24.35	7	0	70.2	101.1	75	80.1	99.9	75.3
High	Master Protein	B6V6K6	Mutant myocilin OS=Homo sapiens OX=9606 GN=MYOC PE=2 SV=1	MYOC	23.783	14	7	12	7	504	57	5.54	22.97	7	0	122	159.7	157	112.9	152.1	160.1
High	Master Protein	B2R4C5	C-type lysozyme OS=Homo sapiens OX=9606 GN=LYZF1 PE=2 SV=1	LYZF1	20.208	50	6	11	6	148	16.5	9.16	20.88	6	0	112.5	64	244.1	101.9	58.7	229.7
High	Master Protein	Q15113	Procollagen C-endopeptidase enhancer 1 OS=Homo sapiens OX=9606 GN=PCOLCE PE=1 SV=2	PCOLCE	19.349	19	7	11	7	449	47.9	7.43	8.52	7	0	93	88.5	78.7	91.4	91.9	89.4
High	Master Protein	A0A7S9FTL9	Semaphorin 7A OS=Homo sapiens OX=9606 GN=SEMA7A PE=2 SV=1	SEMA7A	31.379	11	6	11	6	666	74.8	7.84	27.08	6	0	59.4	59.1	38.2	52.5	50.4	41
High	Master Protein	P05546	Heparin cofactor 2 OS=Homo sapiens OX=9606 GN=SERPIND1 PE=1 SV=3	SERPIND1	25.678	12	6	11	6	499	57	6.9	19.14	6	0	62.3	88.8	118.6	56.9	80.8	113.5
High	Master Protein	A8K9C4	Elongation factor 1-alpha OS=Homo sapiens OX=9606 PE=2 SV=1		26.958	10	4	10	4	462	50.2	9.01	28.8	4	0	33.5	33	34.3	29.3	48.5	44.3
High	Master Protein	B2R582	cDNA, FLJ92374, highly similar to Homo sapiens C-type lectin domain family 3, member B (CLEC3B), mRNA OS=Homo sapiens OX=9606 PE=2 SV=1		18.778	25	4	10	4	202	22.5	6.04	20.12	4	0	45.1	60.5	51.5	48	61	50.2
High	Master Protein	B0YIW2	Apolipoprotein C-III OS=Homo sapiens OX=9606 GN=APOC3 PE=1 SV=1	APOC3	24.17	29	3	10	3	117	12.8	8.18	24.98	3	0	40.1	54.1	86.1	40.3	57.9	82.8
High	Master Protein	A0A0R7FJH5	Coagulation factor XII OS=Homo sapiens OX=9606 GN=F12 PE=4 SV=1	F12	19.189	17	8	10	8	615	67.8	7.8	12.77	8	0	48.4	42.5	57.3	50.9	48.8	57.6
High	Master Protein	Q92520	Protein FAM3C OS=Homo sapiens OX=9606 GN=FAM3C PE=1 SV=1	FAM3C	21.256	34	7	10	7	227	24.7	8.29	16.57	7	0	149.8	105.2	88.2	139	95.1	98.9
High	Master Protein	Q92765	Secreted frizzled-related protein 3 OS=Homo sapiens OX=9606 GN=FRZB PE=1 SV=2	FRZB	23.453	14	4	10	4	325	36.2	8.46	20.24	4	0	91.1	54.8	107.2	90.6	58.4	96.1
High	Master Protein	F8W1S1	Keratin 74 OS=Homo sapiens OX=9606 GN=KRT74 PE=1 SV=1	KRT74	17.752	7	5	10	1	543	59.4	7.44	16.3	5	0	52.7	68.6	41.3	57.9	62.8	46.8
High	Master Protein	Q8N1N4	Keratin, type II cytoskeletal 78 OS=Homo sapiens OX=9606 GN=KRT78 PE=1 SV=2	KRT78	21.946	10	6	10	3	520	56.8	6.02	16.56	6	1	41.2	54.6	24.2	43.6	48	29.9
High	Master Protein	A0A804F729	Pyruvate kinase OS=Homo sapiens OX=9606 GN=PKM PE=1 SV=1	PKM	19.424	12	7	10	7	605	65.9	7.87	13.04	7	0	74.2	91	65.9	69	88.8	72.7
High	Master Protein	P32119	Peroxiredoxin-2 OS=Homo sapiens OX=9606 GN=PRDX2 PE=1 SV=5	PRDX2	18.135	22	5	10	4	198	21.9	5.97	18.99	5	1	109.4	239.9	117.2	89.8	255.2	143.7
High	Master Protein	A0A140VJC8	Amyloid-beta A4 protein OS=Homo sapiens OX=9606 PE=2 SV=1		16.481	8	6	9	6	770	86.9	4.82	15	6	0	114.9	112.1	85.6	112.6	90.8	85.8
High	Master Protein	P04075-2	Isoform 2 of Fructose-bisphosphate aldolase A OS=Homo sapiens OX=9606 GN=ALDOA	ALDOA	24.858	17	7	9	7	418	45.2	8.25	10.9	7	0	135.7	129.4	207.2	139	125.9	202.4
High	Master Protein	Q9NZP8	Complement C1r subcomponent-like protein OS=Homo sapiens OX=9606 GN=C1RL PE=1 SV=2	C1RL	20.651	12	6	9	5	487	53.5	7.2	19.22	6	0	110.8	118.8	123.4	101.9	122.4	120.5
High	Master Protein	A0A3B3IQ51	Complement factor H related 2 OS=Homo sapiens OX=9606 GN=CFHR2 PE=1 SV=1	CFHR2	21.923	16	5	9	3	355	39.4	6.65	16.54	5	0	92	52.5	67.8	88.2	70.4	66.3
High	Master Protein	A0A024R1U8	Insulin-like growth factor-binding protein 4 OS=Homo sapiens OX=9606 GN=IGFBP4 PE=4 SV=1	IGFBP4	16.846	25	5	9	5	258	27.9	7.15	16.12	5	0	36	28.4	53.6	34.3	27.7	59.5
High	Master Protein	P24592	Insulin-like growth factor-binding protein 6 OS=Homo sapiens OX=9606 GN=IGFBP6 PE=1 SV=1	IGFBP6	20.932	10	2	9	2	240	25.3	7.81	27.06	2	0	93.7	122	81.7	91.5	130.3	76.9
High	Master Protein	Q08380	Galectin-3-binding protein OS=Homo sapiens OX=9606 GN=LGALS3BP PE=1 SV=1	LGALS3BP	18.131	11	7	9	7	585	65.3	5.27	10.1	7	0	126.2	80.2	59.7	112.3	84.6	53.8
High	Master Protein	P00441	Superoxide dismutase [Cu-Zn] OS=Homo sapiens OX=9606 GN=SOD1 PE=1 SV=2	SOD1	12.08	29	4	9	4	154	15.9	6.13	11.65	4	0	92.3	31.8	46.6	83.7	33.1	39.3
High	Master Protein	B4DTV1	cDNA FLJ55927, highly similar to Amyloid-like protein 2 (CDEIbox-binding protein) (CDEBP) OS=Homo sapiens OX=9606 PE=2 SV=1		25.589	12	6	8	1	551	63.5	4.64	15.83	6	0	78.1	25.5	37.7	65.8	33	26.7
High	Master Protein	B2R9V7	Superoxide dismutase [Cu-Zn] OS=Homo sapiens OX=9606 PE=2 SV=1		23.978	15	3	8	3	240	25.9	6.79	20.75	3	0	103.7	74	86.6	106.1	82.4	83.8
High	Master Protein	B2R815	cDNA, FLJ93695, highly similar to Homo sapiens serpin peptidase inhibitor, clade A (alpha-1 antiproteinase, antitrypsin), member 4 (SERPINA4), mRNA OS=Homo sapiens OX=9606 PE=2 SV=1		18.313	10	4	8	4	427	48.5	7.75	13.99	4	0	64.1	92.5	89.9	65.5	94.7	92.6
High	Master Protein	B2R950	cDNA, FLJ94213, highly similar to Homo sapiens pregnancy-zone protein (PZP), mRNA OS=Homo sapiens OX=9606 PE=2 SV=1		15.76	2	3	8	1	1482	163.8	6.38	16.28	3	0
High	Master Protein	A0A140VJI7	Testicular tissue protein Li 61 OS=Homo sapiens OX=9606 PE=2 SV=1		15.637	11	5	8	5	540	60.6	6.71	15.3	5	0	52.1	49.4	57.7	54.1	44.1	39.9
High	Master Protein	Q6ZN30	Zinc finger protein basonuclin-2 OS=Homo sapiens OX=9606 GN=BNC2 PE=1 SV=1	BNC2	1.907	1	1	8	1	1099	122.3	6.52	14.01	1	0	137.3	144.7	144.1	153.9	154.7	190.7
High	Master Protein	P02489	Alpha-crystallin A chain OS=Homo sapiens OX=9606 GN=CRYAA PE=1 SV=2	CRYAA	19.282	25	4	8	4	173	19.9	6.2	20.34	4	0	39.2	58.9	43.8	35.5	59.8	45.8
High	Master Protein	A0A994J439	Inter-alpha-trypsin inhibitor heavy chain 3 OS=Homo sapiens OX=9606 GN=ITIH3 PE=1 SV=1	ITIH3	21.729	8	7	8	7	927	103.7	5.94	13.4	7	0	22.2	24.1	37.4	21.8	28.3	35.3
High	Master Protein	A0A9L9PXH6	Nucleobindin 1 OS=Homo sapiens OX=9606 GN=NUCB1 PE=4 SV=1	NUCB1	15.855	14	6	8	6	471	54.8	5.25	13.07	6	0	104.1	100.2	90.6	103.2	103.6	101
High	Master Protein	Q96S96	Phosphatidylethanolamine-binding protein 4 OS=Homo sapiens OX=9606 GN=PEBP4 PE=1 SV=3	PEBP4	21.874	30	4	8	4	227	25.7	6.54	7.93	4	0	28.7	32.1	50.5	23.8	31.4	50.1
High	Master Protein	A0A090N7U9	Retinoic acid receptor responder protein 2 OS=Homo sapiens OX=9606 GN=RARRES2 PE=4 SV=1	RARRES2	17.428	21	3	8	3	163	18.6	9.09	8.58	3	0	64.1	66	71.3	52.5	60	89.5
High	Master Protein	P60174-3	Isoform 2 of Triosephosphate isomerase OS=Homo sapiens OX=9606 GN=TPI1	TPI1	21.623	18	4	8	4	286	30.8	5.92	16.79	4	0	94.9	93	74.7	88.4	79.4	82.3
High	Master Protein	B3KQF4	cDNA FLJ90373 fis, clone NT2RP2004606, highly similar to Metalloproteinase inhibitor 1 OS=Homo sapiens OX=9606 PE=2 SV=1		29.128	27	5	7	5	207	23.2	8.1	18.37	5	0	82.1	66.9	111.3	82.4	64	121.2
High	Master Protein	A6XNE2	Complement factor D preproprotein OS=Homo sapiens OX=9606 PE=2 SV=1		24.119	34	5	7	5	260	27.8	7.25	9.18	5	0	41.9	48.6	57.4	44.5	50	69.3
High	Master Protein	B2R888	Monocyte differentiation antigen CD14 OS=Homo sapiens OX=9606 PE=2 SV=1		14.53	13	5	7	5	375	40	6.23	15.32	5	0	224.2	257.1	291.2	206.7	251.2	279.5
High	Master Protein	O00468	Agrin OS=Homo sapiens OX=9606 GN=AGRN PE=1 SV=6	AGRN	13.308	3	5	7	5	2068	217.2	6.39	3.88	5	0	43.3	37.2	41.9	47.3	36	44.8
High	Master Protein	A0A8I5KWH8	Neuroendocrine protein 7B2 OS=Homo sapiens OX=9606 GN=ARHGAP11A-SCG5 PE=3 SV=1	ARHGAP11A-SCG5	11.842	5	3	7	3	625	69.3	8.21	14.27	3	0	186.6	134.2	97.3	192.6	112.1	96.5
High	Master Protein	Q86VB7	Scavenger receptor cysteine-rich type 1 protein M130 OS=Homo sapiens OX=9606 GN=CD163 PE=1 SV=2	CD163	8.935	4	5	7	5	1156	125.4	5.95	10.23	5	0	62.4	63.2	127.8	56.6	69.3	115
High	Master Protein	P39060	Collagen alpha-1(XVIII) chain OS=Homo sapiens OX=9606 GN=COL18A1 PE=1 SV=5	COL18A1	21.259	3	5	7	5	1754	178.1	6.01	14.52	5	0	53.2	62.7	105.7	54.9	76	102.9
High	Master Protein	B2RDW1	Ubiquitin-ribosomal protein eS31 fusion protein OS=Homo sapiens OX=9606 GN=HEL112 PE=2 SV=1	HEL112	17.137	30	4	7	4	156	18	9.64	7.69	4	0	59	56	56.2	62	58	66.3
High	Master Protein	C9J2H1	Inter-alpha-trypsin inhibitor heavy chain 5 OS=Homo sapiens OX=9606 GN=ITIH5 PE=1 SV=2	ITIH5	13.518	6	6	7	5	942	104.5	8.38	13.12	6	1	165	165.5	121.5	147.3	146.9	119.9
High	Master Protein	A0A024R8D7	Lipocalin 1 (Tear prealbumin), isoform CRA_a OS=Homo sapiens OX=9606 GN=LCN1 PE=3 SV=1	LCN1	16.956	26	5	7	5	176	19.2	5.58	9.43	5	0	162.6	169.6	278.1	137.9	168.3	287.7
High	Master Protein	A0A5F9ZHM4	L-lactate dehydrogenase OS=Homo sapiens OX=9606 GN=LDHB PE=1 SV=1	LDHB	7.428	10	3	7	2	341	37.4	6.25	5.84	3	0	75.1	98.5	78.3	73.6	86	83.2
High	Master Protein	A4D112	Hypothetical gene supported by AB033109; AY101765; NM_015692 OS=Homo sapiens OX=9606 GN=LOC340268 PE=4 SV=1	LOC340268	13.029	6	4	7	1	782	86.9	7.78	9.26	4	0	23.9	38.1	32.9	21	40.2	38.4
High	Master Protein	A0A087WV75	Neural cell adhesion molecule 1 OS=Homo sapiens OX=9606 GN=NCAM1 PE=1 SV=1	NCAM1	16.127	5	4	7	4	884	97.3	4.93	8.4	4	0	58.5	45.2	60.1	66	46.5	50.4
High	Master Protein	P05109	Protein S100-A8 OS=Homo sapiens OX=9606 GN=S100A8 PE=1 SV=1	S100A8	14.082	32	3	7	3	93	10.8	7.03	20	3	0	29.9	37.2	141.6	30.3	40.7	138.2
High	Master Protein	P49908	Selenoprotein P OS=Homo sapiens OX=9606 GN=SELENOP PE=1 SV=3	SELENOP	8.587	10	4	7	4	381	43.2	7.87	12.96	4	0	58.7	67.9	74.4	59.6	67.2	73
High	Master Protein	P16035	Metalloproteinase inhibitor 2 OS=Homo sapiens OX=9606 GN=TIMP2 PE=1 SV=2	TIMP2	19.108	16	4	7	4	220	24.4	7.49	18.15	4	0	199	128.4	138.4	201.3	147.7	128.2
High	Master Protein	P51693	Amyloid beta precursor like protein 1 OS=Homo sapiens OX=9606 GN=APLP1 PE=1 SV=3	APLP1	14.196	9	5	6	5	650	72.1	5.8	9.77	5	0	67.5	60.9	46.9	75.7	50.5	68.4
High	Master Protein	P13987	CD59 glycoprotein OS=Homo sapiens OX=9606 GN=CD59 PE=1 SV=1	CD59	7.353	16	2	6	2	128	14.2	6.48	13.7	2	0	214.3	149.6	270.9	196.3	141.5	236.7
High	Master Protein	C3VMY8	Alpha-crystallin B chain OS=Homo sapiens OX=9606 GN=CRYAB PE=2 SV=1	CRYAB	16.073	30	5	6	5	175	20.1	7.08	13.11	5	0	32.3	53.3	45.9	29.1	53	43.5
High	Master Protein	A0A024RC29	Desmocollin 3, isoform CRA_b OS=Homo sapiens OX=9606 GN=DSC3 PE=4 SV=1	DSC3	10.245	3	3	6	3	896	99.9	6.1	7.35	3	0	189.2	159.7	185.8	187	198.6	179.2
High	Master Protein	A0A0A0MRJ7	Coagulation factor V OS=Homo sapiens OX=9606 GN=F5 PE=1 SV=1	F5	9.335	2	4	6	4	2229	252.1	6.05	2.89	4	0	33.2	33.6	27	30.4	28.4	24.5
High	Master Protein	P20930	Filaggrin OS=Homo sapiens OX=9606 GN=FLG PE=1 SV=3	FLG	14.808	1	5	6	5	4061	434.9	9.25	9.24	5	0	50.5	46	35.4	45.9	53.6	34
High	Master Protein	Q8NBJ4	Golgi membrane protein 1 OS=Homo sapiens OX=9606 GN=GOLM1 PE=1 SV=1	GOLM1	14.08	9	4	6	4	401	45.3	4.97	8.09	4	0	52.6	44.9	52.5	53	49.4	55
High	Master Protein	Q14520	Hyaluronan-binding protein 2 OS=Homo sapiens OX=9606 GN=HABP2 PE=1 SV=1	HABP2	10.467	8	4	6	4	560	62.6	6.54	7.32	4	0	30	38.3	41.2	28.7	38.9	48.7
High	Master Protein	P24593	Insulin-like growth factor-binding protein 5 OS=Homo sapiens OX=9606 GN=IGFBP5 PE=1 SV=1	IGFBP5	19.109	19	5	6	5	272	30.6	8.21	14.86	5	0	50.3	45.7	70.5	44.7	49.2	78.2
High	Master Protein	P00338	L-lactate dehydrogenase A chain OS=Homo sapiens OX=9606 GN=LDHA PE=1 SV=2	LDHA	10.702	8	3	6	2	332	36.7	8.27	10.23	3	1	56.8	62.8	48.6	54.2	61.3	44.8
High	Master Protein	Q86UD1	Out at first protein homolog OS=Homo sapiens OX=9606 GN=OAF PE=2 SV=1	OAF	6.383	11	3	6	3	273	30.7	6.84	5.6	3	0	30.7	28.9	34.5	34.1	35.7	29.7
High	Master Protein	P27169	Serum paraoxonase/arylesterase 1 OS=Homo sapiens OX=9606 GN=PON1 PE=1 SV=3	PON1	13.246	11	4	6	4	355	39.7	5.22	10.36	4	0	91.8	88.2	111.8	92	85.9	106.1
High	Master Protein	Q06830	Peroxiredoxin-1 OS=Homo sapiens OX=9606 GN=PRDX1 PE=1 SV=1	PRDX1	11.661	17	4	6	3	199	22.1	8.13	9.27	4	0	58	102	49.2	63.1	102.4	50.7
High	Master Protein	Q6UWP8	Suprabasin OS=Homo sapiens OX=9606 GN=SBSN PE=1 SV=2	SBSN	17.276	18	3	6	3	590	60.5	7.01	6.04	3	0
High	Master Protein	P35443	Thrombospondin-4 OS=Homo sapiens OX=9606 GN=THBS4 PE=1 SV=2	THBS4	16.592	4	3	6	2	961	105.8	4.68	7.69	3	1	52.4	47.7	62.6	43.5	44.2	55.9
High	Master Protein	P08670	Vimentin OS=Homo sapiens OX=9606 GN=VIM PE=1 SV=4	VIM	7.325	8	3	6	2	466	53.6	5.12	5.81	3	0	35.3	50.8	61.4	27	45.1	69.2
High	Master Protein	B4DX53	Wnt inhibitory factor 1 OS=Homo sapiens OX=9606 PE=2 SV=1		11.328	9	3	5	3	387	42.4	7.47	11.49	3	0	31.2	27.4	30.4	27.3	24.9	29
High	Master Protein	A8K8G3	cDNA FLJ77237, highly similar to Homo sapiens sparc/osteonectin, cwcv and kazal-like domains proteoglycan (testican) 2 (SPOCK2), mRNA OS=Homo sapiens OX=9606 PE=2 SV=1		10.171	7	3	5	3	424	46.8	4.83	4.18	3	0	90.2	55.7	45.3	95.4	64.6	59.6
High	Master Protein	A0A024RAA7	Adiponectin B OS=Homo sapiens OX=9606 GN=ADIB PE=4 SV=1	ADIB	12.627	20	4	5	4	245	25.8	8.41	8.78	4	0	91.5	59.8	102.2	83.1	55.5	98.8
High	Master Protein	P04040	Catalase OS=Homo sapiens OX=9606 GN=CAT PE=1 SV=3	CAT	11.177	9	4	5	4	527	59.7	7.39	8.94	4	0	29	90.5	56.8	40.7	84.4	63.9
High	Master Protein	P10645	Chromogranin-A OS=Homo sapiens OX=9606 GN=CHGA PE=1 SV=7	CHGA	10.747	11	5	5	5	457	50.7	4.6	2.97	5	0	41.9	37.7	64.6	43.1	37.1	60.4
High	Master Protein	Q14055	Collagen alpha-2(IX) chain OS=Homo sapiens OX=9606 GN=COL9A2 PE=1 SV=2	COL9A2	8.284	4	2	5	2	689	65.1	9.17	6.42	2	0	62.4	51.1	40	64.9	57.7	50.3
High	Master Protein	Q5KU26	Collectin-12 OS=Homo sapiens OX=9606 GN=COLEC12 PE=1 SV=3	COLEC12	6.225	3	3	5	3	742	81.5	5.69	1.7	3	0	58	49.7	43	59.2	48	41.8
High	Master Protein	P22792	Carboxypeptidase N subunit 2 OS=Homo sapiens OX=9606 GN=CPN2 PE=1 SV=3	CPN2	12.414	9	4	5	4	545	60.5	5.99	4.75	4	0	105.4	90.9	115	113.1	102.3	117.3
High	Master Protein	A0A7P0T8I6	cathepsin X OS=Homo sapiens OX=9606 GN=CTSZ PE=1 SV=1	CTSZ	8.575	9	4	5	4	334	37.1	7.78	4.05	4	0	51.7	59	48.5	61.7	56.7	42
High	Master Protein	Q5D862	Filaggrin-2 OS=Homo sapiens OX=9606 GN=FLG2 PE=1 SV=1	FLG2	17.048	5	4	5	4	2391	247.9	8.31	0	4	0
High	Master Protein	P17900	Ganglioside GM2 activator OS=Homo sapiens OX=9606 GN=GM2A PE=1 SV=4	GM2A	10.826	12	3	5	3	193	20.8	5.31	9.19	3	0	62.4	80.6	94.1	64.8	69.8	93
High	Master Protein	P20701-2	Isoform 2 of Integrin alpha-L OS=Homo sapiens OX=9606 GN=ITGAL	ITGAL	1.277	1	1	5	1	1223	134.3	5.63	6.13	1	0	83.8	117.6	131.1	83	106.2	119.6
High	Master Protein	A0A024R1X8	Junction plakoglobin, isoform CRA_a OS=Homo sapiens OX=9606 GN=JUP PE=3 SV=1	JUP	12.368	6	5	5	5	745	81.7	6.14	7.82	5	0	164.8	156.6	72.5	170.9	156.3	65.9
High	Master Protein	P78386	Keratin, type II cuticular Hb5 OS=Homo sapiens OX=9606 GN=KRT85 PE=1 SV=1	KRT85	3.54	3	2	5	1	507	55.8	6.55	5.81	2	0	67.6	66.1	55.9	78.3	69.8	49.9
High	Master Protein	G3XAK1	Macrophage stimulating 1 OS=Homo sapiens OX=9606 GN=MST1 PE=1 SV=1	MST1	19.526	9	5	5	5	725	81.9	7.8	5.74	5	0	134.6	75.6	95.8	125	72.7	81
High	Master Protein	Q8WXD2	Secretogranin-3 OS=Homo sapiens OX=9606 GN=SCG3 PE=1 SV=3	SCG3	7.469	8	3	5	3	468	53	5.03	1.99	3	0	67.2	51.8	46.5	65.2	47.1	48.4
High	Master Protein	B4DR52	Histone H2B OS=Homo sapiens OX=9606 PE=1 SV=1		5.713	11	2	4	2	166	18	10.32	5.59	2	0	40.4	55.6	75.9	39.1	53.2	76.5
High	Master Protein	A8K3I0	cDNA FLJ78437, highly similar to Homo sapiens cartilage oligomeric matrix protein (COMP), mRNA OS=Homo sapiens OX=9606 PE=2 SV=1		9.771	3	2	4	1	757	82.8	4.59	5.93	2	0	45	48.9	63.2	30.5	63.7	62
High	Master Protein	H0YMW4	Annexin OS=Homo sapiens OX=9606 GN=ANXA2 PE=1 SV=2	ANXA2	10.015	9	4	4	4	367	41.9	8.13	7.68	4	0	63.3	78.2	55.9	62.4	70.9	52.5
High	Master Protein	K7EPF9	Apolipoprotein C1 OS=Homo sapiens OX=9606 GN=APOC1 PE=1 SV=1	APOC1	11.517	9	2	4	2	129	14.3	4.81	7.54	2	0	82.9	88.6	137.1	83.7	82.9	130.4
High	Master Protein	A0A024RAS5	Rho GDP dissociation inhibitor (GDI) beta, isoform CRA_a OS=Homo sapiens OX=9606 GN=ARHGDIB PE=3 SV=1	ARHGDIB	3.378	6	2	4	2	201	23	5.21	2.37	2	0	61.8	67.9	190.9	70.3	81.9	180.9
High	Master Protein	P80723	Brain acid soluble protein 1 OS=Homo sapiens OX=9606 GN=BASP1 PE=1 SV=2	BASP1	12.672	31	4	4	4	227	22.7	4.63	6.04	4	0
High	Master Protein	A0A8Q3WM25	Complement C1q B chain OS=Homo sapiens OX=9606 GN=C1QB PE=1 SV=1	C1QB	9.211	14	3	4	3	277	29.3	8.88	5.59	3	0	23.5	27.8	34.9	23.7	26.9	38.7
High	Master Protein	P04003	C4b-binding protein alpha chain OS=Homo sapiens OX=9606 GN=C4BPA PE=1 SV=2	C4BPA	11.636	6	3	4	3	597	67	7.3	8.24	3	0	21.6	28.4	59.5	20.6	33.7	54.6
High	Master Protein	P07451	Carbonic anhydrase 3 OS=Homo sapiens OX=9606 GN=CA3 PE=1 SV=3	CA3	6.682	12	3	4	3	260	29.5	7.34	6.05	3	0	133.3	83.4	64.1	148.4	78.7	54
High	Master Protein	P19022	Cadherin-2 OS=Homo sapiens OX=9606 GN=CDH2 PE=1 SV=4	CDH2	13.408	3	2	4	2	906	99.7	4.81	10.85	2	0	79.7	70	59.3	75.9	58.9	59.7
High	Master Protein	O00533	Neural cell adhesion molecule L1-like protein OS=Homo sapiens OX=9606 GN=CHL1 PE=1 SV=4	CHL1	9.717	4	4	4	4	1208	135	5.76	2.11	4	0	57.1	47.4	45.5	60.5	45.7	45.2
High	Master Protein	Q9BU40-4	Isoform 3 of Chordin-like protein 1 OS=Homo sapiens OX=9606 GN=CHRDL1	CHRDL1	10.171	9	3	4	3	458	52.2	8.24	5.15	3	0	42	36.2	32.9	40.5	28.8	39.2
High	Master Protein	P12109	Collagen alpha-1(VI) chain OS=Homo sapiens OX=9606 GN=COL6A1 PE=1 SV=3	COL6A1	4.777	3	3	4	3	1028	108.5	5.43	2.81	3	0	33.2	34	29.6	36.4	31.3	27.6
High	Master Protein	E9PHZ5	Cathepsin B OS=Homo sapiens OX=9606 GN=CTSB PE=1 SV=9	CTSB	12.194	12	3	4	3	371	41.3	6.58	3.94	3	0	47.3	35.1	41.9	47	32.3	37.4
High	Master Protein	P07585	Decorin OS=Homo sapiens OX=9606 GN=DCN PE=1 SV=1	DCN	7.513	6	3	4	3	359	39.7	8.54	6.78	3	0	112.6	110.8	86.2	101.3	110.9	84.9
High	Master Protein	Q08554	Desmocollin-1 OS=Homo sapiens OX=9606 GN=DSC1 PE=1 SV=2	DSC1	21.631	6	4	4	4	894	99.9	5.43	13.38	4	0	31.1	38.1	35.1	34	37.8	31.1
High	Master Protein	Q04756	Hepatocyte growth factor activator OS=Homo sapiens OX=9606 GN=HGFAC PE=1 SV=1	HGFAC	12.812	4	3	4	3	655	70.6	7.24	9.6	3	0	93.2	82.2	60.9	78.4	71.3	71.3
High	Master Protein	B2R4R0	Histone H4 OS=Homo sapiens OX=9606 GN=HIST1H4J PE=2 SV=1	HIST1H4J	11.912	29	3	4	3	103	11.4	11.36	7.18	3	0	54	70.9	133.4	49.4	78.9	130.4
High	Master Protein	P18065	Insulin-like growth factor-binding protein 2 OS=Homo sapiens OX=9606 GN=IGFBP2 PE=1 SV=2	IGFBP2	8.411	11	3	4	3	325	34.8	7.5	5.2	3	0	48.2	51	78.5	38.2	51.5	82.7
High	Master Protein	P40189	Interleukin-6 receptor subunit beta OS=Homo sapiens OX=9606 GN=IL6ST PE=1 SV=2	IL6ST	7.614	3	3	4	3	918	103.5	5.95	7.17	3	0	64.5	66.6	38.4	52.9	55.1	46.8
High	Master Protein	P98164	Low-density lipoprotein receptor-related protein 2 OS=Homo sapiens OX=9606 GN=LRP2 PE=1 SV=3	LRP2	6.339	0	2	4	2	4655	521.6	5.08	10.92	2	0	66.6	49	40.3	67.6	49	37.5
High	Master Protein	A0A161I202	Lactotransferrin OS=Homo sapiens OX=9606 GN=LTF PE=2 SV=1	LTF	9.834	8	4	4	4	711	78.3	8.18	2.31	4	0	15.4	23.6	43.2	17.7	19.5	42.1
High	Master Protein	Q9BXP8	Pappalysin-2 OS=Homo sapiens OX=9606 GN=PAPPA2 PE=1 SV=4	PAPPA2	6.512	2	4	4	4	1791	198.4	5.47	0	4	0	79.7	94.4	75.2	81.3	73.8	75.6
High	Master Protein	P30086	Phosphatidylethanolamine-binding protein 1 OS=Homo sapiens OX=9606 GN=PEBP1 PE=1 SV=3	PEBP1	4.966	20	3	4	3	187	21	7.53	4.46	3	0	59	51.2	64.3	56.8	53.5	54.7
High	Master Protein	Q9GZU2	Paternally-expressed gene 3 protein OS=Homo sapiens OX=9606 GN=PEG3 PE=1 SV=1	PEG3	1.343	1	1	4	1	1588	180.7	5.48	0	1	0
High	Master Protein	P07737	Profilin-1 OS=Homo sapiens OX=9606 GN=PFN1 PE=1 SV=2	PFN1	7.72	16	2	4	2	140	15	8.27	5.22	2	0	60.3	63.8	72.1	74.7	70.7	77.8
High	Master Protein	P01833	Polymeric immunoglobulin receptor OS=Homo sapiens OX=9606 GN=PIGR PE=1 SV=4	PIGR	5.064	4	3	4	3	764	83.2	5.74	3.59	3	0	45.3	58.7	117.7	41.5	54.8	134.2
High	Master Protein	B3KUE5	Phospholipid transfer protein, isoform CRA_c OS=Homo sapiens OX=9606 GN=PLTP PE=2 SV=1	PLTP	7.912	4	2	4	2	513	56.6	6.64	5.72	2	0	37.7	55.8	88.6	38.4	53.2	78.3
High	Master Protein	W0UV28	Ribonuclease A A1 OS=Homo sapiens OX=9606 GN=RAA1 PE=3 SV=1	RAA1	12.361	24	3	4	3	147	16.5	9.64	11.1	3	0	74.1	85.4	134.1	66.8	86.5	125.6
High	Master Protein	Q15293	Reticulocalbin-1 OS=Homo sapiens OX=9606 GN=RCN1 PE=1 SV=1	RCN1	2.609	5	2	4	2	331	38.9	5	0	2	0	32.8	31.5	49.2	24.8	27.5	40.1
High	Master Protein	Q9BRK5	45 kDa calcium-binding protein OS=Homo sapiens OX=9606 GN=SDF4 PE=1 SV=1	SDF4	9.919	10	3	4	3	362	41.8	4.86	6.1	3	0	32.5	38.3	37.8	30.1	34.7	39.3
High	Master Protein	A6H8V1	Slit homolog 1 (Drosophila) OS=Homo sapiens OX=9606 GN=SLIT1 PE=2 SV=1	SLIT1	5.265	1	1	4	1	1534	167.8	6.57	9.07	1	0	194.2	145.9	165.1	194.8	148.3	144.6
High	Master Protein	D3DQU2	Tripeptidyl-peptidase 1 OS=Homo sapiens OX=9606 GN=TPP1 PE=4 SV=1	TPP1	10.946	8	3	4	3	572	62.2	6.65	7.17	3	0	29.6	20.1	21.5	27.4	21.4	17.5
High	Master Protein	Q5T619	Zinc finger protein 648 OS=Homo sapiens OX=9606 GN=ZNF648 PE=1 SV=1	ZNF648	3.308	2	1	4	1	568	62.3	8.62	11.95	1	0	23.9	426.8	77.6	15.7	393	77.2
High	Master Protein	A8K1K1	cDNA FLJ76342, highly similar to Homo sapiens carnosine dipeptidase 1 (metallopeptidase M20 family)(CNDP1), mRNA OS=Homo sapiens OX=9606 PE=2 SV=1		10.146	7	3	3	3	507	56.7	5.36	7.43	3	0	13.1	15.8	19	13.4	15.8	14.6
High	Master Protein	B4DEA7	cDNA FLJ58131, highly similar to Secretogranin-1 OS=Homo sapiens OX=9606 PE=2 SV=1		9.196	10	3	3	1	589	68.4	5.11	3.16	3	0
High	Master Protein	B3KNB4	cDNA FLJ14168 fis, clone NT2RP2001440, highly similar to 14-3-3 protein gamma OS=Homo sapiens OX=9606 PE=2 SV=1		7.206	10	3	3	1	247	28.2	4.89	7.05	3	2	45.7	61.9	59.1	45.2	51.5	52.6
High	Master Protein	A0A384MDM4	Epididymis secretory sperm binding protein OS=Homo sapiens OX=9606 PE=2 SV=1		7.022	1	3	3	3	2871	312	4.93	1.83	3	0	95.6	57.8	53.5	82.5	60.6	52.8
High	Master Protein	B7Z625	cDNA FLJ55521, highly similar to Protein kinase C-binding protein NELL2 OS=Homo sapiens OX=9606 PE=2 SV=1		4.368	2	2	3	2	866	96.8	5.88	2.56	2	0	53.1	52.1	42.2	47.3	46.7	36.4
High	Master Protein	A8K8T3	[heparan sulfate]-glucosamine N-sulfotransferase OS=Homo sapiens OX=9606 PE=2 SV=1		2.087	1	1	3	1	882	100.8	7.66	1.69	1	0	110.8	115.1	122.9	90.6	125	116.2
High	Master Protein	D3YTG3	ABI family member 3 binding protein OS=Homo sapiens OX=9606 GN=ABI3BP PE=1 SV=2	ABI3BP	4.894	1	2	3	2	1786	196.3	9.73	2.2	2	0	23.6	19.7	14.1	18.9	19.6	18.8
High	Master Protein	O75882	Attractin OS=Homo sapiens OX=9606 GN=ATRN PE=1 SV=2	ATRN	8.359	1	2	3	2	1429	158.4	7.31	5.68	2	0	111.2	105.9	90	93.2	106.1	77
High	Master Protein	P00918	Carbonic anhydrase 2 OS=Homo sapiens OX=9606 GN=CA2 PE=1 SV=2	CA2	8.575	12	3	3	3	260	29.2	7.4	5.61	3	0	20.2	34.2	14.3	18.1	31.7	13.4
High	Master Protein	P16070	CD44 antigen OS=Homo sapiens OX=9606 GN=CD44 PE=1 SV=3	CD44	6.728	3	2	3	2	742	81.5	5.33	4.04	2	0	81.9	62.6	76.1	64.4	56.5	73.5
High	Master Protein	P05060	Secretogranin-1 OS=Homo sapiens OX=9606 GN=CHGB PE=1 SV=2	CHGB	7.763	7	3	3	1	677	78.2	5.07	3.16	3	1	41.8	52.9	33.4	41.8	49.1	40.1
High	Master Protein	A0A0A0N0N2	CNTFR isoform 3 OS=Homo sapiens OX=9606 GN=CNTFR PE=2 SV=1	CNTFR	7.416	6	2	3	2	380	41.5	6.86	2.25	2	0	27.1	29.8	29.5	26	27	28.3
High	Master Protein	P02452	Collagen alpha-1(I) chain OS=Homo sapiens OX=9606 GN=COL1A1 PE=1 SV=6	COL1A1	10.786	1	2	3	2	1464	138.8	5.8	7.09	2	0	37.3	50.8	71.6	38.3	51.7	77.7
High	Master Protein	A0A024R8E5	Collagen, type V, alpha 1, isoform CRA_a OS=Homo sapiens OX=9606 GN=COL5A1 PE=4 SV=1	COL5A1	7.869	2	3	3	3	1838	183.4	5.06	4.14	3	0	43.7	57.9	81.8	47.5	48.9	82.6
High	Master Protein	D9ZGF2	Collagen, type VI, alpha 3 OS=Homo sapiens OX=9606 GN=COL6A3 PE=2 SV=1	COL6A3	7.76	1	3	3	3	3177	343.5	6.68	4.49	3	0	32.9	26.1	64.9	28.7	31.4	84
High	Master Protein	P05813	Beta-crystallin A3 OS=Homo sapiens OX=9606 GN=CRYBA1 PE=1 SV=4	CRYBA1	12.551	13	2	3	2	215	25.1	6.2	12.05	2	0	62.7	29.7	24.8	61.6	31.6	26.6
High	Master Protein	P07320	Gamma-crystallin D OS=Homo sapiens OX=9606 GN=CRYGD PE=1 SV=3	CRYGD	5.216	10	2	3	2	174	20.7	7.4	2.36	2	0	58.6	21	20.3	58.8	22.4	22.6
High	Master Protein	P59665	Neutrophil defensin 1 OS=Homo sapiens OX=9606 GN=DEFA1 PE=1 SV=1	DEFA1	6.7	19	2	3	2	94	10.2	6.99	2.55	2	0	51.8	65.5	214.6	43.8	54.9	195.3
High	Master Protein	P08246	Neutrophil elastase OS=Homo sapiens OX=9606 GN=ELANE PE=1 SV=1	ELANE	6.887	6	2	3	2	267	28.5	9.35	8.34	2	0	70.4	50.9	357.5	56.1	54	334
High	Master Protein	Q9UGM5	Fetuin-B OS=Homo sapiens OX=9606 GN=FETUB PE=1 SV=2	FETUB	5.725	4	2	3	2	382	42	6.83	4.15	2	0	164.1	179.7	163.1	146.4	161.1	163
High	Master Protein	Q8N475	Follistatin-related protein 5 OS=Homo sapiens OX=9606 GN=FSTL5 PE=2 SV=2	FSTL5	3.137	3	2	3	2	847	95.7	5.95	2.02	2	0
High	Master Protein	Q92743	Serine protease HTRA1 OS=Homo sapiens OX=9606 GN=HTRA1 PE=1 SV=1	HTRA1	6.583	5	3	3	3	480	51.3	7.83	4.05	3	0	94.9	67.2	93	79	73.7	83.9
High	Master Protein	P35858	Insulin-like growth factor-binding protein complex acid labile subunit OS=Homo sapiens OX=9606 GN=IGFALS PE=1 SV=1	IGFALS	6.58	4	2	3	2	605	66	6.79	6.66	2	0
High	Master Protein	A0A0C4DH35	Probable non-functional immunoglobulin heavy variable 3-35 OS=Homo sapiens OX=9606 GN=IGHV3-35 PE=1 SV=1	IGHV3-35	9.553	16	2	3	1	117	12.8	7.88	7.46	2	0	37.2	35.1	31.7	31.2	34.4	34.1
High	Master Protein	A0A075B6K5	Immunoglobulin lambda variable 3-9 OS=Homo sapiens OX=9606 GN=IGLV3-9 PE=3 SV=1	IGLV3-9	17.441	33	3	3	1	115	12.3	7.39	9.06	3	0	11.2	22.9	19.4	10	21.4	19.7
High	Master Protein	A0A075B6I0	Immunoglobulin lambda variable 8-61 OS=Homo sapiens OX=9606 GN=IGLV8-61 PE=3 SV=7	IGLV8-61	6.469	15	2	3	1	122	12.8	4.55	2.12	2	0	50.6	66.9	39.7	51	61	47.2
High	Master Protein	Q8N1A0	Keratin-like protein KRT222 OS=Homo sapiens OX=9606 GN=KRT222 PE=1 SV=1	KRT222	4.852	7	2	3	1	295	34.1	5.87	3.99	2	0	174	181.3	137.6	187.6	162.2	121.9
High	Master Protein	P33908	Mannosyl-oligosaccharide 1,2-alpha-mannosidase IA OS=Homo sapiens OX=9606 GN=MAN1A1 PE=1 SV=3	MAN1A1	4.328	3	2	3	2	653	72.9	6.47	4.39	2	0	45.8	47.9	54.6	41	43.1	55.2
High	Master Protein	A0A024R6R4	Matrix metallopeptidase 2 (Gelatinase A, 72kDa gelatinase, 72kDa type IV collagenase), isoform CRA_a OS=Homo sapiens OX=9606 GN=MMP2 PE=3 SV=1	MMP2	7.32	2	2	3	2	660	73.8	5.47	4.04	2	0	85.9	100.8	73	88.6	91.5	71.5
High	Master Protein	P05164	Myeloperoxidase OS=Homo sapiens OX=9606 GN=MPO PE=1 SV=1	MPO	3.035	3	2	3	2	745	83.8	8.97	2.28	2	0	16	9.6	39.6	8.8	15.4	43.1
High	Master Protein	P41271-2	Isoform 2 of Neuroblastoma suppressor of tumorigenicity 1 OS=Homo sapiens OX=9606 GN=NBL1	NBL1	7.693	8	2	3	2	216	23.2	6.2	6.16	2	0	66.8	64.9	60.8	56.8	64.6	55.6
High	Master Protein	Q9UHG2	ProSAAS OS=Homo sapiens OX=9606 GN=PCSK1N PE=1 SV=1	PCSK1N	5.337	12	2	3	2	260	27.4	6.62	1.9	2	0	14.6	12.5	18.9	12.4	13.5	19.5
High	Master Protein	P21246	Pleiotrophin OS=Homo sapiens OX=9606 GN=PTN PE=1 SV=1	PTN	3.337	5	1	3	1	168	18.9	9.6	5.43	1	0	23.1	16	40.1	19	17.1	43.5
High	Master Protein	W0UV93	Ribonuclease A C1 OS=Homo sapiens OX=9606 GN=RAC1 PE=3 SV=1	RAC1	11.347	21	2	3	2	156	17.6	8.79	7.2	2	0
High	Master Protein	P49788	Retinoic acid receptor responder protein 1 OS=Homo sapiens OX=9606 GN=RARRES1 PE=1 SV=2	RARRES1	6.417	10	3	3	3	294	33.3	8.51	1.74	3	0	94.6	95.2	101.2	89.6	82.7	110
High	Master Protein	P61513	Large ribosomal subunit protein eL43 OS=Homo sapiens OX=9606 GN=RPL37A PE=1 SV=2	RPL37A	10.684	20	1	3	1	92	10.3	10.43	3.02	1	0	26.2	31.3	32.1	23.5	32.6	29.5
High	Master Protein	O15537	Retinoschisin OS=Homo sapiens OX=9606 GN=RS1 PE=1 SV=2	RS1	6.282	8	2	3	2	224	25.6	5.68	4.71	2	0	171.8	121.3	87.3	164.1	112	96.7
High	Master Protein	Q9BSG5	Retbindin OS=Homo sapiens OX=9606 GN=RTBDN PE=1 SV=2	RTBDN	10.332	12	2	3	2	229	24.6	8.18	9.86	2	0	30.9	27.1	33.4	30	26.7	32
High	Master Protein	P80511	Protein S100-A12 OS=Homo sapiens OX=9606 GN=S100A12 PE=1 SV=2	S100A12	5.79	16	2	3	2	92	10.6	6.25	7.44	2	0	37.8	35.6	234.3	32.8	36.3	217.5
High	Master Protein	P06703	Protein S100-A6 OS=Homo sapiens OX=9606 GN=S100A6 PE=1 SV=1	S100A6	3.32	9	1	3	1	90	10.2	5.48	5.71	1	0	79.9	163.9	117	77.2	184.1	126.8
High	Master Protein	P31151	Protein S100-A7 OS=Homo sapiens OX=9606 GN=S100A7 PE=1 SV=4	S100A7	6.569	22	2	3	2	101	11.5	6.77	5.84	2	0	30.8	35.1	53	32.7	33.7	51.4
High	Master Protein	Q14563	Semaphorin-3A OS=Homo sapiens OX=9606 GN=SEMA3A PE=1 SV=1	SEMA3A	6.219	3	2	3	2	771	88.8	7.42	0	2	0	19.6	20	20.9	20.7	24	20.1
High	Master Protein	P29508	Serpin B3 OS=Homo sapiens OX=9606 GN=SERPINB3 PE=1 SV=2	SERPINB3	4.888	5	2	3	2	390	44.5	6.81	3.81	2	0	20.8	31.5	51.2	17.2	35	45.1
High	Master Protein	D3DQH8	SPARC OS=Homo sapiens OX=9606 GN=SPARC PE=3 SV=1	SPARC	11.178	8	2	3	2	315	36	4.88	8.39	2	0	58	50.2	52.5	54.2	52.9	50.3
High	Master Protein	P29401	Transketolase OS=Homo sapiens OX=9606 GN=TKT PE=1 SV=3	TKT	5.355	4	2	3	2	623	67.8	7.66	4.46	2	0	51.7	42.4	68.9	46.6	47	71.1
High	Master Protein	Q9NP84	Tumor necrosis factor receptor superfamily member 12A OS=Homo sapiens OX=9606 GN=TNFRSF12A PE=1 SV=1	TNFRSF12A	6.825	8	1	3	1	129	13.9	8.95	4.04	1	0	58.9	67.2	169	61.7	78.6	165.9
High	Master Protein	Q6EMK4	Vasorin OS=Homo sapiens OX=9606 GN=VASN PE=1 SV=1	VASN	5.906	5	3	3	3	673	71.7	7.39	4.62	3	0	101	82.4	88.5	94.7	84.7	92.8
High	Master Protein	O15240	Neurosecretory protein VGF OS=Homo sapiens OX=9606 GN=VGF PE=1 SV=2	VGF	5.767	3	2	3	2	615	67.2	4.78	1.77	2	0	44.2	41.8	41.6	49.1	37.3	35.2
High	Master Protein	Q9Y279	V-set and immunoglobulin domain-containing protein 4 OS=Homo sapiens OX=9606 GN=VSIG4 PE=1 SV=1	VSIG4	7.019	6	2	3	2	399	44	6.35	3.4	2	0	35.3	38.2	102	31.9	42.8	99.8
High	Master Protein	B5MCX6	V-set and transmembrane domain containing 2A OS=Homo sapiens OX=9606 GN=VSTM2A PE=1 SV=1	VSTM2A	9.734	7	2	3	2	309	33.8	9.32	8.18	2	0	44.7	39.4	38.3	48.9	36.3	38
High	Master Protein	B5BU24	14-3-3 protein beta/alpha OS=Homo sapiens OX=9606 GN=YWHAB PE=2 SV=1	YWHAB	8.853	12	3	3	1	246	28.1	4.83	7.95	3	0	9	15.6	20	9.3	16.3	23.8
High	Master Protein	B2RC89	cDNA, FLJ95913, highly similar to Homo sapiens keratocan (KERA), mRNA OS=Homo sapiens OX=9606 PE=2 SV=1		7.073	5	2	2	2	352	40.4	7.47	4.79	2	0	20.9	13.3	17.6	15.4	14.2	16.8
High	Master Protein	B4DI63	cDNA FLJ59205, highly similar to Mimecan OS=Homo sapiens OX=9606 PE=2 SV=1		6.305	3	2	2	2	356	40.5	7.99	5.77	2	0	42	57.1	131.8	48.5	59.7	133.5
High	Master Protein	B4DZM1	cDNA FLJ58310, highly similar to Homo sapiens trinucleotide repeat containing 15 (TNRC15), mRNA OS=Homo sapiens OX=9606 PE=2 SV=1		4.119	2	1	2	1	872	100.5	5.02	0	1	0	66.9	66.3	57.3	54.8	65.7	64.2
High	Master Protein	Q96JV8	cDNA FLJ14943 fis, clone PLACE1011371, weakly similar to INTER-ALPHA-TRYPSIN INHIBITOR HEAVY CHAIN H2 OS=Homo sapiens OX=9606 PE=2 SV=1		4.019	8	2	2	1	397	44.3	9.36	2.28	2	0
High	Master Protein	B4DLJ5	cDNA FLJ55716, highly similar to Desmocollin-2 OS=Homo sapiens OX=9606 PE=2 SV=1		3.9	3	2	2	2	912	101	5.27	1.99	2	0	33	23.7	22.7	32.5	27.7	29.3
High	Master Protein	A0A384MR27	Galectin OS=Homo sapiens OX=9606 PE=2 SV=1		3.48	17	2	2	2	135	14.7	5.5	1.81	2	0	118.9	122.8	89.8	96.6	147.3	82.3
High	Master Protein	B4DVA7	Beta-hexosaminidase OS=Homo sapiens OX=9606 PE=2 SV=1		3.413	3	2	2	1	540	62	5.26	0	2	0	101	94.4	95.8	101.5	89.9	90.9
High	Master Protein	Q7Z528	Integral membrane protein 2 OS=Homo sapiens OX=9606 PE=2 SV=1		3.185	3	1	2	1	266	30.4	5.22	2.31	1	0	220.1	131.3	126.4	215.6	134.5	121.1
High	Master Protein	B2RBF5	cDNA, FLJ95483, highly similar to Homo sapiens chitobiase, di-N-acetyl- (CTBS), mRNA OS=Homo sapiens OX=9606 PE=2 SV=1		2.669	2	1	2	1	385	43.8	6.64	2.57	1	0	173.1	184.4	139	171.1	160.2	173.4
High	Master Protein	A0A8F0WPL7	Factor IX OS=Homo sapiens OX=9606 PE=2 SV=1		2.571	3	2	2	1	461	51.7	5.33	1.9	2	1	80.5	84.7	68.1	90	81.6	62.6
High	Master Protein	A8K7G6	cDNA FLJ75763, highly similar to Homo sapiens regenerating islet-derived 1 alpha (pancreatic stone protein, pancreatic thread protein) (REG1A), mRNA OS=Homo sapiens OX=9606 PE=2 SV=1		2.033	7	1	2	1	166	18.7	5.53	1.63	1	0	26.1	25.6	43.5	24.4	31.4	48.7
High	Master Protein	B4E3D4	cDNA FLJ56293, highly similar to Transmembrane glycoprotein NMB OS=Homo sapiens OX=9606 PE=2 SV=1		2.001	1	1	2	1	607	68	6.19	4.12	1	0	34.1	47	42.4	39.1	47	38.7
High	Master Protein	B4E284	cDNA FLJ51188, highly similar to N-acetylglucosamine-6-sulfatase (EC3.1.6.14) OS=Homo sapiens OX=9606 PE=2 SV=1		1.829	2	1	2	1	584	65.8	8.07	1.65	1	0	19.2	16.6	14.8	19.8	18.6	14.5
High	Master Protein	A0A994J4V7	Adenosine deaminase RNA specific B1 OS=Homo sapiens OX=9606 GN=ADARB1 PE=1 SV=1	ADARB1	1.17	1	1	2	1	733	80.1	9.36	4.1	1	0	76.3	79.4	93.2	76	74.2	88.4
High	Master Protein	A0A024RAG6	Adiponectin C OS=Homo sapiens OX=9606 GN=ADIC PE=4 SV=1	ADIC	3.558	4	1	2	1	245	26	9.11	4.47	1	0	77.5	66.7	116.2	80.8	67.2	106.1
High	Master Protein	P02743	Serum amyloid P-component OS=Homo sapiens OX=9606 GN=APCS PE=1 SV=2	APCS	2.456	12	2	2	2	223	25.4	6.54	0	2	0	24.8	21.2	75.2	18.3	22.2	59
High	Master Protein	K7ER74	Apolipoprotein C-II OS=Homo sapiens OX=9606 GN=APOC4-APOC2 PE=1 SV=1	APOC4-APOC2	6.76	5	1	2	1	178	20	6.64	6.06	1	0	65.5	109.5	133.8	71.9	94.5	117
High	Master Protein	O95445	Apolipoprotein M OS=Homo sapiens OX=9606 GN=APOM PE=1 SV=2	APOM	1.382	4	1	2	1	188	21.2	6.01	5.08	1	0	31.8	26.9	24.3	34.3	26.3	27.8
High	Master Protein	P05089	Arginase-1 OS=Homo sapiens OX=9606 GN=ARG1 PE=1 SV=2	ARG1	6.085	3	1	2	1	322	34.7	7.21	2.44	1	0	88.7	129.5	86.3	84.7	107.3	80.1
High	Master Protein	Q14865	AT-rich interactive domain-containing protein 5B OS=Homo sapiens OX=9606 GN=ARID5B PE=1 SV=3	ARID5B	1.575	2	1	2	1	1188	132.3	8.72	0	1	0
High	Master Protein	A0A090N7V5	gamma-glutamylcyclotransferase OS=Homo sapiens OX=9606 GN=C7orf24 PE=4 SV=1	C7orf24	2.535	5	1	2	1	188	21	5.14	2.23	1	0	41.9	44.9	37.4	50.5	41.6	40
High	Master Protein	A0A024RDL1	Chaperonin containing TCP1, subunit 6A (Zeta 1), isoform CRA_a OS=Homo sapiens OX=9606 GN=CCT6A PE=3 SV=1	CCT6A	5.682	2	1	2	1	531	58	6.68	6.52	1	0	57.9	54.7	66.6	63.1	52.7	61.4
High	Master Protein	E9PK25	Cofilin 1 OS=Homo sapiens OX=9606 GN=CFL1 PE=1 SV=1	CFL1	3.944	9	2	2	2	204	22.7	8.34	0	2	0	49.8	86.8	46.2	57.6	90.8	52.6
High	Master Protein	B9EK43	Cyclic nucleotide gated channel beta 3 OS=Homo sapiens OX=9606 GN=CNGB3 PE=2 SV=1	CNGB3	1.338	1	1	2	1	809	92.1	8.21	0	1	0	22.8	18.4	14.5	27.7	23.4	13.6
High	Master Protein	Q12860	Contactin-1 OS=Homo sapiens OX=9606 GN=CNTN1 PE=1 SV=1	CNTN1	5.476	2	2	2	2	1018	113.2	5.9	2.8	2	0	43.2	26.8	19.8	34.2	25.8	20.1
High	Master Protein	A0A1B1SMR9	Collagen type IX alpha 1 OS=Homo sapiens OX=9606 GN=COL9A1 PE=4 SV=1	COL9A1	3.304	1	1	2	1	931	93.5	8.53	5.24	1	0	92.1	76	52.2	88.6	74.7	49.9
High	Master Protein	A0A3B3IRL2	Cellular repressor of E1A stimulated genes 1 OS=Homo sapiens OX=9606 GN=CREG1 PE=1 SV=1	CREG1	1.394	4	1	2	1	255	28	7.61	0	1	0
High	Master Protein	J3KPA1	Cysteine rich secretory protein 3 OS=Homo sapiens OX=9606 GN=CRISP3 PE=1 SV=1	CRISP3	1.965	3	1	2	1	276	31	7.61	0	1	0	62	54.5	73.4	71.9	53.7	65.1
High	Master Protein	P01040	Cystatin-A OS=Homo sapiens OX=9606 GN=CSTA PE=1 SV=1	CSTA	4.418	26	2	2	2	98	11	5.5	2.48	2	0	64.9	87.6	45.6	61.1	93.8	48.9
High	Master Protein	O95715	C-X-C motif chemokine 14 OS=Homo sapiens OX=9606 GN=CXCL14 PE=1 SV=2	CXCL14	1.862	6	1	2	1	111	13.1	10.08	4.46	1	0	28.7	20.8	14.9	24.6	17.5	16
High	Master Protein	A0A024R2W4	Dystroglycan 1 OS=Homo sapiens OX=9606 GN=DAG1 PE=4 SV=1	DAG1	3.822	2	2	2	2	895	97.5	8.56	2.46	2	0	67.4	82.3	88.8	72.8	70.3	91.7
High	Master Protein	P00742	Coagulation factor X OS=Homo sapiens OX=9606 GN=F10 PE=1 SV=2	F10	5.168	5	2	2	1	488	54.7	5.94	1.9	2	0
High	Master Protein	E7DVW4	Epididymis secretory protein Li 104 OS=Homo sapiens OX=9606 GN=FABP4 PE=2 SV=1	FABP4	3.952	7	1	2	1	132	14.7	7.14	1.96	1	0	33	37.8	54	30.1	37.1	57.7
High	Master Protein	Q9BTY2	Plasma alpha-L-fucosidase OS=Homo sapiens OX=9606 GN=FUCA2 PE=1 SV=2	FUCA2	5.219	4	2	2	2	467	54	6.25	3	2	0	64.1	54.1	45.5	53.6	51	50.1
High	Master Protein	Q6UWH4	Golgi-associated kinase 1B OS=Homo sapiens OX=9606 GN=GASK1B PE=2 SV=1	GASK1B	2.53	2	1	2	1	519	57.5	9.7	0	1	0
High	Master Protein	A0A2L0WW42	G protein subunit beta 1 OS=Homo sapiens OX=9606 GN=GNB1 PE=3 SV=1	GNB1	2.821	3	1	2	1	340	37.4	6	2.01	1	0
High	Master Protein	Q96QA5	Gasdermin-A OS=Homo sapiens OX=9606 GN=GSDMA PE=1 SV=4	GSDMA	3.084	4	2	2	2	445	49.3	5.29	0	2	0	58.3	69.3	57.2	66.3	76.4	59
High	Master Protein	P09211	Glutathione S-transferase P OS=Homo sapiens OX=9606 GN=GSTP1 PE=1 SV=2	GSTP1	2.702	8	2	2	2	210	23.3	5.64	0	2	0	53.2	56.2	55	44.2	50.6	57.8
High	Master Protein	Q02747	Guanylin OS=Homo sapiens OX=9606 GN=GUCA2A PE=1 SV=2	GUCA2A	5.442	18	2	2	2	115	12.4	4.59	1.69	2	0	25.5	30	143.9	23.9	38.6	152.6
High	Master Protein	V9HWB4	78 kDa glucose-regulated protein OS=Homo sapiens OX=9606 GN=HEL-S-89n PE=2 SV=1	HEL-S-89n	7.017	4	2	2	2	654	72.3	5.16	2.24	2	0	47.5	61.4	44.6	46.4	53.2	51.6
High	Master Protein	A0A024RAJ6	Beta-hexosaminidase OS=Homo sapiens OX=9606 GN=HEXB PE=2 SV=1	HEXB	3.013	3	2	2	1	556	63.1	6.76	0	2	1	54.3	60.1	43.1	45.7	54.1	43.5
High	Master Protein	A0A7L7TR54	MHC class I antigen OS=Homo sapiens OX=9606 GN=HLA-A PE=3 SV=1	HLA-A	2.505	3	1	2	1	365	40.8	6	0	1	0	70.4	63.6	67.1	60.6	49.7	63.9
High	Master Protein	A0A087X0X3	Heterogeneous nuclear ribonucleoprotein M OS=Homo sapiens OX=9606 GN=HNRNPM PE=1 SV=1	HNRNPM	9.464	3	1	2	1	730	77.5	8.78	6.6	1	0	24.4	25.6	20.1	27.9	26.5	29
High	Master Protein	P01344	Insulin-like growth factor II OS=Homo sapiens OX=9606 GN=IGF2 PE=1 SV=1	IGF2	4.097	5	1	2	1	180	20.1	9.32	1.86	1	0	79.7	48.2	59.4	86.5	43.7	68.7
High	Master Protein	Q9NZI8	Insulin-like growth factor 2 mRNA-binding protein 1 OS=Homo sapiens OX=9606 GN=IGF2BP1 PE=1 SV=2	IGF2BP1	2.439	3	1	2	1	577	63.4	9.2	0	1	0	325.4	253.5	71.5	64.6	291.3	1147.9
High	Master Protein	A0A0C4DH32	Immunoglobulin heavy variable 3-20 OS=Homo sapiens OX=9606 GN=IGHV3-20 PE=3 SV=2	IGHV3-20	1.713	9	1	2	1	117	12.7	7.87	2.26	1	0
High	Master Protein	O94822	E3 ubiquitin-protein ligase listerin OS=Homo sapiens OX=9606 GN=LTN1 PE=1 SV=6	LTN1	1.191	0	1	2	1	1766	200.4	6.25	0	1	0	181.4	230.9	231.9	228.4	233.1	215
High	Master Protein	A0A2R8YEC9	Beta-mannosidase OS=Homo sapiens OX=9606 GN=MANBA PE=1 SV=1	MANBA	2.511	1	1	2	1	925	106	5.97	1.61	1	0	59.8	66.4	65	50.8	71.2	55.7
High	Master Protein	A0A024R1G3	Myoglobin OS=Homo sapiens OX=9606 GN=MB PE=3 SV=1	MB	2.923	5	1	2	1	166	18.5	7.55	2.42	1	0	14.1	15.5	36.3	10.9	18.3	40.1
High	Master Protein	A0A5K1VW95	Malate dehydrogenase OS=Homo sapiens OX=9606 GN=MDH1 PE=1 SV=1	MDH1	6.757	5	2	2	2	353	38.6	7.3	4.18	2	0	82.7	78.6	45.2	69	67.9	50.9
High	Master Protein	A0A146E5L3	Mesenchymal stromal cell-and fibroblast-expressing Linx paralogue OS=Homo sapiens OX=9606 GN=Meflin PE=2 SV=1	Meflin	1.398	2	1	2	1	428	46	5.15	2.07	1	0
High	Master Protein	A0A024R1M3	HGFL gene, isoform CRA_a OS=Homo sapiens OX=9606 GN=MGC17330 PE=4 SV=1	MGC17330	3.919	10	2	2	2	263	28.2	5.01	1.7	2	0	22.1	20.4	23.7	21.2	19.3	20.7
High	Master Protein	Q7Z745	Maestro heat-like repeat-containing protein family member 2B OS=Homo sapiens OX=9606 GN=MROH2B PE=2 SV=3	MROH2B	2.73	1	1	2	1	1585	180.7	6.28	3.95	1	0	45.8	39.1	93.1	43.8	33.7	83
High	Master Protein	Q9UM54	Unconventional myosin-VI OS=Homo sapiens OX=9606 GN=MYO6 PE=1 SV=4	MYO6	1.201	1	1	2	1	1294	149.6	8.53	1.68	1	0	43.5	36.3	29.1	40.9	39.8	28.8
High	Master Protein	Q7Z494	Nephrocystin-3 OS=Homo sapiens OX=9606 GN=NPHP3 PE=1 SV=1	NPHP3	1.375	1	1	2	1	1330	150.8	6.76	4.12	1	0	39.4	208	196.6	21.5	196	179.3
High	Master Protein	A0A7I2YQC0	Nucleophosmin OS=Homo sapiens OX=9606 GN=NPM1 PE=1 SV=1	NPM1	6.028	5	2	2	2	323	35.7	4.82	0	2	0	55	110.4	53.7	53.2	119.5	50.1
High	Master Protein	Q92823	Neuronal cell adhesion molecule OS=Homo sapiens OX=9606 GN=NRCAM PE=1 SV=3	NRCAM	6.256	2	2	2	2	1304	143.8	5.66	2.42	2	0	35.8	12.8	13.1	31.5	21.4	16.6
High	Master Protein	Q6UXB8	Peptidase inhibitor 16 OS=Homo sapiens OX=9606 GN=PI16 PE=1 SV=1	PI16	7.114	5	2	2	2	463	49.4	5.39	5.31	2	0	21.5	20.1	17.5	20.6	21.9	19.5
High	Master Protein	Q6UX71	Plexin domain-containing protein 2 OS=Homo sapiens OX=9606 GN=PLXDC2 PE=1 SV=1	PLXDC2	2.941	2	1	2	1	529	59.5	6.46	4.18	1	0	17.2	14.6	13.1	16.6	14.6	12.5
High	Master Protein	J3KQ66	Reelin OS=Homo sapiens OX=9606 GN=RELN PE=1 SV=2	RELN	3.576	1	2	2	2	3469	388.7	5.74	1.86	2	0	24.3	26.9	21	24.5	26.7	20.3
High	Master Protein	P13521	Secretogranin-2 OS=Homo sapiens OX=9606 GN=SCG2 PE=1 SV=2	SCG2	3.765	4	2	2	2	617	70.9	4.75	0	2	0	30.7	21.7	20.8	27.2	26.4	20
High	Master Protein	Q6NX70	SCGB2A2 protein OS=Homo sapiens OX=9606 GN=SCGB2A2 PE=1 SV=1	SCGB2A2	1.484	7	1	2	1	120	13.3	4.59	1.76	1	0	55.1	45.7	30.6	51.4	45.1	33.1
High	Master Protein	Q6FGG5	SCRG1 protein OS=Homo sapiens OX=9606 GN=SCRG1 PE=2 SV=1	SCRG1	1.691	7	1	2	1	98	11.1	6.71	3.68	1	0	37.9	44.3	47.6	39.7	42.4	47.6
High	Master Protein	P04278	Sex hormone-binding globulin OS=Homo sapiens OX=9606 GN=SHBG PE=1 SV=2	SHBG	3.775	4	2	2	2	402	43.8	6.71	3.79	2	0
High	Master Protein	Q8N114	Protein shisa-5 OS=Homo sapiens OX=9606 GN=SHISA5 PE=1 SV=1	SHISA5	2.04	3	1	2	1	240	25.6	6.68	5.64	1	0	99.1	78	115.6	96.2	80.3	119.7
High	Master Protein	P03973	Antileukoproteinase OS=Homo sapiens OX=9606 GN=SLPI PE=1 SV=2	SLPI	4.356	15	2	2	2	132	14.3	8.75	0	2	0	161.7	116.6	126.4	141.4	125.8	137.9
High	Master Protein	Q9GZX9	Twisted gastrulation protein homolog 1 OS=Homo sapiens OX=9606 GN=TWSG1 PE=1 SV=1	TWSG1	3.403	4	1	2	1	223	25	5.34	5.19	1	0	183.1	89.7	85.5	185.1	102.5	83.4
High	Master Protein	A0A0B4J269	G-protein coupled receptors family 1 profile domain-containing protein OS=Homo sapiens OX=9606 PE=1 SV=1		1.32	1	1	1	1	797	88.3	5.86	0	1	0
High	Master Protein	A6XND5	Ribonuclease T2 OS=Homo sapiens OX=9606 PE=2 SV=1		4.795	5	1	1	1	307	35.6	8.07	3.46	1	0
High	Master Protein	Q9UII7	E-cadherin OS=Homo sapiens OX=9606 PE=2 SV=1		4.683	2	1	1	1	901	99.6	4.78	2.46	1	0
High	Master Protein	A0A384MTY2	Epididymis secretory sperm binding protein OS=Homo sapiens OX=9606 PE=2 SV=1		3.622	6	1	1	1	142	15.9	5.67	2.43	1	0	72.7	43.7	58	60.1	48.7	65.4
High	Master Protein	B7Z1K5	Tubulin alpha chain OS=Homo sapiens OX=9606 PE=2 SV=1		3.271	2	1	1	1	519	57.7	5.07	2.1	1	0	17.6	37.8	15.8	19.2	37.9	17.3
High	Master Protein	B4DPQ3	cDNA FLJ51034, highly similar to Vitamin K-dependent protein C OS=Homo sapiens OX=9606 PE=2 SV=1		3.098	4	1	1	1	517	57.4	7.53	0	1	0
High	Master Protein	A8K4E0	cDNA FLJ78122 OS=Homo sapiens OX=9606 PE=2 SV=1		2.95	3	1	1	1	346	36	7.75	2.31	1	0
High	Master Protein	A8K144	cDNA FLJ76746, highly similar to Homo sapiens brevican (BCAN), transcript variant 1, mRNA OS=Homo sapiens OX=9606 PE=2 SV=1		2.6	1	1	1	1	911	99.1	4.68	0	1	0
High	Master Protein	B2R7N9	cDNA, FLJ93532, highly similar to Homo sapiens osteomodulin (OMD), mRNA OS=Homo sapiens OX=9606 PE=2 SV=1		2.511	2	1	1	1	421	49.4	5.52	2.27	1	0	49.3	60.6	35.9	50.5	55.2	50.3
High	Master Protein	B7Z9U4	cDNA, FLJ78958, highly similar to Calsyntenin-3 OS=Homo sapiens OX=9606 PE=2 SV=1		2.172	1	1	1	1	956	106	5.47	0	1	0
High	Master Protein	B3KTQ4	Hexosyltransferase OS=Homo sapiens OX=9606 PE=2 SV=1		2.081	3	1	1	1	331	39.4	7.97	0	1	0
High	Master Protein	A0A140VK27	Leukotriene A(4) hydrolase OS=Homo sapiens OX=9606 PE=2 SV=1		2.074	1	1	1	1	611	69.2	6.18	1.63	1	0	69.3	102.6	175.7	63.2	103.1	171.2
High	Master Protein	B7Z8H4	Inactive rhomboid protein OS=Homo sapiens OX=9606 PE=2 SV=1		1.588	3	1	1	1	458	51.3	9.96	0	1	0
High	Master Protein	B7Z6S9	Glucosylceramidase OS=Homo sapiens OX=9606 PE=2 SV=1		1.365	2	1	1	1	621	68.7	7.94	0	1	0	30.5	42.8	36.1	23	31.8	37.5
High	Master Protein	B4E337	cDNA FLJ58087, highly similar to Alpha-actinin-4 OS=Homo sapiens OX=9606 PE=2 SV=1		1.314	2	1	1	1	562	64.1	6.3	0	1	0	20.4	13.2	14.7	19	12.7	14.9
High	Master Protein	B7Z4R3	T-complex protein 1 subunit beta OS=Homo sapiens OX=9606 PE=2 SV=1		1.289	2	1	1	1	474	50.9	6.8	0	1	0	27.3	35.3	40.1	23.1	38.7	27.6
High	Master Protein	B4DMR5	cDNA FLJ60308, highly similar to Corticotropin-releasing factor receptor 1 OS=Homo sapiens OX=9606 PE=2 SV=1		1.198	6	1	1	1	285	32.1	9.57	0	1	0
High	Master Protein	A8K5N5	cDNA FLJ78142, highly similar to Homo sapiens transglutaminase 1 (K polypeptide epidermal type I, protein-glutamine-gamma-glutamyltransferase), mRNA OS=Homo sapiens OX=9606 PE=2 SV=1		1.185	1	1	1	1	817	89.7	6.04	1.74	1	0	59.9	128.8	55.6	45.1	137	63
High	Master Protein	A0A494C0J7	Transglutaminase-like domain-containing protein OS=Homo sapiens OX=9606 PE=3 SV=1		1.836	1	1	1	1	712	78.8	6.27	1.71	1	0	29.2	34	26.2	24.9	42.7	22.8
High	Master Protein	A0A2R8Y7X9	Globin family profile domain-containing protein OS=Homo sapiens OX=9606 PE=3 SV=1		1.201	8	1	1	1	168	18.4	6.96	0	1	0	23.7	93.3	31.6	19.6	76.2	47.9
High	Master Protein	Q96PN6-3	Isoform 3 of Adenylate cyclase type 10 OS=Homo sapiens OX=9606 GN=ADCY10	ADCY10	1.599	3	1	1	1	372	43.9	9.01	0	1	0	39.5	43.6	38.8	48.8	33.5	36.3
High	Master Protein	A0A3B0J698	Adiponectin M OS=Homo sapiens OX=9606 GN=ADIM PE=4 SV=1	ADIM	2.666	3	1	1	1	357	39.2	7.33	2.82	1	0	57.3	46.6	37.6	56.8	41.5	27.7
High	Master Protein	Q8IUX7	Adipocyte enhancer-binding protein 1 OS=Homo sapiens OX=9606 GN=AEBP1 PE=1 SV=1	AEBP1	1.5	2	1	1	1	1158	130.8	5.11	0	1	0
High	Master Protein	P20933	N(4)-(beta-N-acetylglucosaminyl)-L-asparaginase OS=Homo sapiens OX=9606 GN=AGA PE=1 SV=2	AGA	1.877	2	1	1	1	346	37.2	6.28	0	1	0	113.1	122.5	100.2	95.5	95.9	81.6
High	Master Protein	P15121	Aldo-keto reductase family 1 member B1 OS=Homo sapiens OX=9606 GN=AKR1B1 PE=1 SV=3	AKR1B1	1.358	3	1	1	1	316	35.8	6.98	2.12	1	0	30.9	24.2	20.7	34.7	30.2	24
High	Master Protein	A0A3B3IRI8	Aldo-keto reductase family 1 member C8 OS=Homo sapiens OX=9606 GN=AKR1C8 PE=1 SV=1	AKR1C8	2.107	2	1	1	1	326	37.1	6.39	0	1	0	70	40.7	25.4	55.9	52.4	36
High	Master Protein	H0Y933	Ankyrin 2 OS=Homo sapiens OX=9606 GN=ANK2 PE=1 SV=2	ANK2	1.417	0	1	1	1	4183	458.6	5.11	0	1	0
High	Master Protein	Q8IVW6	AT-rich interactive domain-containing protein 3B OS=Homo sapiens OX=9606 GN=ARID3B PE=1 SV=2	ARID3B	1.684	1	1	1	1	561	60.6	7.52	1.72	1	0	189.1	558.9	435.5	161.8	561.9	489.8
High	Master Protein	D3DSQ1	N-acylsphingosine amidohydrolase (Acid ceramidase) 1, isoform CRA_c OS=Homo sapiens OX=9606 GN=ASAH1 PE=4 SV=1	ASAH1	1.406	2	1	1	1	546	60.6	8.81	0	1	0	32.2	32	39.7	33.9	34.4	30.6
High	Master Protein	Q12797	Aspartyl/asparaginyl beta-hydroxylase OS=Homo sapiens OX=9606 GN=ASPH PE=1 SV=3	ASPH	1.596	1	1	1	1	758	85.8	5.01	0	1	0
High	Master Protein	E7EPU7	ATP synthase lipid-binding protein OS=Homo sapiens OX=9606 GN=ATP5MC1 PE=1 SV=1	ATP5MC1	1.261	6	1	1	1	127	13.2	9.86	0	1	0	50.2	75.4	57	61.7	89.2	63.3
High	Master Protein	A0A386NEX7	ADP-ribosyl cyclase/cyclic ADP-ribose hydrolase OS=Homo sapiens OX=9606 GN=BST1 PE=2 SV=1	BST1	1.797	2	1	1	1	333	37.5	7.97	1.8	1	0	34.2	30.4	34.4	36.4	27.7	23.6
High	Master Protein	A0A804HLD1	Calcium/calmodulin dependent protein kinase II alpha OS=Homo sapiens OX=9606 GN=CAMK2A PE=1 SV=1	CAMK2A	1.483	6	1	1	1	212	23.8	8.79	0	1	0
High	Master Protein	B2CIS9	Caspase 14, apoptosis-related cysteine peptidase OS=Homo sapiens OX=9606 GN=CASP14 PE=2 SV=1	CASP14	2.09	4	1	1	1	242	27.7	5.58	2.13	1	0	39.5	47.8	104.7	46	61.6	92.9
High	Master Protein	Q8IUK8	Cerebellin-2 OS=Homo sapiens OX=9606 GN=CBLN2 PE=2 SV=1	CBLN2	1.921	3	1	1	1	224	24.1	8.48	1.68	1	0	68.8	49.8	40.5	85.9	51.1	43
High	Master Protein	A0A087X089	C-C motif chemokine OS=Homo sapiens OX=9606 GN=CCL14 PE=1 SV=1	CCL14	1.379	10	1	1	1	115	13.1	8.57	0	1	0
High	Master Protein	Q93033	Immunoglobulin superfamily member 2 OS=Homo sapiens OX=9606 GN=CD101 PE=1 SV=2	CD101	1.249	1	1	1	1	1021	115	6.96	0	1	0
High	Master Protein	O43866	CD5 antigen-like OS=Homo sapiens OX=9606 GN=CD5L PE=1 SV=1	CD5L	1.893	3	1	1	1	347	38.1	5.47	1.77	1	0	31.7	28.8	65.3	29.7	25.1	59.1
High	Master Protein	Q4KMG0	Cell adhesion molecule-related/down-regulated by oncogenes OS=Homo sapiens OX=9606 GN=CDON PE=1 SV=2	CDON	1.542	1	1	1	1	1287	139.1	6.51	0	1	0	37.4	39.8	36.7	33.5	32.2	37.2
High	Master Protein	P02458	Collagen alpha-1(II) chain OS=Homo sapiens OX=9606 GN=COL2A1 PE=1 SV=3	COL2A1	1.456	1	1	1	1	1487	141.7	6.92	1.9	1	0	50.4	50.2	41.6	55.8	50.8	63.9
High	Master Protein	A0A024RDW8	Collagen, type IV, alpha 2, isoform CRA_a OS=Homo sapiens OX=9606 GN=COL4A2 PE=4 SV=1	COL4A2	1.435	1	1	1	1	1712	167.4	8.66	2.01	1	0	46.2	33.8	33	39.4	29.2	35.4
High	Master Protein	A7MBN3	Collagen, type IV, alpha 5 OS=Homo sapiens OX=9606 GN=COL4A5 PE=2 SV=1	COL4A5	1.755	1	1	1	1	1691	161.7	7.84	2.18	1	0
High	Master Protein	A0A024R611	Coronin OS=Homo sapiens OX=9606 GN=CORO1A PE=3 SV=1	CORO1A	2.094	2	1	1	1	461	51	6.68	1.76	1	0	17.1	20.1	59.3	17.8	18.1	51.6
High	Master Protein	P46109	Crk-like protein OS=Homo sapiens OX=9606 GN=CRKL PE=1 SV=1	CRKL	1.325	4	1	1	1	303	33.8	6.74	0	1	0	66.5	67.8	50.9	45	81.3	169.5
High	Master Protein	P02741	C-reactive protein OS=Homo sapiens OX=9606 GN=CRP PE=1 SV=1	CRP	1.283	4	1	1	1	224	25	5.63	1.87	1	0	35.7	63.5	71.4	31.2	68.7	70.8
High	Master Protein	P53674	Beta-crystallin B1 OS=Homo sapiens OX=9606 GN=CRYBB1 PE=1 SV=2	CRYBB1	1.621	10	1	1	1	252	28	8.56	0	1	0
High	Master Protein	P07333	Macrophage colony-stimulating factor 1 receptor OS=Homo sapiens OX=9606 GN=CSF1R PE=1 SV=2	CSF1R	1.355	1	1	1	1	972	107.9	6.37	0	1	0	49.9	50.2	50.3	50.8	56.6	42.9
High	Master Protein	A0A7I2YQA2	Cathepsin L OS=Homo sapiens OX=9606 GN=CTSL PE=1 SV=1	CTSL	1.513	3	1	1	1	341	38.8	5.86	0	1	0	45.3	36.5	34.1	53.1	40	38.2
High	Master Protein	A0A7P0T996	Cathepsin O OS=Homo sapiens OX=9606 GN=CTSO PE=1 SV=1	CTSO	1.413	2	1	1	1	333	37.5	7.75	0	1	0	49	49.2	41.9	49.4	37	40.1
High	Master Protein	Q9NRR1	Cytokine-like protein 1 OS=Homo sapiens OX=9606 GN=CYTL1 PE=1 SV=1	CYTL1	3.021	6	1	1	1	136	15.6	8.48	1.97	1	0
High	Master Protein	Q08211	ATP-dependent RNA helicase A OS=Homo sapiens OX=9606 GN=DHX9 PE=1 SV=4	DHX9	4.778	1	1	1	1	1270	140.9	6.84	3.26	1	0	42.6	42	46.5	45.5	49	48.8
High	Master Protein	Q9BTC0	Death-inducer obliterator 1 OS=Homo sapiens OX=9606 GN=DIDO1 PE=1 SV=5	DIDO1	2.219	1	1	1	1	2240	243.7	7.88	0	1	0
High	Master Protein	A0A075B6F3	Dynein axonemal heavy chain 8 OS=Homo sapiens OX=9606 GN=DNAH8 PE=1 SV=2	DNAH8	1.201	0	1	1	1	4707	538.3	6.13	0	1	0	82.8	69.7	78	85.5	63.3	76
High	Master Protein	Q07507	Dermatopontin OS=Homo sapiens OX=9606 GN=DPT PE=1 SV=2	DPT	5.265	5	1	1	1	201	24	4.82	2.38	1	0	65.9	77.8	100	68.1	89.8	102.2
High	Master Protein	Q02413	Desmoglein-1 OS=Homo sapiens OX=9606 GN=DSG1 PE=1 SV=2	DSG1	1.867	2	1	1	1	1049	113.7	5.03	0	1	0	21.4	27.8	28.9	25.1	26.1	26.5
High	Master Protein	Q14126	Desmoglein-2 OS=Homo sapiens OX=9606 GN=DSG2 PE=1 SV=2	DSG2	1.832	1	1	1	1	1118	122.2	5.24	0	1	0
High	Master Protein	Q9H1Z8	Augurin OS=Homo sapiens OX=9606 GN=ECRG4 PE=1 SV=1	ECRG4	1.373	5	1	1	1	148	17.2	8.54	0	1	0	154.4	126.8	114.9	156.8	137.2	114.8
High	Master Protein	P98172	Ephrin-B1 OS=Homo sapiens OX=9606 GN=EFNB1 PE=1 SV=1	EFNB1	1.454	2	1	1	1	346	38	8.94	0	1	0
High	Master Protein	A0A8I5KV92	Eukaryotic translation initiation factor 4 gamma 3 OS=Homo sapiens OX=9606 GN=EIF4G3 PE=1 SV=1	EIF4G3	1.541	1	1	1	1	1895	207.8	6.54	0	1	0	37.7	33.8	33.6	50.2	34.5	25.4
High	Master Protein	K9JA46	Epididymis luminal secretory protein 52 OS=Homo sapiens OX=9606 GN=EL52 PE=2 SV=1	EL52	2.272	2	1	1	1	732	84.6	5.02	0	1	0
High	Master Protein	P05160	Coagulation factor XIII B chain OS=Homo sapiens OX=9606 GN=F13B PE=1 SV=3	F13B	2.719	2	1	1	1	661	75.5	6.39	2.06	1	0	121.1	81.9	111.2	120.7	84.2	100
High	Master Protein	A0A0H3VB22	Tumor necrosis factor ligand superfamily member 6 OS=Homo sapiens OX=9606 GN=FASLG PE=2 SV=1	FASLG	1.303	4	1	1	1	281	31.4	9.42	0	1	0
High	Master Protein	Q9BYJ0	Fibroblast growth factor-binding protein 2 OS=Homo sapiens OX=9606 GN=FGFBP2 PE=1 SV=1	FGFBP2	4.039	7	1	1	1	223	24.6	8.87	2.48	1	0	11	12.1	12.4	16.8	11.7	14
High	Master Protein	Q16658	Fascin OS=Homo sapiens OX=9606 GN=FSCN1 PE=1 SV=3	FSCN1	1.859	2	1	1	1	493	54.5	7.24	0	1	0
High	Master Protein	Q14393-1	Isoform 2 of Growth arrest-specific protein 6 OS=Homo sapiens OX=9606 GN=GAS6	GAS6	4.075	2	1	1	1	721	79.6	6.21	1.98	1	0	43.3	59.3	24.6	64.5	60.3	27.5
High	Master Protein	Q8IWJ2	GRIP and coiled-coil domain-containing protein 2 OS=Homo sapiens OX=9606 GN=GCC2 PE=1 SV=4	GCC2	1.478	1	1	1	1	1684	195.8	5.14	0	1	0
High	Master Protein	H0YEA7	N-acetylglucosamine-1-phosphate transferase subunit gamma OS=Homo sapiens OX=9606 GN=GNPTG PE=1 SV=9	GNPTG	1.544	2	1	1	1	333	36.9	7.3	0	1	0
High	Master Protein	Q14789	Golgin subfamily B member 1 OS=Homo sapiens OX=9606 GN=GOLGB1 PE=1 SV=2	GOLGB1	1.575	0	1	1	1	3259	375.8	5	0	1	0	56.6	65.7	39.3	58.6	68.8	130.1
High	Master Protein	A0A024R6W0	Aspartate aminotransferase OS=Homo sapiens OX=9606 GN=GOT2 PE=3 SV=1	GOT2	1.814	3	1	1	1	430	47.4	9.01	0	1	0
High	Master Protein	A0A2U3TZU2	Glucose-6-phosphate isomerase OS=Homo sapiens OX=9606 GN=GPI PE=1 SV=1	GPI	1.361	1	1	1	1	597	67.2	8.97	0	1	0	109.6	70.3	99.3	94.4	73.7	127.5
High	Master Protein	P80108	Phosphatidylinositol-glycan-specific phospholipase D OS=Homo sapiens OX=9606 GN=GPLD1 PE=1 SV=3	GPLD1	2.395	2	1	1	1	840	92.3	6.37	0	1	0
High	Master Protein	P16402	Histone H1.3 OS=Homo sapiens OX=9606 GN=H1-3 PE=1 SV=2	H1-3	5.502	5	1	1	1	221	22.3	11.02	0	1	0	20.4	44.7	40.7	21.4	55.5	45.4
High	Master Protein	Q9ULT8	E3 ubiquitin-protein ligase HECTD1 OS=Homo sapiens OX=9606 GN=HECTD1 PE=1 SV=4	HECTD1	1.208	0	1	1	1	2610	289.2	5.35	1.65	1	0	69.3	71.9	47	81.7	73.6	46.7
High	Master Protein	V9HWF4	Phosphoglycerate kinase OS=Homo sapiens OX=9606 GN=HEL-S-68p PE=2 SV=1	HEL-S-68p	1.325	2	1	1	1	417	44.6	8.1	1.78	1	0	127.7	117.2	97.8	111.7	88.6	99.6
High	Master Protein	V9HW88	Calreticulin OS=Homo sapiens OX=9606 GN=HEL-S-99n PE=2 SV=1	HEL-S-99n	2.295	2	1	1	1	417	48.1	4.44	2.62	1	0	112.5	118.4	85.5	102.1	116	86.2
High	Master Protein	Q00839	Heterogeneous nuclear ribonucleoprotein U OS=Homo sapiens OX=9606 GN=HNRNPU PE=1 SV=6	HNRNPU	3.133	3	1	1	1	825	90.5	6	3.38	1	0	16.3	39	42.5	17.9	40.8	45.2
High	Master Protein	A0A7P0TAT8	Heat shock protein 90 beta family member 1 OS=Homo sapiens OX=9606 GN=HSP90B1 PE=1 SV=1	HSP90B1	2.854	1	1	1	1	814	93.7	4.91	1.65	1	0	23.1	43.4	31.5	27	39.4	31.5
High	Master Protein	A0A6Q8PGK1	Heat shock protein beta-1 OS=Homo sapiens OX=9606 GN=HSPB1 PE=1 SV=1	HSPB1	3.335	7	1	1	1	215	23.7	6.4	2.13	1	0
High	Master Protein	A0A494C039	Hypoxia up-regulated 1 OS=Homo sapiens OX=9606 GN=HYOU1 PE=1 SV=1	HYOU1	4.47	1	1	1	1	1000	111.3	5.22	1.89	1	0
High	Master Protein	P17936	Insulin-like growth factor-binding protein 3 OS=Homo sapiens OX=9606 GN=IGFBP3 PE=1 SV=2	IGFBP3	7.199	6	1	1	1	291	31.7	8.69	4.32	1	0
High	Master Protein	A0A087WSX0	Immunoglobulin lambda variable 5-45 OS=Homo sapiens OX=9606 GN=IGLV5-45 PE=3 SV=1	IGLV5-45	1.396	13	1	1	1	123	13.2	7.2	0	1	0	23.1	12.5	39.7	22	16.9	37.9
High	Master Protein	P27930	Interleukin-1 receptor type 2 OS=Homo sapiens OX=9606 GN=IL1R2 PE=1 SV=1	IL1R2	1.168	2	1	1	1	398	45.4	7.9	0	1	0
High	Master Protein	Q9NPH3	Interleukin-1 receptor accessory protein OS=Homo sapiens OX=9606 GN=IL1RAP PE=1 SV=2	IL1RAP	3.042	2	1	1	1	570	65.4	8.12	0	1	0	41.8	48.5	56.7	47	40.7	44.6
High	Master Protein	Q16891	MICOS complex subunit MIC60 OS=Homo sapiens OX=9606 GN=IMMT PE=1 SV=1	IMMT	2.781	2	1	1	1	758	83.6	6.48	2.07	1	0
High	Master Protein	Q17R60	Interphotoreceptor matrix proteoglycan 1 OS=Homo sapiens OX=9606 GN=IMPG1 PE=1 SV=2	IMPG1	2.995	1	1	1	1	797	89.3	4.89	2.52	1	0	44.8	43.9	45.5	44.3	42.5	47.3
High	Master Protein	Q9BZV3	Interphotoreceptor matrix proteoglycan 2 OS=Homo sapiens OX=9606 GN=IMPG2 PE=1 SV=3	IMPG2	3.561	2	1	1	1	1241	138.5	4.61	2.13	1	0
High	Master Protein	P01591	Immunoglobulin J chain OS=Homo sapiens OX=9606 GN=JCHAIN PE=1 SV=4	JCHAIN	1.516	4	1	1	1	159	18.1	5.24	1.88	1	0
High	Master Protein	Q96AC6	Kinesin-like protein KIFC2 OS=Homo sapiens OX=9606 GN=KIFC2 PE=2 SV=1	KIFC2	1.446	2	1	1	1	838	90.1	9.48	0	1	0	31.8	43.7	38.4	41.1	57.8	44.6
High	Master Protein	P00709	Alpha-lactalbumin OS=Homo sapiens OX=9606 GN=LALBA PE=1 SV=1	LALBA	1.338	6	1	1	1	142	16.2	5	0	1	0	44.8	36.4	46.3	47.1	44.1	47.3
High	Master Protein	A0A024RDY3	Lysosomal-associated membrane protein 1, isoform CRA_a OS=Homo sapiens OX=9606 GN=LAMP1 PE=3 SV=1	LAMP1	2.127	2	1	1	1	417	44.9	8.75	1.82	1	0	65.8	50.4	57.9	50.1	48.8	47.7
High	Master Protein	A0A6Q8PFJ0	Lamin A/C OS=Homo sapiens OX=9606 GN=LMNA PE=1 SV=1	LMNA	1.193	2	1	1	1	729	80.9	8.27	0	1	0
High	Master Protein	O00187	Mannan-binding lectin serine protease 2 OS=Homo sapiens OX=9606 GN=MASP2 PE=1 SV=4	MASP2	1.22	2	1	1	1	686	75.7	5.63	0	1	0
High	Master Protein	Q7Z7M0	Multiple epidermal growth factor-like domains protein 8 OS=Homo sapiens OX=9606 GN=MEGF8 PE=1 SV=2	MEGF8	2.835	0	1	1	1	2845	302.9	6.87	0	1	0
High	Master Protein	A0A024R728	Hepatocyte growth factor receptor OS=Homo sapiens OX=9606 GN=MET PE=4 SV=1	MET	1.434	1	1	1	1	1408	157.6	7.33	0	1	0
High	Master Protein	P08493	Matrix Gla protein OS=Homo sapiens OX=9606 GN=MGP PE=1 SV=2	MGP	1.637	11	1	1	1	103	12.3	9.67	0	1	0	32.8	46.4	61.9	26.8	52	49.9
High	Master Protein	Q9H8L6	Multimerin-2 OS=Homo sapiens OX=9606 GN=MMRN2 PE=1 SV=2	MMRN2	1.226	1	1	1	1	949	104.3	5.86	0	1	0	41.8	40.8	52.2	43.6	42.4	47.6
High	Master Protein	Q9UJ68	Mitochondrial peptide methionine sulfoxide reductase OS=Homo sapiens OX=9606 GN=MSRA PE=1 SV=1	MSRA	1.372	4	1	1	1	235	26.1	8.09	2.14	1	0	79.4	81.2	23.5	73	79.5	21.9
High	Master Protein	P14543	Nidogen-1 OS=Homo sapiens OX=9606 GN=NID1 PE=1 SV=3	NID1	3.792	1	1	1	1	1247	136.3	5.29	0	1	0
High	Master Protein	Q14112	Nidogen-2 OS=Homo sapiens OX=9606 GN=NID2 PE=1 SV=3	NID2	1.276	1	1	1	1	1375	151.2	5.29	0	1	0
High	Master Protein	B7Z1Z5	Neurotrimin OS=Homo sapiens OX=9606 GN=NTM PE=1 SV=1	NTM	2.269	3	1	1	1	355	39.2	8.05	1.64	1	0	280.5	175.4	121.5	277.8	178.3	105.6
High	Master Protein	K7EKW2	Olfactomedin 2 OS=Homo sapiens OX=9606 GN=OLFM2 PE=1 SV=9	OLFM2	1.949	2	1	1	1	478	53.8	8.35	1.84	1	0	49.8	41.4	36.2	50.3	44.5	41.9
High	Master Protein	M1LAK4	Olfactomedin-like 3, isoform CRA_b OS=Homo sapiens OX=9606 GN=OLFML3 PE=4 SV=1	OLFML3	1.899	2	1	1	1	406	46	6.57	0	1	0	27.3	25.2	28.4	27.9	31.4	26.1
High	Master Protein	A0A024RC37	Regulation of nuclear pre-mRNA domain-containing protein OS=Homo sapiens OX=9606 GN=P15RS PE=3 SV=1	P15RS	1.463	6	1	1	1	312	35.7	7.55	0	1	0	11.5	13.2	13.3	16	13.5	16.6
High	Master Protein	P19021	Peptidyl-glycine alpha-amidating monooxygenase OS=Homo sapiens OX=9606 GN=PAM PE=1 SV=2	PAM	3.373	1	1	1	1	973	108.3	6.42	1.95	1	0	57.5	63.2	52.5	54.5	56.7	65.5
High	Master Protein	Q99497	Parkinson disease protein 7 OS=Homo sapiens OX=9606 GN=PARK7 PE=1 SV=2	PARK7	2.692	5	1	1	1	189	19.9	6.79	0	1	0	42.4	44.6	29.1	46.8	33.5	24.8
High	Master Protein	A0A8I5KT88	Protein disulfide-isomerase OS=Homo sapiens OX=9606 GN=PDIA3 PE=1 SV=1	PDIA3	2.301	2	1	1	1	512	57.7	6.49	0	1	0	38	51.9	24.3	42.6	46.4	39.6
High	Master Protein	Q0D2Q6	Phosphoglycerate mutase OS=Homo sapiens OX=9606 GN=PGAM1 PE=2 SV=1	PGAM1	2.69	4	1	1	1	254	28.8	7.18	2.37	1	0	45.6	44.5	43	44.8	41.7	44.9
High	Master Protein	A0A024R9B8	Carboxypeptidase Q OS=Homo sapiens OX=9606 GN=PGCP PE=4 SV=1	PGCP	1.298	1	1	1	1	472	51.9	6.18	0	1	0	55.3	40.1	36	51	38.1	32.9
High	Master Protein	Q4KWH8	1-phosphatidylinositol 4,5-bisphosphate phosphodiesterase eta-1 OS=Homo sapiens OX=9606 GN=PLCH1 PE=1 SV=1	PLCH1	1.23	0	1	1	1	1693	189.1	7.74	1.6	1	0	82.4	75.8	80.3	68.6	63.7	66.4
High	Master Protein	P13797	Plastin-3 OS=Homo sapiens OX=9606 GN=PLS3 PE=1 SV=4	PLS3	1.234	2	1	1	1	630	70.8	5.6	2.05	1	0
High	Master Protein	Q8IUK5	Plexin domain-containing protein 1 OS=Homo sapiens OX=9606 GN=PLXDC1 PE=1 SV=2	PLXDC1	3.115	2	1	1	1	500	55.7	5.85	2.05	1	0	46.2	56	39.4	63	41	44.3
High	Master Protein	O15031	Plexin-B2 OS=Homo sapiens OX=9606 GN=PLXNB2 PE=1 SV=3	PLXNB2	2.867	1	1	1	1	1838	205	6.24	2.07	1	0	46.4	38	33.4	39.9	42.9	39.5
High	Master Protein	A0A286YFF7	Palmitoyl-protein thioesterase 1 OS=Homo sapiens OX=9606 GN=PPT1 PE=1 SV=1	PPT1	1.965	4	1	1	1	335	37.1	6.52	0	1	0
High	Master Protein	P42785	Lysosomal Pro-X carboxypeptidase OS=Homo sapiens OX=9606 GN=PRCP PE=1 SV=1	PRCP	1.755	2	1	1	1	496	55.8	7.21	0	1	0
High	Master Protein	A0A024R930	Proteoglycan 4, isoform CRA_a OS=Homo sapiens OX=9606 GN=PRG4 PE=4 SV=1	PRG4	1.338	1	1	1	1	1404	151	9.5	2.14	1	0	49.3	38.8	34.7	42.1	34.8	29.8
High	Master Protein	F5GX11	Proteasome 20S subunit alpha 1 OS=Homo sapiens OX=9606 GN=PSMA1 PE=1 SV=1	PSMA1	5.353	4	1	1	1	238	26.5	6.73	2.85	1	0	21.2	30.2	21.5	20.8	37.6	24.9
High	Master Protein	D3DVW9	Protein tyrosine phosphatase, non-receptor type substrate 1, isoform CRA_a OS=Homo sapiens OX=9606 GN=PTPNS1 PE=4 SV=1	PTPNS1	2.148	1	1	1	1	504	54.9	6.98	1.8	1	0	129.9	85.8	89.2	117.9	90.8	97
High	Master Protein	Q53XB4	Epididymis secretory sperm binding protein OS=Homo sapiens OX=9606 GN=RAB1 PE=2 SV=1	RAB1	4.116	12	1	1	1	147	16.8	9.03	0	1	0
High	Master Protein	Q8HWS3	DNA-binding protein RFX6 OS=Homo sapiens OX=9606 GN=RFX6 PE=1 SV=2	RFX6	1.436	2	1	1	1	928	102.4	6.58	0	1	0	43.9	43.9	58.3	41.9	54.3	48.2
High	Master Protein	Q8WZ75	Roundabout homolog 4 OS=Homo sapiens OX=9606 GN=ROBO4 PE=1 SV=1	ROBO4	2.239	1	1	1	1	1007	107.4	6.64	0	1	0	27	36.6	52.8	36.7	46.7	63.3
High	Master Protein	P26447	Protein S100-A4 OS=Homo sapiens OX=9606 GN=S100A4 PE=1 SV=1	S100A4	1.802	8	1	1	1	101	11.7	6.11	0	1	0	40	47.1	40.3	36	42.7	38.6
High	Master Protein	Q8IWY4	Signal peptide, CUB and EGF-like domain-containing protein 1 OS=Homo sapiens OX=9606 GN=SCUBE1 PE=1 SV=3	SCUBE1	2.328	1	1	1	1	988	107.8	6.83	1.8	1	0	62	43.9	52.9	36.7	47.8	45.6
High	Master Protein	Q9NPR2	Semaphorin-4B OS=Homo sapiens OX=9606 GN=SEMA4B PE=1 SV=4	SEMA4B	1.246	1	1	1	1	837	92.7	7.05	0	1	0	65.7	45.6	40.7	61.5	40.2	46.1
High	Master Protein	G3V2W1	Protein Z-dependent protease inhibitor OS=Homo sapiens OX=9606 GN=SERPINA10 PE=1 SV=1	SERPINA10	2.352	1	1	1	1	484	55.1	7.64	1.95	1	0	52.9	66.7	68.6	53.7	62.6	63.8
High	Master Protein	A0A024QYT5	Serpin peptidase inhibitor, clade E (Nexin, plasminogen activator inhibitor type 1), member 1, isoform CRA_b OS=Homo sapiens OX=9606 GN=SERPINE1 PE=3 SV=1	SERPINE1	1.507	2	1	1	1	402	45	7.2	0	1	0	14.1	24.2	51.6	7.4	31.3	47.1
High	Master Protein	Q53EL9	Seizure protein 6 homolog OS=Homo sapiens OX=9606 GN=SEZ6 PE=1 SV=2	SEZ6	1.596	1	1	1	1	994	107.4	5.34	0	1	0
High	Master Protein	Q96HF1	Secreted frizzled-related protein 2 OS=Homo sapiens OX=9606 GN=SFRP2 PE=1 SV=2	SFRP2	2.889	4	1	1	1	295	33.5	7.42	1.65	1	0	44.2	35.7	44.7	41.1	36	43.4
High	Master Protein	A0A8V8TMZ9	Transporter OS=Homo sapiens OX=9606 GN=SLC6A1 PE=1 SV=1	SLC6A1	1.192	1	1	1	1	623	69.6	8.29	2.54	1	0	53.5	67.4	66.2	58.6	59.5	65.4
High	Master Protein	Q96PQ0	VPS10 domain-containing receptor SorCS2 OS=Homo sapiens OX=9606 GN=SORCS2 PE=1 SV=3	SORCS2	2.888	1	1	1	1	1159	128.1	7.08	0	1	0
High	Master Protein	P00995	Serine protease inhibitor Kazal-type 1 OS=Homo sapiens OX=9606 GN=SPINK1 PE=1 SV=2	SPINK1	4.503	10	1	1	1	79	8.5	7.61	2.5	1	0	66.4	38.3	89.1	75.8	40.2	86.8
High	Master Protein	Q6UWN8	Serine protease inhibitor Kazal-type 6 OS=Homo sapiens OX=9606 GN=SPINK6 PE=1 SV=1	SPINK6	1.659	20	1	1	1	80	8.6	8.4	0	1	0
High	Master Protein	Q08629	Testican-1 OS=Homo sapiens OX=9606 GN=SPOCK1 PE=1 SV=1	SPOCK1	1.751	2	1	1	1	439	49.1	6.1	0	1	0
High	Master Protein	Q8IWU5	Extracellular sulfatase Sulf-2 OS=Homo sapiens OX=9606 GN=SULF2 PE=1 SV=1	SULF2	2.562	1	1	1	1	870	100.4	9.17	0	1	0
High	Master Protein	A0A804HIC2	Transcription initiation factor TFIID subunit OS=Homo sapiens OX=9606 GN=TAF1 PE=1 SV=1	TAF1	1.311	1	1	1	1	1907	216.4	5.02	0	1	0	26.1	32.2	38.7	22.1	29.2	32.3
High	Master Protein	P37837	Transaldolase OS=Homo sapiens OX=9606 GN=TALDO1 PE=1 SV=2	TALDO1	3.232	3	1	1	1	337	37.5	6.81	2.39	1	0	39.9	67.8	106.8	40	54.7	95.3
High	Master Protein	Q9C0D5	Protein TANC1 OS=Homo sapiens OX=9606 GN=TANC1 PE=1 SV=3	TANC1	1.295	1	1	1	1	1861	202.1	8.32	0	1	0
High	Master Protein	Q07654	Trefoil factor 3 OS=Homo sapiens OX=9606 GN=TFF3 PE=1 SV=3	TFF3	1.161	14	1	1	1	80	8.6	5.92	0	1	0
High	Master Protein	O96008	Mitochondrial import receptor subunit TOM40 homolog OS=Homo sapiens OX=9606 GN=TOMM40 PE=1 SV=1	TOMM40	1.394	4	1	1	1	361	37.9	7.25	0	1	0
High	Master Protein	A0A024R943	Epididymis secretory sperm binding protein OS=Homo sapiens OX=9606 GN=TOR3A PE=2 SV=1	TOR3A	1.457	4	1	1	1	397	46.1	6.01	0	1	0	32.7	31.6	26.8	35.9	26.6	23.6
High	Master Protein	P10599	Thioredoxin OS=Homo sapiens OX=9606 GN=TXN PE=1 SV=3	TXN	2.861	9	1	1	1	105	11.7	4.92	2.04	1	0	117.5	165.8	127.8	97.2	165.8	124.1
High	Master Protein	P19320	Vascular cell adhesion protein 1 OS=Homo sapiens OX=9606 GN=VCAM1 PE=1 SV=1	VCAM1	2.464	1	1	1	1	739	81.2	5.22	2.02	1	0	26.3	23.1	28.6	25.1	31.2	30.8
High	Master Protein	Q14508	WAP four-disulfide core domain protein 2 OS=Homo sapiens OX=9606 GN=WFDC2 PE=1 SV=2	WFDC2	7.716	11	1	1	1	124	13	4.84	2.35	1	0
High	Master Protein	E7EQR8	Yip1 domain family member 3 OS=Homo sapiens OX=9606 GN=YIPF3 PE=1 SV=1	YIPF3	2.18	3	1	1	1	356	38.9	5.6	0	1	0	69.7	49.4	54.9	71.4	41.4	53.3

## Sheet: 1-3
Supplementary Table 1-3. Protein identified using TMT (SET02)
Protein FDR Confidence: Combined	Master	Accession	Description	Gene	Sum PEP Score	Coverage [%]	# Peptides	# PSMs	# Unique Peptides	# AAs	MW [kDa]	calc. pI	Score Sequest HT: Sequest HT	# Peptides (by Search Engine): Sequest HT	# Razor Peptides	NPDR_1	PDR_1	NVG_1	NPDR_2	PDR_2	NVG_2
High	Master Protein	B4DPP6	cDNA FLJ54371, highly similar to Serum albumin OS=Homo sapiens OX=9606 PE=2 SV=1		845.413	72	58	2563	1	618	70.3	6.09	5662.68	58	1	91.7	95.7	105	77.4	92.5	115.4
High	Master Protein	A8K9P0	cDNA FLJ78413, highly similar to Homo sapiens albumin, mRNA OS=Homo sapiens OX=9606 PE=2 SV=1		830.63	74	57	2497	1	608	69.2	6.28	5663.06	57	0	16.1	20.5	20.8	15.2	18.7	21.3
High	Master Protein	B4DPR2	cDNA FLJ50830, highly similar to Serum albumin OS=Homo sapiens OX=9606 PE=2 SV=1		615.158	69	45	2090	1	523	59.5	7.17	4490.79	45	0
High	Master Protein	P02787	Serotransferrin OS=Homo sapiens OX=9606 GN=TF PE=1 SV=4	TF	703.296	65	57	831	2	698	77	7.12	1935.64	57	0	191.7	156.4	106	194.9	155.3	109.2
High	Master Protein	B4E1B2	Serotransferrin OS=Homo sapiens OX=9606 PE=2 SV=1		712.427	64	58	812	3	678	74.8	7.12	1884.34	58	58	15113.5	13624.1	11054.7	14933	13626.9	11111.9
High	Master Protein	P01024	Complement C3 OS=Homo sapiens OX=9606 GN=C3 PE=1 SV=2	C3	501.113	47	75	299	13	1663	187	6.4	542.37	75	51	3188.8	3204.5	3344.5	3049.4	3209.5	3277.2
High	Master Protein	A0A384MDQ7	Epididymis secretory sperm binding protein OS=Homo sapiens OX=9606 PE=2 SV=1		187.823	54	23	279	20	418	46.7	5.59	599.17	23	3	2560.2	3388.9	3944.2	2374.1	3246.3	3887.6
High	Master Protein	S6B291	IgG H chain OS=Homo sapiens OX=9606 PE=1 SV=1		197.006	41	15	232	0	466	50.8	7.77	635.93	15	2	63.8	45.6	70.5	56.6	57.7	65.6
High	Master Protein	Q6N095	Ig-like domain-containing protein OS=Homo sapiens OX=9606 GN=DKFZp686K03196 PE=1 SV=1	DKFZp686K03196	174.532	32	14	225	1	475	52.3	8.57	613.21	14	0	304	295.8	329.7	270.8	283.9	321.6
High	Master Protein	Q7Z351	Uncharacterized protein DKFZp686N02209 OS=Homo sapiens OX=9606 GN=DKFZp686N02209 PE=2 SV=1	DKFZp686N02209	188.776	36	15	224	1	482	52.8	8.48	608.43	15	0	75.2	99.1	164.1	72.6	96.5	167.9
High	Master Protein	Q6N094	Uncharacterized protein DKFZp686O01196 OS=Homo sapiens OX=9606 GN=DKFZp686O01196 PE=2 SV=1	DKFZp686O01196	178.461	36	15	224	1	480	52.6	8.18	603.07	15	13	2744.3	3292.6	2944.5	2835.2	3353	3061.1
High	Master Protein	Q6MZU6	Uncharacterized protein DKFZp686C15213 OS=Homo sapiens OX=9606 GN=DKFZp686C15213 PE=2 SV=1	DKFZp686C15213	123.493	31	12	176	2	464	51.1	7.71	420.92	12	1	311	414.3	516	313.3	416.2	513.2
High	Master Protein	P0C0L5	Complement C4-B OS=Homo sapiens OX=9606 GN=C4B PE=1 SV=2	C4B	256.395	30	45	156	2	1744	192.6	7.27	320.82	45	38	1400.8	1646.4	1655.5	1305.1	1608.8	1651.4
High	Master Protein	A0A0G2JPR0	Complement C4-A OS=Homo sapiens OX=9606 GN=C4A PE=1 SV=1	C4A	251.353	29	44	154	1	1744	192.8	7.03	317.72	44	0	100.3	113	190.7	88.3	113.2	176.1
High	Master Protein	P02790	Hemopexin OS=Homo sapiens OX=9606 GN=HPX PE=1 SV=2	HPX	144.231	44	17	153	17	462	51.6	7.02	361.55	17	0	1438.7	1242.6	1552.4	1494	1577.1	1529.5
High	Master Protein	P02647	Apolipoprotein A-I OS=Homo sapiens OX=9606 GN=APOA1 PE=1 SV=1	APOA1	150.482	60	20	149	20	267	30.8	5.76	353.61	20	0	2885.3	4457.5	3834.2	2785.9	4492.3	3887.1
High	Master Protein	A5PL27	CP protein OS=Homo sapiens OX=9606 GN=CP PE=2 SV=1	CP	210.583	26	31	136	31	1065	122.1	5.72	269.88	31	0	954.9	968.9	953	900.8	917.5	966
High	Master Protein	S6BGD6	IgG L chain OS=Homo sapiens OX=9606 PE=1 SV=1		108.434	49	11	130	1	235	24.8	7.24	366.38	11	10	1368.1	1396.1	1682.4	1361.2	1364.6	1641.3
High	Master Protein	V9HWI6	Vitamin D-binding protein OS=Homo sapiens OX=9606 GN=HEL-S-51 PE=2 SV=1	HEL-S-51	177.017	64	29	123	3	474	52.9	5.54	264.29	29	21	2069.8	2148.3	1915.8	1898.2	1941.2	1833.3
High	Master Protein	P02774-3	Isoform 3 of Vitamin D-binding protein OS=Homo sapiens OX=9606 GN=GC	GC	178.089	57	28	122	2	493	55	5.63	265.97	28	0	273	300.8	90.6	259.5	289.8	91.6
High	Master Protein	B4E1Z4	Complement C2 OS=Homo sapiens OX=9606 PE=1 SV=1		205.734	25	37	117	37	1266	140.9	7.18	248.82	37	0	1038.9	1063.4	1055.6	965.5	1032.1	1064
High	Master Protein	H6VRG1	Keratin, type II cytoskeletal 1 OS=Homo sapiens OX=9606 GN=KRT1 PE=1 SV=1	KRT1	217.561	51	32	113	27	645	66.1	8.12	241.83	32	5	1551.6	1755.7	824.3	1445.1	1833.7	776.2
High	Master Protein	P01023	Alpha-2-macroglobulin OS=Homo sapiens OX=9606 GN=A2M PE=1 SV=3	A2M	244.035	30	36	110	34	1474	163.2	6.46	246.02	36	2	650.8	809.9	994.3	653.4	722.8	1046.6
High	Master Protein	P06727	Apolipoprotein A-IV OS=Homo sapiens OX=9606 GN=APOA4 PE=1 SV=4	APOA4	195.797	60	26	107	7	396	45.3	5.38	267.79	26	20	579.5	965.4	1984.8	548.3	867.5	1999.7
High	Master Protein	S6BAR0	IgG L chain OS=Homo sapiens OX=9606 PE=2 SV=1		63.718	30	7	100	1	216	23.1	7.69	279.32	7	0
High	Master Protein	P01861	Immunoglobulin heavy constant gamma 4 OS=Homo sapiens OX=9606 GN=IGHG4 PE=1 SV=2	IGHG4	94.988	38	11	99	6	396	43.8	6.24	241.72	11	0	1005.8	794.5	793.7	957.7	815.8	795.5
High	Master Protein	A0A1B0GVI3	Keratin 10 OS=Homo sapiens OX=9606 GN=KRT10 PE=1 SV=2	KRT10	159.686	38	25	94	22	624	63.3	5.26	211.17	25	3	907.3	1202	555	973.7	1179.6	580.4
High	Master Protein	A0A2S0BDD1	Antithrombin-III OS=Homo sapiens OX=9606 GN=ATIII-R2 PE=2 SV=1	ATIII-R2	150.404	43	25	86	25	505	57.3	7.85	155.96	25	0	778.3	976.5	1000.8	752.4	963.5	973
High	Master Protein	P35908	Keratin, type II cytoskeletal 2 epidermal OS=Homo sapiens OX=9606 GN=KRT2 PE=1 SV=2	KRT2	181.303	49	29	86	22	639	65.4	8	208.62	29	4	788.9	1319.8	562.1	745.2	1248.1	552.4
High	Master Protein	A6PVI2	Plasminogen OS=Homo sapiens OX=9606 GN=PLG PE=1 SV=2	PLG	174.194	42	30	85	30	827	92.4	7.31	202.61	30	0	613.1	784	724	597.7	755.5	682.4
High	Master Protein	P36955	Pigment epithelium-derived factor OS=Homo sapiens OX=9606 GN=SERPINF1 PE=1 SV=4	SERPINF1	123.815	32	15	84	15	418	46.3	6.38	184.11	15	0	752.7	567.6	395.9	665	553.4	395.8
High	Master Protein	Q6GMV7	Ig-like domain-containing protein OS=Homo sapiens OX=9606 PE=2 SV=1		80.052	35	7	80	3	236	24.9	6.89	188.01	7	1	448.5	545.5	560.4	421.8	509.4	549.4
High	Master Protein	S6C4R7	IgG L chain OS=Homo sapiens OX=9606 PE=2 SV=1		48.004	28	5	75	1	212	22.5	8.24	207.11	5	0	85.5	72.9	75.8	66.3	63.5	65.9
High	Master Protein	B3KS79	cDNA FLJ35730 fis, clone TESTI2003131, highly similar to ALPHA-1-ANTICHYMOTRYPSIN OS=Homo sapiens OX=9606 PE=2 SV=1		96.643	31	14	72	14	448	50.6	5.63	142.35	14	0	291.3	272.9	391.3	286	259.4	494.9
High	Master Protein	P0DOX7	Immunoglobulin kappa light chain OS=Homo sapiens OX=9606 PE=1 SV=1		111.648	39	7	71	6	214	23.4	7.17	205.2	7	1	399.2	451.2	356.1	380.5	467.5	340.7
High	Master Protein	P00738	Haptoglobin OS=Homo sapiens OX=9606 GN=HP PE=1 SV=1	HP	137.947	39	18	70	9	406	45.2	6.58	157.36	18	9	749.9	734.6	660.1	698.5	693.4	631.6
High	Master Protein	S6BGE0	IgG H chain OS=Homo sapiens OX=9606 PE=1 SV=1		83.412	21	5	69	1	300	32.2	7.85	192.87	5	0	479.7	471.3	587.9	464.4	464.5	561.4
High	Master Protein	A0A384MEF1	Gelsolin OS=Homo sapiens OX=9606 PE=2 SV=1		135.733	29	21	65	21	782	85.6	6.28	131.88	21	0	735.5	871.7	980.4	678.9	850.1	894.9
High	Master Protein	P10909	Clusterin OS=Homo sapiens OX=9606 GN=CLU PE=1 SV=1	CLU	121.061	33	15	65	15	449	52.5	6.27	152.74	15	0	471.5	421.8	479.1	440.6	425.4	471.3
High	Master Protein	D3DNU8	Kininogen 1, isoform CRA_a OS=Homo sapiens OX=9606 GN=KNG1 PE=4 SV=1	KNG1	113.14	43	22	64	22	427	47.8	6.65	113.69	22	0	711.2	682.7	728	668.9	636.8	716.3
High	Master Protein	P35527	Keratin, type I cytoskeletal 9 OS=Homo sapiens OX=9606 GN=KRT9 PE=1 SV=3	KRT9	119.261	36	18	58	17	623	62	5.24	123.67	18	0	851.8	578.5	359.5	816.8	572.7	354.3
High	Master Protein	P02763	Alpha-1-acid glycoprotein 1 OS=Homo sapiens OX=9606 GN=ORM1 PE=1 SV=2	ORM1	75.721	41	9	57	6	201	23.5	5.11	106.21	9	3	1457.5	775.6	1199.4	1318.8	773	1127
High	Master Protein	P02760	Protein AMBP OS=Homo sapiens OX=9606 GN=AMBP PE=1 SV=1	AMBP	120.039	44	14	56	14	352	39	6.25	133.63	14	0	220.5	224.1	626.2	219	231	600.3
High	Master Protein	Q6ZW64	cDNA FLJ41552 fis, clone COLON2004478, highly similar to Protein Tro alpha1 H,myeloma OS=Homo sapiens OX=9606 PE=2 SV=1		93.394	37	14	53	10	494	53.3	6.52	119.93	14	4	393.3	652.4	789.3	361.8	645.5	716.7
High	Master Protein	A0A024R962	HCG40889, isoform CRA_b OS=Homo sapiens OX=9606 GN=hCG_40889 PE=4 SV=1	hCG_40889	102.657	24	23	50	1	1231	139	6.62	93.46	23	20	226.7	207.4	279.4	220.2	207	261.9
High	Master Protein	P02671	Fibrinogen alpha chain OS=Homo sapiens OX=9606 GN=FGA PE=1 SV=2	FGA	104.307	25	21	48	21	866	94.9	6.01	98.38	21	0	169.5	292.4	801.3	165.9	273.3	754.9
High	Master Protein	A0A481SHK9	Hemoglobin subunit beta OS=Homo sapiens OX=9606 GN=HBB PE=3 SV=1	HBB	69.755	51	6	48	5	147	16	7.65	124.75	6	1	124.5	890.5	245.7	102.9	882.6	233.3
High	Master Protein	A0A8Q3SIA1	Sushi domain-containing protein OS=Homo sapiens OX=9606 PE=4 SV=1		98.513	19	22	47	1	1504	169.8	6.64	86.47	22	0	18.9	36.6	53.7	17.5	38	48.2
High	Master Protein	P04217	Alpha-1B-glycoprotein OS=Homo sapiens OX=9606 GN=A1BG PE=1 SV=4	A1BG	69.97	24	10	47	10	495	54.2	5.86	96.86	10	0	321.7	324.1	320.2	305.4	307.6	301.6
High	Master Protein	P10745	Retinol-binding protein 3 OS=Homo sapiens OX=9606 GN=RBP3 PE=1 SV=2	RBP3	89.698	15	17	47	17	1247	135.3	5.11	87.61	17	0	507.8	491.4	299.1	461.5	484	307.6
High	Master Protein	A0A0K0K1J1	Epididymis secretory protein Li 2 OS=Homo sapiens OX=9606 GN=HEL-S-2 PE=2 SV=1	HEL-S-2	60.194	41	6	46	6	146	15.8	8.75	101.34	6	0	492.5	394.4	383.6	442.7	375.8	317
High	Master Protein	B7Z8Q2	Alpha-2-HS-glycoprotein OS=Homo sapiens OX=9606 PE=2 SV=1		93.675	25	10	45	10	433	46.6	6.28	137.56	10	0	489.5	613.4	511.8	454.4	599	508.1
High	Master Protein	P02749	Beta-2-glycoprotein 1 OS=Homo sapiens OX=9606 GN=APOH PE=1 SV=3	APOH	83.206	30	10	45	10	345	38.3	7.97	120.16	10	0	438.3	444.8	638.6	394.4	440.7	612.2
High	Master Protein	A6XGL1	Transthyretin OS=Homo sapiens OX=9606 PE=2 SV=1		74.133	39	5	43	5	184	20.2	5.24	109.09	5	0	665.1	699.9	476.2	684.3	706.8	466.9
High	Master Protein	P02649	Apolipoprotein E OS=Homo sapiens OX=9606 GN=APOE PE=1 SV=1	APOE	106.948	56	18	42	17	317	36.1	5.73	89.35	18	1	316.3	314.2	322.7	287.6	306.3	273.9
High	Master Protein	P02751	Fibronectin OS=Homo sapiens OX=9606 GN=FN1 PE=1 SV=5	FN1	99.341	14	27	42	27	2477	272.2	5.5	68.05	27	0	181.5	345.9	343.6	159.1	366.3	356.3
High	Master Protein	B7ZKJ8	ITIH4 protein OS=Homo sapiens OX=9606 GN=ITIH4 PE=1 SV=1	ITIH4	101.135	18	16	42	16	935	103.8	6.89	95.41	16	0	214.7	287.9	431.6	193.3	291	414
High	Master Protein	P08779	Keratin, type I cytoskeletal 16 OS=Homo sapiens OX=9606 GN=KRT16 PE=1 SV=4	KRT16	71.113	38	16	40	8	473	51.2	5.05	76.11	16	5	134.1	189.6	90.6	133.1	178.8	84.5
High	Master Protein	O94985-2	Isoform 2 of Calsyntenin-1 OS=Homo sapiens OX=9606 GN=CLSTN1	CLSTN1	80.607	17	18	39	18	971	108.6	4.93	89.45	18	0	595.6	507.1	387.5	612.6	468.8	401.8
High	Master Protein	P02675	Fibrinogen beta chain OS=Homo sapiens OX=9606 GN=FGB PE=1 SV=2	FGB	98.818	43	18	39	18	491	55.9	8.27	72.95	18	0	170.8	270.6	340.9	173.4	257.5	310
High	Master Protein	F6SYF8	Dickkopf WNT signaling pathway inhibitor 3 OS=Homo sapiens OX=9606 GN=DKK3 PE=1 SV=1	DKK3	70.457	35	9	38	9	364	39.9	4.7	81.18	9	0	240.7	244.2	199.4	237.3	245.7	212.9
High	Master Protein	P0DOX2	Immunoglobulin alpha-2 heavy chain OS=Homo sapiens OX=9606 PE=1 SV=2		48.839	24	10	37	2	455	48.9	6.67	78.92	10	3	63	111.1	119.7	62	106.1	124.2
High	Master Protein	A0A140VK00	Testicular tissue protein Li 227 OS=Homo sapiens OX=9606 PE=2 SV=1		72.909	42	14	37	14	298	34.2	6.05	84.23	14	0	355.7	292.1	497.1	328.2	321.3	478.2
High	Master Protein	P01877	Immunoglobulin heavy constant alpha 2 OS=Homo sapiens OX=9606 GN=IGHA2 PE=1 SV=5	IGHA2	39.388	21	8	37	0	391	42.3	5.63	82.09	8	1	177.4	221.3	266	186	244	277.9
High	Master Protein	D3DRR6	Inter-alpha (Globulin) inhibitor H2, isoform CRA_a OS=Homo sapiens OX=9606 GN=ITIH2 PE=3 SV=1	ITIH2	63.871	22	19	37	19	947	106.5	6.95	61.52	19	0	238.3	305.3	356.4	228.1	316.3	322
High	Master Protein	P02533	Keratin, type I cytoskeletal 14 OS=Homo sapiens OX=9606 GN=KRT14 PE=1 SV=4	KRT14	76.588	28	12	37	4	472	51.5	5.16	87.63	12	0	158.9	176.3	103.5	170.8	169.8	112.1
High	Master Protein	B2R8I2	cDNA, FLJ93914, highly similar to Homo sapiens histidine-rich glycoprotein (HRG), mRNA OS=Homo sapiens OX=9606 PE=2 SV=1		61.865	24	12	36	12	525	59.5	7.44	79.48	12	0	558	544.9	485.9	555	544.2	463.7
High	Master Protein	P43652	Afamin OS=Homo sapiens OX=9606 GN=AFM PE=1 SV=1	AFM	93.743	27	17	36	17	599	69	5.9	89.25	17	0	560.4	525	336.4	526.3	506.9	333.9
High	Master Protein	P19652	Alpha-1-acid glycoprotein 2 OS=Homo sapiens OX=9606 GN=ORM2 PE=1 SV=2	ORM2	35.248	24	7	36	4	201	23.6	5.11	63.31	7	0	313.3	104.3	194.7	327.2	109.2	178.6
High	Master Protein	P41222	Prostaglandin-H2 D-isomerase OS=Homo sapiens OX=9606 GN=PTGDS PE=1 SV=1	PTGDS	43.469	39	7	36	7	190	21	7.8	74.36	7	0	1430.2	354.4	267.8	1518.7	337.1	232.2
High	Master Protein	P01871	Immunoglobulin heavy constant mu OS=Homo sapiens OX=9606 GN=IGHM PE=1 SV=5	IGHM	75.875	27	13	35	4	474	51.9	6.15	85.65	13	9	153	666.5	699.4	124.6	706.2	704.5
High	Master Protein	V9GYM3	Apolipoprotein A-II OS=Homo sapiens OX=9606 GN=APOA2 PE=1 SV=1	APOA2	33.036	17	5	34	5	133	14.9	8.27	87.67	5	0	685.7	914.2	831.3	655.5	895.7	771
High	Master Protein	P00739	Haptoglobin-related protein OS=Homo sapiens OX=9606 GN=HPR PE=2 SV=2	HPR	67.054	26	10	34	1	348	39	7.09	72.33	10	0
High	Master Protein	P19827	Inter-alpha-trypsin inhibitor heavy chain H1 OS=Homo sapiens OX=9606 GN=ITIH1 PE=1 SV=3	ITIH1	73.205	11	11	34	11	911	101.3	6.79	74.81	11	0	356.8	323.7	471.9	334.3	317.7	465
High	Master Protein	S6B2A1	IgG L chain OS=Homo sapiens OX=9606 PE=2 SV=1		33.468	18	3	33	2	184	20.4	5.52	116.86	3	0	111.3	88	108.2	110.6	79.2	87.3
High	Master Protein	B7Z1F8	cDNA FLJ53025, highly similar to Complement C4-B OS=Homo sapiens OX=9606 PE=2 SV=1		54.006	42	10	33	1	270	30.4	7.99	68.3	10	0	28.3	21.9	23.1	22.1	21.7	23.3
High	Master Protein	P13647	Keratin, type II cytoskeletal 5 OS=Homo sapiens OX=9606 GN=KRT5 PE=1 SV=3	KRT5	64.049	30	21	33	11	590	62.3	7.74	63.76	21	5	426.6	348.6	195.7	347.8	424.6	176
High	Master Protein	A0A8Q3SID6	Complement C5 OS=Homo sapiens OX=9606 GN=C5 PE=4 SV=1	C5	67.153	11	18	30	18	1682	188.5	6.65	56.36	18	0	176	159.7	206.3	165.3	170.5	193.5
High	Master Protein	E7ETH0	Complement factor I OS=Homo sapiens OX=9606 GN=CFI PE=1 SV=1	CFI	54.755	23	12	30	2	591	66.6	7.59	53.56	12	9	185.7	142.2	141	181.9	140.5	133.8
High	Master Protein	P04259	Keratin, type II cytoskeletal 6B OS=Homo sapiens OX=9606 GN=KRT6B PE=1 SV=5	KRT6B	55.81	21	16	30	0	564	60	8	60.43	16	0
High	Master Protein	D9ZGG2	Vitronectin OS=Homo sapiens OX=9606 GN=VTN PE=4 SV=1	VTN	42.752	20	10	30	10	478	54.3	5.8	57.57	10	0	216.1	232.3	269.3	208.4	219.3	249
High	Master Protein	B2R6W1	cDNA, FLJ93143, highly similar to Homo sapiens complement component 7 (C7), mRNA OS=Homo sapiens OX=9606 PE=2 SV=1		73.736	25	16	29	16	843	93.5	6.48	61.2	16	0	176.6	175.5	259.9	156.9	173.2	246.8
High	Master Protein	P0DOX6	Immunoglobulin mu heavy chain OS=Homo sapiens OX=9606 PE=1 SV=2		60.148	19	10	28	1	576	63.4	7.87	69.7	10	0	89.4	154	72.7	87	147.7	88.4
High	Master Protein	P02679	Fibrinogen gamma chain OS=Homo sapiens OX=9606 GN=FGG PE=1 SV=3	FGG	56.291	31	10	28	10	453	51.5	5.62	60.27	10	0	209.6	251.1	281.5	205.2	263.9	270.6
High	Master Protein	E9PGN7	Serpin family G member 1 OS=Homo sapiens OX=9606 GN=SERPING1 PE=1 SV=1	SERPING1	50.181	16	9	28	9	543	59.5	6.76	49.33	9	0	239.3	360.4	361.2	214.6	368.2	339.1
High	Master Protein	Q9Y6R7	IgGFc-binding protein OS=Homo sapiens OX=9606 GN=FCGBP PE=1 SV=3	FCGBP	60.354	5	17	27	17	5405	571.6	5.34	53.87	17	0	158.9	128.4	92.7	174.8	141.1	92
High	Master Protein	A0A024R035	Complement component 9, isoform CRA_a OS=Homo sapiens OX=9606 GN=C9 PE=3 SV=1	C9	40.74	21	12	26	12	559	63.2	5.52	53.24	12	0	222.5	175.5	274.7	174.6	159.6	300.6
High	Master Protein	P00734	Prothrombin OS=Homo sapiens OX=9606 GN=F2 PE=1 SV=2	F2	61.699	27	16	26	16	622	70	5.9	29.38	16	0	298.2	325.4	314.1	255	318.6	310.9
High	Master Protein	P60709	Actin, cytoplasmic 1 OS=Homo sapiens OX=9606 GN=ACTB PE=1 SV=1	ACTB	41.289	29	8	25	8	375	41.7	5.48	45.03	8	0	268.7	269.3	347.1	266.6	288.3	324
High	Master Protein	Q14767	Latent-transforming growth factor beta-binding protein 2 OS=Homo sapiens OX=9606 GN=LTBP2 PE=1 SV=3	LTBP2	60.29	9	13	25	13	1821	194.9	5.19	36.82	13	0	68.6	82.9	89.2	72.4	76.8	93.6
High	Master Protein	A0A384N669	Epididymis secretory sperm binding protein OS=Homo sapiens OX=9606 PE=2 SV=1		40.142	22	7	23	7	338	38.4	6.61	37.35	7	0	214.4	254.9	290.3	207.4	229.7	291.4
High	Master Protein	P98160	Basement membrane-specific heparan sulfate proteoglycan core protein OS=Homo sapiens OX=9606 GN=HSPG2 PE=1 SV=4	HSPG2	49.302	4	16	23	16	4391	468.5	6.51	23.39	16	0	126.6	116.7	109.3	119.6	105.7	115.3
High	Master Protein	Q13822-3	Isoform 3 of Ectonucleotide pyrophosphatase/phosphodiesterase family member 2 OS=Homo sapiens OX=9606 GN=ENPP2	ENPP2	56.447	17	13	22	13	888	101.9	7.59	43.37	13	0	140.7	79.7	66.9	130.8	81.3	61.5
High	Master Protein	P22352	Glutathione peroxidase 3 OS=Homo sapiens OX=9606 GN=GPX3 PE=1 SV=2	GPX3	31.518	29	6	22	6	226	25.5	8.13	36.28	6	0	181.5	178.7	129.7	171.4	137.4	134.4
High	Master Protein	P08697	Alpha-2-antiplasmin OS=Homo sapiens OX=9606 GN=SERPINF2 PE=1 SV=3	SERPINF2	51.676	19	10	22	10	491	54.5	6.29	32.07	10	0	102.3	125.5	147.7	94.6	124.4	141.6
High	Master Protein	Q96IY4	Carboxypeptidase B2 OS=Homo sapiens OX=9606 GN=CPB2 PE=1 SV=2	CPB2	38.748	20	8	21	8	423	48.4	7.71	49.19	8	0	149	194.6	202.7	128.9	183.2	194
High	Master Protein	C9JH19	Cathepsin D OS=Homo sapiens OX=9606 GN=CTSD PE=1 SV=2	CTSD	32.295	25	9	21	9	451	48.6	7.84	29.4	9	0	157.3	164.7	130.9	148	165.3	135.9
High	Master Protein	P15924	Desmoplakin OS=Homo sapiens OX=9606 GN=DSP PE=1 SV=3	DSP	40.859	5	15	21	15	2871	331.6	6.81	19.97	15	0	207	220.1	128.4	212	219.6	133.5
High	Master Protein	A0A024R969	Chitinase 3-like 1 (Cartilage glycoprotein-39), isoform CRA_a OS=Homo sapiens OX=9606 GN=CHI3L1 PE=4 SV=1	CHI3L1	43.152	32	9	20	9	383	42.6	8.46	32.88	9	0	38.1	33.6	113.1	36.5	34.3	102
High	Master Protein	P02042	Hemoglobin subunit delta OS=Homo sapiens OX=9606 GN=HBD PE=1 SV=2	HBD	39.676	45	5	20	4	147	16	8.05	48.08	5	0	23.6	134.6	45	15	129.4	42
High	Master Protein	P13671	Complement component C6 OS=Homo sapiens OX=9606 GN=C6 PE=1 SV=3	C6	42.471	13	14	19	14	934	104.7	6.76	33.11	14	0	258.1	253.1	252.9	251.6	229.7	255.3
High	Master Protein	A0A494C0S9	C3 and PZP-like alpha-2-macroglobulin domain-containing protein 8 OS=Homo sapiens OX=9606 GN=CPAMD8 PE=1 SV=1	CPAMD8	48.728	9	13	19	13	1932	211.2	6.6	25.51	13	0	81	53	40.2	81.3	47.1	40.4
High	Master Protein	A0A1S5UZ39	Hemoglobin subunit alpha OS=Homo sapiens OX=9606 GN=HBA2 PE=2 SV=1	HBA2	29.613	34	3	19	3	187	20.1	8.9	60.46	3	0	30.1	117	53.2	27.8	129.6	51.8
High	Master Protein	A0A024R4F1	phosphopyruvate hydratase OS=Homo sapiens OX=9606 GN=HEL-S-17 PE=2 SV=1	HEL-S-17	29.416	22	9	19	9	434	47.1	7.39	33.5	9	0	161	96.2	75.9	173.7	100.8	77.1
High	Master Protein	A0A3G1HEF1	Mutant serpin family A member 7 OS=Homo sapiens OX=9606 PE=2 SV=1		35.349	24	7	18	7	415	46.3	6.3	29.73	7	0	80.1	101.4	89.7	81.9	93	91.4
High	Master Protein	B4DPQ0	Complement C1r OS=Homo sapiens OX=9606 GN=C1R PE=1 SV=1	C1R	37.65	16	12	18	11	719	81.8	6.37	35.89	12	1	187.8	204.3	201.3	178.7	222.9	182.3
High	Master Protein	Q16270	Insulin-like growth factor-binding protein 7 OS=Homo sapiens OX=9606 GN=IGFBP7 PE=1 SV=1	IGFBP7	49.852	32	6	18	6	282	29.1	7.9	47.86	6	0	242.9	259.6	251.9	232.6	253.8	260.1
High	Master Protein	P02750	Leucine-rich alpha-2-glycoprotein OS=Homo sapiens OX=9606 GN=LRG1 PE=1 SV=2	LRG1	34.64	18	7	18	7	347	38.2	6.95	49.81	7	0	261	282.8	398.6	256.8	275.2	386.1
High	Master Protein	Q15582	Transforming growth factor-beta-induced protein ig-h3 OS=Homo sapiens OX=9606 GN=TGFBI PE=1 SV=1	TGFBI	32.319	14	9	18	9	683	74.6	7.71	34.46	9	0	157.5	167.1	149.6	144	143.7	136
High	Master Protein	A8K2N0	cDNA FLJ77835, highly similar to Homo sapiens complement component 1, s subcomponent (C1S), transcript variant 2, mRNA OS=Homo sapiens OX=9606 PE=2 SV=1		29.117	9	6	17	6	688	76.6	4.98	29.06	6	0	107.3	107	114.2	103.5	101.8	116.8
High	Master Protein	A0A0H3W5U0	Beta-crystallin B2 OS=Homo sapiens OX=9606 GN=CRYBB2 PE=2 SV=1	CRYBB2	46.889	40	7	17	7	205	23.4	7.01	37.2	7	0	105.2	32.1	27.2	109.2	27.1	25.6
High	Master Protein	Q9UBM4	Opticin OS=Homo sapiens OX=9606 GN=OPTC PE=1 SV=1	OPTC	32.326	17	6	17	6	332	37.2	5.59	35.38	6	0	92.7	84.3	82.4	83.2	76.7	89.7
High	Master Protein	Q9HCB6	Spondin-1 OS=Homo sapiens OX=9606 GN=SPON1 PE=1 SV=2	SPON1	42.397	15	10	17	10	807	90.9	6.11	26.03	10	0	122	112.7	109.1	121.4	101	94.5
High	Master Protein	Q9NQ79	Cartilage acidic protein 1 OS=Homo sapiens OX=9606 GN=CRTAC1 PE=1 SV=2	CRTAC1	47.848	16	8	16	8	661	71.4	5.12	41.75	8	0	206.7	178.4	142	205.8	174.8	134.5
High	Master Protein	A0A140CTX8	Gamma-crystallin S OS=Homo sapiens OX=9606 GN=CRYGS PE=2 SV=1	CRYGS	42.499	42	9	16	9	178	21	6.89	33.54	9	0	194.2	51.7	66.4	211.9	115.4	66.2
High	Master Protein	Q86YZ3	Hornerin OS=Homo sapiens OX=9606 GN=HRNR PE=1 SV=2	HRNR	28.272	11	8	16	8	2850	282.2	10.04	8.2	8	0
High	Master Protein	Q0IIN1	Keratin 77 OS=Homo sapiens OX=9606 GN=KRT77 PE=1 SV=1	KRT77	31.285	8	5	16	2	578	61.8	5.85	43.58	5	0	80	124	63	88.7	116.7	70.7
High	Master Protein	B4E0X1	Beta-2-microglobulin OS=Homo sapiens OX=9606 PE=2 SV=1		40.484	19	3	15	3	122	13.9	7.44	52.87	3	0	129.3	312.9	715	116.5	275.6	656.2
[truncated: 373 more rows]
