# Supplementary material for: Proteomic Analysis of Aqueous Humor Identified Clinically Relevant Molecular Targets for Neovascular Complications in Diabetic Retinopathy
Source: Mol Cell Proteomics. 2025 Mar 19;24(4):100953. doi: 10.1016/j.mcpro.2025.100953 (PMC12131854; doi:10.1016/j.mcpro.2025.100953)
Supplement: Revised Supplementary Table 3 [file mmc3.xlsx]

## Sheet: 3-1
Supplementary Table 3-1 Differentially expressed proteins (PDR vs NPDR)
Accession	Protein Name	Gene Name	NPDR	NVG	PDR	PDR_vs_NPDR_fc	NVG_vs_PDR_fc
P41222	Prostaglandin-H2 D-isomerase	PTGDS	418130000000	86038000000	105440000000	0.25217	0.81599
P22352	Glutathione peroxidase 3	GPX3	48812000000	14057000000	15250000000	0.312423	0.92177
P43320	Beta-crystallin B2	CRYBB2	28179000000	3140000000	2342400000	0.0831257	1.34051
P00746	Complement factor D	CFD	11791000000	39395000000	34001000000	2.88364	1.15864
P22914	Gamma-crystallin S	CRYGS	10923000000	830590000	864000000	0.0790991	0.961331
P61916	NPC intracellular cholesterol transporter 2	NPC2	7847300000	1758400000	2673900000	0.340741	0.657616
P23468	Receptor-type tyrosine-protein phosphatase delta	PTPRD	7342100000	3058800000	1556300000	0.211969	1.96543
P07315	Gamma-crystallin C	CRYGC	5972400000	0	332420000	0.0556594	PDR
Q13784	APOA4 protein (Fragment)	APOA4	4171200000	9959700000	10465000000	2.50887	0.951715
P05408	Neuroendocrine protein 7B2	SCG5	4012200000	599890000	1682900000	0.419446	0.356462
Q06481	Amyloid beta precursor like protein 2	APLP2	2615300000	611030000	976410000	0.373345	0.625792
P07320	Gamma-crystallin D	CRYGD	2543100000	0	55406000	0.0217868	PDR
P05813-2	Isoform A1 of Beta-crystallin A3	CRYBA1	2383600000	523920000	255930000	0.107371	2.04712
Q15293	Reticulocalbin-1	RCN1	2011800000	638810000	673950000	0.334999	0.94786
P53674	Beta-crystallin B1	CRYBB1	1895600000	88849000	29796000	0.0157185	2.98191
P06733	Alpha-enolase	ENO1	1644500000	147990000	459540000	0.279441	0.322039
O75326	Semaphorin-7A	SEMA7A	1260000000	383900000	599130000	0.4755	0.640762
P22792	Carboxypeptidase N subunit 2	CPN2	1064900000	3458900000	2347400000	2.20434	1.4735
Q08629	Testican-1	SPOCK1	1017600000	309690000	485040000	0.476651	0.638483
Q14055	Collagen alpha-2(IX) chain	COL9A2	945290000	102880000	338830000	0.35844	0.303633
Q08380	Galectin-3-binding protein	LGALS3BP	901190000	329350000	444550000	0.493292	0.740862
Q9BSG5	Retbindin	RTBDN	883620000	1480300000	1986000000	2.24757	0.745368
P08294	Extracellular superoxide dismutase [Cu-Zn]	SOD3	736310000	154390000	193880000	0.263313	0.796317
Q9BZV3	Interphotoreceptor matrix proteoglycan 2	IMPG2	689570000	556150000	261790000	0.379642	2.12441
P29401	Transketolase	TKT	660320000	128060000	319770000	0.484265	0.400475
P62937	Peptidyl-prolyl cis-trans isomerase A	PPIA	633290000	97422000	293740000	0.463832	0.331661
P53673	Beta-crystallin A4	CRYBA4	617110000	56425000	61001000	0.0988495	0.924985
P02746	Complement C1q subcomponent subunit B	C1QB	611040000	1524700000	1252100000	2.04913	1.21771
P32119	Peroxiredoxin-2	PRDX2	550540000	993500000	7806700000	14.1801	0.127262
P00558	Phosphoglycerate kinase 1	PGK1	525780000	122550000	238180000	0.453003	0.514527
Q53EL9	Seizure protein 6 homolog	SEZ6	502470000	237150000	222260000	0.442335	1.06699
Q92820	Gamma-glutamyl hydrolase	GGH	443230000	198450000	208770000	0.47102	0.950568
B4DVJ0	Glucose-6-phosphate isomerase	NA	417610000	108730000	176090000	0.421661	0.617468
Q92563	Testican-2	SPOCK2	385660000	52892000	132270000	0.34297	0.399879
Q99972	Myocilin	MYOC	376180000	687140000	861490000	2.2901	0.797618
Q86Y38	Xylosyltransferase 1	XYLT1	363820000	65446000	88806000	0.244093	0.736955
P61812	Transforming growth factor beta-2 proprotein	TGFB2	362290000	124200000	173930000	0.480085	0.71408
A0A1S5UZ39	Hemoglobin subunit alpha	HBA2	315520000	3096000000	444560000000	1408.98	0.00696419
P09972	Fructose-bisphosphate aldolase C	ALDOC	282970000	113460000	136200000	0.481323	0.83304
P02489	Alpha-crystallin A chain	CRYAA	279600000	630120000	1068900000	3.82296	0.589503
P00995	Serine protease inhibitor Kazal-type 1	SPINK1	229180000	488040000	106660000	0.465398	4.57566
P20472	Parvalbumin alpha	PVALB	226140000	72412000	56981000	0.251972	1.27081
O00461	Golgi integral membrane protein 4	GOLIM4	208270000	53959000	91211000	0.437946	0.591584
Q92729	Receptor-type tyrosine-protein phosphatase U	PTPRU	188890000	144650000	66487000	0.351988	2.17561
P17050	Alpha-N-acetylgalactosaminidase	NAGA	185410000	37456000	83079000	0.448083	0.450848
O75829	Leukocyte cell-derived chemotaxin 1	CNMD	176570000	0	86439000	0.489545	PDR
P13473	Lysosome-associated membrane glycoprotein 2	LAMP2	172900000	95892000	80744000	0.466998	1.18761
Q969H8	Myeloid-derived growth factor	MYDGF	165250000	0	48850000	0.295613	PDR
P01042	Kininogen-1	KNG1	154380000	1171300000	453370000	2.93671	2.58354
P20849	Collagen alpha-1(IX) chain	COL9A1	147670000	36348000	358370000	2.42683	0.101426
A0A024R1B5	Crystallin, beta B3, isoform CRA_a	CRYBB3	142690000	5791900	6629300	0.0464595	0.873682
P04278	Sex hormone-binding globulin	SHBG	141350000	282350000	302380000	2.13923	0.933759
O43493	Trans-Golgi network integral membrane protein 2	TGOLN2	138940000	104570000	52257000	0.376112	2.00107
Q99523	Sortilin	SORT1	134190000	29416000	47508000	0.354035	0.61918
P05019	Insulin-like growth factor I	IGF1	131550000	68256000	49403000	0.375545	1.38162
Q04828	Aldo-keto reductase family 1 member C1	AKR1C1	131400000	11804000	50149000	0.381651	0.235379
Q9UHC6	Contactin-associated protein-like 2	CNTNAP2	129460000	32727000	60591000	0.468029	0.54013
Q15517	Corneodesmosin	CDSN	129220000	24715000	62630000	0.484677	0.394619
P80723	Brain acid soluble protein 1	BASP1	124700000	58802000	60920000	0.488532	0.965233
O95390	Growth/differentiation factor 11	GDF11	117990000	41832000	50102000	0.424629	0.834937
O95274	Ly6/PLAUR domain-containing protein 3	LYPD3	115640000	27770000	51073000	0.441655	0.543732
P08253	72 kDa type IV collagenase	MMP2	115210000	251640000	246910000	2.14313	1.01916
P09936	Ubiquitin carboxyl-terminal hydrolase isozyme L1	UCHL1	112610000	9686400	32890000	0.29207	0.294509
P04180	Phosphatidylcholine-sterol acyltransferase	LCAT	110390000	193290000	236730000	2.14449	0.8165
A0A087WYL5	Seizure related 6 homolog like 2	SEZ6L2	108380000	32190000	44785000	0.413222	0.718767
P15121	Aldo-keto reductase family 1 member B1	AKR1B1	102880000	24281000	45012000	0.437519	0.539434
P52823	Stanniocalcin-1	STC1	101730000	4257600000	309400000	3.04138	13.7608
V9HWG8	Epididymis luminal protein 136	HEL136	101300000	0	33764000	0.333307	PDR
D3DQX7	Serum amyloid A protein	SAA1	97254000	248160000	314320000	3.23195	0.789514
Q63HQ2	Pikachurin	EGFLAM	94184000	36270000	41467000	0.440276	0.874671
Q16706	Alpha-mannosidase 2	MAN2A1	92227000	175790000	193470000	2.09776	0.908616
P32004	Neural cell adhesion molecule L1	L1CAM	92034000	30855000	38315000	0.416314	0.805298
P58546	Myotrophin	MTPN	91045000	24695000	38596000	0.423922	0.639833
Q8N355	IGL	NA	90902000	211180000	222190000	2.44428	0.950448
P55283	Cadherin-4	CDH4	89031000	0	34833000	0.391246	PDR
O94760	N(G),N(G)-dimethylarginine dimethylaminohydrolase 1	DDAH1	87606000	27953000	42891000	0.48959	0.651722
P35237	Serpin B6	SERPINB6	86217000	42223000	33135000	0.384321	1.27427
P02511	Alpha-crystallin B chain	CRYAB	84113000	201250000	325830000	3.87372	0.617653
O15118	NPC intracellular cholesterol transporter 1	NPC1	83706000	0	24910000	0.297589	PDR
P02792	Ferritin light chain	FTL	82982000	383350000	667600000	8.04512	0.574221
P52209	6-phosphogluconate dehydrogenase, decarboxylating	PGD	82673000	58216000	281250000	3.40196	0.20699
Q9H0Q3	FXYD domain-containing ion transport regulator 6	FXYD6	75353000	23498000	24002000	0.318527	0.979002
Q13228	Methanethiol oxidase	SELENBP1	71464000	30283000	159350000	2.22979	0.190041
P17931	Galectin-3	LGALS3	70439000	218350000	33041000	0.469073	6.60846
P02787	Serotransferrin	TF	69610000	1240100000	155720000	2.23703	7.96365
P00533	Epidermal growth factor receptor	EGFR	67457000	112160000	328030000	4.8628	0.34192
Q9NZV1	Cysteine-rich motor neuron 1 protein	CRIM1	65754000	0	27956000	0.42516	PDR
Q8N126	Cell adhesion molecule 3	CADM3	64335000	25904000	23701000	0.3684	1.09295
Q9HBL6	Leucine-rich repeat and transmembrane domain-containing protein 1	LRTM1	61821000	0	20599000	0.333204	PDR
P01903	HLA class II histocompatibility antigen, DR alpha chain	HLA-DRA	61556000	98142000	145600000	2.36533	0.674052
B2R853	cDNA, FLJ93744, highly similar to Homo sapiens keratin 6E (KRT6E), mRNA	NA	61513000	373750000	185140000	3.00977	2.01874
P28161	Glutathione S-transferase Mu 2	GSTM2	59683000	0	23096000	0.386978	PDR
P23515	Oligodendrocyte-myelin glycoprotein	OMG	59315000	20629000	23430000	0.39501	0.880452
Q9UPZ6	Thrombospondin type-1 domain-containing protein 7A	THSD7A	58826000	67719000	12513000	0.212712	5.41189
P39059	Collagen alpha-1(XV) chain	COL15A1	58670000	225410000	128920000	2.19738	1.74845
Q16620	BDNF/NT-3 growth factors receptor	NTRK2	57394000	24155000	20471000	0.356675	1.17996
P08138-2	Isoform 2 of Tumor necrosis factor receptor superfamily member 16	NGFR	53552000	17804000	20357000	0.380135	0.874589
A0A384MDQ7	Epididymis secretory sperm binding protein	NA	53019000	319360000	166490000	3.1402	1.91819
O75347	Tubulin-specific chaperone A	TBCA	52689000	21941000	25999000	0.493443	0.843917
P98155	Very low-density lipoprotein receptor	VLDLR	51948000	28270000	25023000	0.481693	1.12976
P13489	Ribonuclease inhibitor	RNH1	50931000	30372000	135380000	2.65811	0.224346
P04070	Vitamin K-dependent protein C	PROC	50357000	253330000	176750000	3.50994	1.43327
Q8IVN8	Somatomedin-B and thrombospondin type-1 domain-containing protein	SBSPON	50268000	16296000	10612000	0.211108	1.53562
O95185	Netrin receptor UNC5C	UNC5C	46776000	24358000	16422000	0.351077	1.48325
Q6N093	Uncharacterized protein DKFZp686I04196 (Fragment)	DKFZp686I04196	46240000	231180000	155220000	3.35683	1.48937
P02788	Lactotransferrin	LTF	45293000	87533000	152590000	3.36895	0.573648
P31431	Syndecan-4	SDC4	43974000	0	15705000	0.357143	PDR
P80303	Nucleobindin-2	NUCB2	43722000	40246000	14603000	0.333997	2.75601
Q9UKJ1	Paired immunoglobulin-like type 2 receptor alpha	PILRA	42650000	57424000	20180000	0.473154	2.84559
P10451-3	Isoform 3 of Osteopontin	SPP1	41983000	15953000	14468000	0.344616	1.10264
Q8IXL6	Extracellular serine/threonine protein kinase FAM20C	FAM20C	41824000	73120000	154660000	3.69788	0.472779
Q9H1U4	Multiple epidermal growth factor-like domains protein 9	MEGF9	40823000	19212000	15944000	0.390564	1.20497
Q9H741	SREBP regulating gene protein	SPRING1	39014000	36413000	11364000	0.29128	3.20424
P20908	Collagen alpha-1(V) chain	COL5A1	38618000	149530000	281410000	7.28702	0.53136
P48637	Glutathione synthetase	GSS	36969000	10957000	11819000	0.3197	0.927067
Q86UN3	Reticulon-4 receptor-like 2	RTN4RL2	35268000	14404000	8159500	0.231357	1.7653
A6NLU5	V-set and transmembrane domain-containing protein 2B	VSTM2B	34014000	0	8838600	0.259852	PDR
P02144	Myoglobin	MB	33967000	951480000	167900000	4.94303	5.66694
Q13790	Apolipoprotein F	APOF	33487000	168970000	92274000	2.75552	1.83118
P22891	Vitamin K-dependent protein Z	PROZ	33460000	87988000	83696000	2.50137	1.05128
A0A0S2Z4G4	Tropomyosin 3 isoform 1 (Fragment)	TPM3	33039000	30638000	69388000	2.10018	0.441546
P20742	Pregnancy zone protein	PZP	32153000	25084000	71994000	2.23911	0.348418
P24043	Laminin subunit alpha-2	LAMA2	31837000	33605000	12100000	0.380061	2.77727
Q9H8J5	MANSC domain-containing protein 1	MANSC1	31777000	20585000	11247000	0.353935	1.83027
L8E853	von Willebrand factor	VWF	30451000	272840000	100830000	3.31122	2.70594
Q9NS71	Gastrokine-1	GKN1	29222000	347090000	143520000	4.91137	2.41841
Q13443	Disintegrin and metalloproteinase domain-containing protein 9	ADAM9	29103000	43980000	67196000	2.3089	0.654503
P15291	Beta-1,4-galactosyltransferase 1	B4GALT1	28490000	135520000	60497000	2.12345	2.24011
P02794	Ferritin heavy chain	FTH1	28406000	132890000	81758000	2.87819	1.62541
Q9NZU0	Leucine-rich repeat transmembrane protein FLRT3	FLRT3	27224000	0	10438000	0.383412	PDR
Q13591	Semaphorin-5A	SEMA5A	27052000	12768000	8874600	0.328057	1.43871
P00915	Carbonic anhydrase 1	CA1	26335000	1043900000	6815700000	258.808	0.153161
P07307	Asialoglycoprotein receptor 2	ASGR2	26232000	156620000	68114000	2.5966	2.29938
A1L4H1	Soluble scavenger receptor cysteine-rich domain-containing protein SSC5D	SSC5D	25850000	18595000	11334000	0.438453	1.64064
C8C504	Beta-globin	HBB	25720000	1160400000	80441000000	3127.57	0.0144255
P05997	Collagen alpha-2(V) chain	COL5A2	23471000	77456000	75596000	3.22083	1.0246
P28300	Protein-lysine 6-oxidase	LOX	22520000	111910000	53061000	2.35617	2.10908
Q8N474	Secreted frizzled-related protein 1	SFRP1	22488000	98950000	68027000	3.02504	1.45457
B7Z390	cDNA FLJ53336, highly similar to ADAM 15	NA	22443000	570310000	59013000	2.62946	9.66414
Q9H2X0	Chordin	CHRD	21557000	88845000	54164000	2.51259	1.6403
P09172	Dopamine beta-hydroxylase	DBH	20618000	38975000	49984000	2.42429	0.77975
P10523	S-arrestin	SAG	20186000	106600000	51118000	2.53235	2.08537
Q6UWP8	Suprabasin	SBSN	19248000	140660000	79285000	4.11913	1.77411
P62826	GTP-binding nuclear protein Ran	RAN	18975000	15174000	58153000	3.06472	0.260932
B2R6W1	cDNA, FLJ93143, highly similar to Homo sapiens complement component 7 (C7), mRNA	NA	18425000	565560000	120480000	6.53894	4.69422
P07900	Heat shock protein HSP 90-alpha	HSP90AA1	17825000	14317000	6136500	0.344264	2.33309
P26572	Alpha-1,3-mannosyl-glycoprotein 2-beta-N-acetylglucosaminyltransferase	MGAT1	17691000	163380000	55941000	3.16212	2.92058
P30041	Peroxiredoxin-6	PRDX6	17378000	25375000	242410000	13.9492	0.104678
P11226	Mannose-binding protein C	MBL2	16228000	54981000	34804000	2.14469	1.57973
P40926	Malate dehydrogenase, mitochondrial	MDH2	15723000	0	6712900	0.426948	PDR
O43653	Prostate stem cell antigen	PSCA	15285000	0	6770100	0.442924	PDR
P07355	Annexin A2	ANXA2	14580000	13840000	37289000	2.55754	0.371155
P61457	Pterin-4-alpha-carbinolamine dehydratase	PCBD1	14276000	0	4164700	0.291727	PDR
P04114	Apolipoprotein B-100	APOB	14009000	437520000	137690000	9.82868	3.17757
P48307	Tissue factor pathway inhibitor 2	TFPI2	13950000	0	5005800	0.358839	PDR
Q496H8	Neuritin-like protein	NRN1L	13481000	0	4562600	0.338447	PDR
P49257	Protein ERGIC-53	LMAN1	13376000	200890000	52404000	3.91776	3.83349
P19971	Thymidine phosphorylase	TYMP	13297000	6806300	5078000	0.381891	1.34035
A0A024R498	Serpin peptidase inhibitor, clade E (Nexin, plasminogen activator inhibitor type 1), member 2, isoform CRA_b	SERPINE2	12969000	148420000	43288000	3.33781	3.42866
P00492	Hypoxanthine-guanine phosphoribosyltransferase	HPRT1	11656000	13066000	23820000	2.04358	0.548531
Q8N436	Inactive carboxypeptidase-like protein X2	CPXM2	11516000	67207000	24540000	2.13095	2.73867
O14818	Proteasome subunit alpha type-7	PSMA7	11188000	0	26744000	2.39042	PDR
Q9BVH7	Alpha-N-acetylgalactosaminide alpha-2,6-sialyltransferase 5	ST6GALNAC5	10776000	56027000	23827000	2.21112	2.35141
P04040	Catalase	CAT	10677000	83288000	710480000	66.543	0.117228
Q9NR99	Matrix-remodeling-associated protein 5	MXRA5	9342400	39663000	20694000	2.21506	1.91664
Q15063-5	Isoform 5 of Periostin	POSTN	9340100	209510000	63120000	6.75796	3.31923
P31150	Rab GDP dissociation inhibitor alpha	GDI1	8442200	0	2693800	0.319087	PDR
Q9H3S1	Semaphorin-4A	SEMA4A	7475800	13253000	26374000	3.52792	0.502502
P00491	Purine nucleoside phosphorylase	PNP	7202300	5985200	234540000	32.5646	0.0255189
P07738	Bisphosphoglycerate mutase	BPGM	7111200	13074000	161940000	22.7725	0.0807336
Q9H6X2	Anthrax toxin receptor 1	ANTXR1	6910100	8486400	14913000	2.15815	0.569061
P28072	Proteasome subunit beta type-6	PSMB6	5687500	0	16114000	2.83323	PDR
Q01995	Transgelin	TAGLN	5028900	152690000	20241000	4.02494	7.5436
P30043	Flavin reductase (NADPH)	BLVRB	4745700	17398000	231750000	48.8337	0.0750723
P31939	Bifunctional purine biosynthesis protein ATIC	ATIC	3700300	0	16095000	4.34965	PDR
P49746	Thrombospondin-3	THBS3	169420000	145170000	0	NPDR	NVG
Q96IU4	Putative protein-lysine deacylase ABHD14B	ABHD14B	156900000	25889000	0	NPDR	NVG
P01591	Immunoglobulin J chain	JCHAIN	104410000	25903000	0	NPDR	NVG
O94813	Slit homolog 2 protein	SLIT2	97931000	55748000	0	NPDR	NVG
Q13201	Multimerin-1	MMRN1	94642000	182620000	0	NPDR	NVG
P12277	Creatine kinase B-type	CKB	92283000	93473000	0	NPDR	NVG
Q8IVF4	Dynein axonemal heavy chain 10	DNAH10	80135000	235900000	0	NPDR	NVG
Q14315	Filamin-C	FLNC	78125000	273830000	0	NPDR	NVG
P02462	Collagen alpha-1(IV) chain	COL4A1	58568000	68569000	0	NPDR	NVG
B7Z5V6	cDNA FLJ57046, highly similar to Lysosomal alpha-glucosidase	NA	57831000	52933000	0	NPDR	NVG
O43291	Kunitz-type protease inhibitor 2	SPINT2	54989000	23010000	0	NPDR	NVG
Q86TH1	ADAMTS-like protein 2	ADAMTSL2	54673000	29705000	0	NPDR	NVG
A0A0A0N0N2	CNTFR isoform 3	CNTFR	48285000	49589000	0	NPDR	NVG
Q05682	Caldesmon	CALD1	36516000	27448000	0	NPDR	NVG
P08833	Insulin-like growth factor-binding protein 1	IGFBP1	36155000	20443000	0	NPDR	NVG
O00244	Copper transport protein ATOX1	ATOX1	33578000	32762000	0	NPDR	NVG
Q6NUI6	Chondroadherin-like protein	CHADL	32966000	21807000	0	NPDR	NVG
A0A172Q3A8	Folate receptor (Fragment)	NA	32279000	9691700	0	NPDR	NVG
A6NGN9	IgLON family member 5	IGLON5	31860000	9818900	0	NPDR	NVG
Q14114	Low-density lipoprotein receptor-related protein 8	LRP8	31433000	12421000	0	NPDR	NVG
P35247	Pulmonary surfactant-associated protein D	SFTPD	30981000	43202000	0	NPDR	NVG
P36871	Phosphoglucomutase-1	PGM1	25552000	32588000	0	NPDR	NVG
Q8N3T6	Transmembrane protein 132C	TMEM132C	25479000	87269000	0	NPDR	NVG
Q9BWS9	Chitinase domain-containing protein 1	CHID1	21643000	21683000	0	NPDR	NVG
P56159	GDNF family receptor alpha-1	GFRA1	20666000	9234600	0	NPDR	NVG
Q9Y617	Phosphoserine aminotransferase	PSAT1	20488000	7270500	0	NPDR	NVG
B5A965	Soluble FGFR4 variant 2	FGFR4	20054000	13651000	0	NPDR	NVG
H0Y5P1	Delta like non-canonical Notch ligand 2 (Fragment)	DLK2	18583000	6931600	0	NPDR	NVG
P06396-2	Isoform 2 of Gelsolin	GSN	18315000	19393000	0	NPDR	NVG
P52565	Rho GDP-dissociation inhibitor 1	ARHGDIA	17002000	17397000	0	NPDR	NVG
Q96NY8	Nectin-4	NECTIN4	16950000	12754000	0	NPDR	NVG
P04259	Keratin, type II cytoskeletal 6B	KRT6B	16874000	41683000	0	NPDR	NVG
B4DSS7	cDNA FLJ56582, highly similar to NKG2D ligand 2	NA	16049000	9062400	0	NPDR	NVG
P54803	Galactocerebrosidase	GALC	15724000	13074000	0	NPDR	NVG
P14384	Carboxypeptidase M	CPM	15529000	14359000	0	NPDR	NVG
P25788	Proteasome subunit alpha type-3	PSMA3	15212000	14862000	0	NPDR	NVG
A0A866W2E4	Fucosyltransferase	FUT3	14389000	15046000	0	NPDR	NVG
Q13404	Ubiquitin-conjugating enzyme E2 variant 1	UBE2V1	12754000	26829000	0	NPDR	NVG
P29120	Neuroendocrine convertase 1	PCSK1	11889000	10557000	0	NPDR	NVG
P19438	Tumor necrosis factor receptor superfamily member 1A	TNFRSF1A	11278000	17627000	0	NPDR	NVG
O60613	Selenoprotein F	SELENOF	10810000	10803000	0	NPDR	NVG
Q96BZ4	5-3 exonuclease PLD4	PLD4	10141000	15847000	0	NPDR	NVG
P16109	P-selectin	SELP	9005700	3591500	0	NPDR	NVG
Q9UKY7	Protein CDV3 homolog	CDV3	8346500	7343200	0	NPDR	NVG
Q16394	Exostosin-1	EXT1	8201500	22412000	0	NPDR	NVG
P25445	Tumor necrosis factor receptor superfamily member 6	FAS	3547000	4627900	0	NPDR	NVG
P02042	Hemoglobin subunit delta	HBD	0	33278000	4729600000	PDR	0.00703611
P15311	Ezrin	EZR	0	17903000	161040000	PDR	0.111171
P00568	Adenylate kinase isoenzyme 1	AK1	0	12244000	98226000	PDR	0.124651
P16157	Ankyrin-1	ANK1	0	3587600	27753000	PDR	0.129269
P13716	Delta-aminolevulinic acid dehydratase	ALAD	0	16846000	96375000	PDR	0.174796
O60279	Sushi domain-containing protein 5	SUSD5	0	65795000	241920000	PDR	0.27197
P25786	Proteasome subunit alpha type-1	PSMA1	0	3610700	11917000	PDR	0.302987
Q9P232	Contactin-3	CNTN3	0	12539000	38723000	PDR	0.323813
O15041	Semaphorin-3E	SEMA3E	0	67849000	195890000	PDR	0.346363
P33241	Lymphocyte-specific protein 1	LSP1	0	19770000	53897000	PDR	0.366811
P63241	Eukaryotic translation initiation factor 5A-1	EIF5A	0	10074000	27453000	PDR	0.366954
O60911	Cathepsin L2	CTSV	0	8410400	21345000	PDR	0.394022
P60891	Ribose-phosphate pyrophosphokinase 1	PRPS1	0	5398700	11907000	PDR	0.453406
O75629	Protein CREG1	CREG1	0	15880000	29390000	PDR	0.54032
P62993	Growth factor receptor-bound protein 2	GRB2	0	6506900	11569000	PDR	0.562443
Q9UBQ6	Exostosin-like 2	EXTL2	0	11633000	19383000	PDR	0.600165
Q9H4G4	Golgi-associated plant pathogenesis-related protein 1	GLIPR2	0	43880000	71173000	PDR	0.616526
Q9BZ76	Contactin-associated protein-like 3	CNTNAP3	0	54044000	86017000	PDR	0.628294
P21291	Cysteine and glycine-rich protein 1	CSRP1	0	19844000	30033000	PDR	0.66074
P20933	N(4)-(beta-N-acetylglucosaminyl)-L-asparaginase	AGA	0	95299000	142080000	PDR	0.670742
O60888	Protein CutA	CUTA	0	74213000	103760000	PDR	0.715237
Q8IUK5	Plexin domain-containing protein 1	PLXDC1	0	23099000	31313000	PDR	0.737681
P08582	Melanotransferrin	MELTF	0	11363000	15069000	PDR	0.754065
Q15198	Platelet-derived growth factor receptor-like protein	PDGFRL	0	69736000	90389000	PDR	0.77151
Q9NS00	Glycoprotein-N-acetylgalactosamine 3-beta-galactosyltransferase 1	C1GALT1	0	7314500	9301700	PDR	0.786362
P13639	Elongation factor 2	EEF2	0	12116000	14998000	PDR	0.807841
Q6IB39	RNASE6 protein	RNASE6	0	72602000	87256000	PDR	0.832057
Q92185	Alpha-N-acetylneuraminide alpha-2,8-sialyltransferase	ST8SIA1	0	12096000	14420000	PDR	0.838835
P20810	Calpastatin	CAST	0	9731400	11426000	PDR	0.851689
P29966	Myristoylated alanine-rich C-kinase substrate	MARCKS	0	10760000	12314000	PDR	0.873802
P48163	NADP-dependent malic enzyme	ME1	0	4572000	5084900	PDR	0.899133
P26447	Protein S100-A4	S100A4	0	1687600000	1851700000	PDR	0.911379
P35442	Thrombospondin-2	THBS2	0	19456000	21070000	PDR	0.923398
Q969E1	Liver-expressed antimicrobial peptide 2	LEAP2	0	50574000	54368000	PDR	0.930216
Q86V85	Integral membrane protein GPR180	GPR180	0	5626700	5998400	PDR	0.938033
Q8TB73	Protein NDNF	NDNF	0	16835000	17653000	PDR	0.953662
Q99650	Oncostatin-M-specific receptor subunit beta	OSMR	0	40940000	42102000	PDR	0.9724
O43707	Alpha-actinin-4	ACTN4	0	57781000	58695000	PDR	0.984428
P78504	Protein jagged-1	JAG1	0	17251000	16948000	PDR	1.01788
Q8NBP7	Proprotein convertase subtilisin/kexin type 9	PCSK9	0	88082000	86435000	PDR	1.01905
Q9UIB8	SLAM family member 5	CD84	0	43747000	42400000	PDR	1.03177
Q96J42	Thioredoxin domain-containing protein 15	TXNDC15	0	6666300	6386200	PDR	1.04386
O75071	EF-hand calcium-binding domain-containing protein 14	EFCAB14	0	13333000	12457000	PDR	1.07032
P04217-2	Isoform 2 of Alpha-1B-glycoprotein	A1BG	0	30713000	28302000	PDR	1.08519
P35754	Glutaredoxin-1	GLRX	0	32029000	28705000	PDR	1.1158
Q14696	LRP chaperone MESD	MESD	0	12618000	11161000	PDR	1.13054
Q14624-2	Isoform 2 of Inter-alpha-trypsin inhibitor heavy chain H4	ITIH4	0	50646000	43912000	PDR	1.15335
P62942	Peptidyl-prolyl cis-trans isomerase FKBP1A	FKBP1A	0	190020000	158290000	PDR	1.20045
Q6UVK1	Chondroitin sulfate proteoglycan 4	CSPG4	0	10521000	8614000	PDR	1.22138
P50897	Palmitoyl-protein thioesterase 1	PPT1	0	54747000	44670000	PDR	1.22559
O75509	Tumor necrosis factor receptor superfamily member 21	TNFRSF21	0	36333000	29621000	PDR	1.2266
Q9BXJ3	Complement C1q tumor necrosis factor-related protein 4	C1QTNF4	0	8763600	6984600	PDR	1.2547
Q96CG8	Collagen triple helix repeat-containing protein 1	CTHRC1	0	9972500	7804400	PDR	1.2778
Q9H4F8	SPARC-related modular calcium-binding protein 1	SMOC1	0	21602000	16832000	PDR	1.28339
P14778	Interleukin-1 receptor type 1	IL1R1	0	11456000	8834000	PDR	1.29681
B4DVI6	cDNA FLJ58630, highly similar to Junctional adhesion molecule-like	NA	0	12110000	9159000	PDR	1.3222
Q9NPF0	CD320 antigen	CD320	0	9974800	7390700	PDR	1.34964
Q9BXJ4	Complement C1q tumor necrosis factor-related protein 3	C1QTNF3	0	121300000	86905000	PDR	1.39578
Q9UKX2	Myosin-2	MYH2	0	26466000	18486000	PDR	1.43168
P50281	Matrix metalloproteinase-14	MMP14	0	214410000	149250000	PDR	1.43658
O75711	Scrapie-responsive protein 1	SCRG1	0	98109000	61040000	PDR	1.60729
P63010	AP-2 complex subunit beta	AP2B1	0	43234000	26695000	PDR	1.61955
Q7LGC8	Carbohydrate sulfotransferase 3	CHST3	0	10128000	6203700	PDR	1.63257
Q8TDQ0	Hepatitis A virus cellular receptor 2	HAVCR2	0	26066000	15882000	PDR	1.64123
Q14210	Lymphocyte antigen 6D	LY6D	0	18170000	10865000	PDR	1.67234
Q93063	Exostosin-2	EXT2	0	42663000	24953000	PDR	1.70973
Q9H156	SLIT and NTRK-like protein 2	SLITRK2	0	14125000	8226100	PDR	1.7171
Q8IZ52	Chondroitin sulfate synthase 2	CHPF	0	16870000	9087400	PDR	1.85642
Q9Y275	Tumor necrosis factor ligand superfamily member 13B	TNFSF13B	0	219310000	117940000	PDR	1.8595
Q9Y6Z7	Collectin-10	COLEC10	0	9988400	5194600	PDR	1.92284
O60243	Heparan-sulfate 6-O-sulfotransferase 1	HS6ST1	0	14026000	7265300	PDR	1.93055
P68133	Actin, alpha skeletal muscle	ACTA1	0	171520000	78440000	PDR	2.18664
Q9NYX4	Neuron-specific vesicular protein calcyon	CALY	0	176970000	77872000	PDR	2.27258
P41159	Leptin	LEP	0	46199000	20053000	PDR	2.30384
Q76M96	Coiled-coil domain-containing protein 80	CCDC80	0	111400000	45587000	PDR	2.44368
P35579	Myosin-9	MYH9	0	18190000	7416200	PDR	2.45274
Q9HBT6	Cadherin-20	CDH20	0	24869000	10067000	PDR	2.47035
P15502-1	Isoform 1 of Elastin	ELN	0	12230000	4636800	PDR	2.63759
B2R564	Submaxillary gland androgen regulated protein 3 homolog A (Mouse)	SMR3A	0	1130500000	349470000	PDR	3.2349
P17405	Sphingomyelin phosphodiesterase	SMPD1	0	62592000	19333000	PDR	3.23757
A0A024R462	Fibronectin	FN1	0	280270000	84977000	PDR	3.29819
Q96MK3	Pseudokinase FAM20A	FAM20A	0	69965000	19816000	PDR	3.53073
O75095	Multiple epidermal growth factor-like domains protein 6	MEGF6	0	57115000	16044000	PDR	3.5599
O00292	Left-right determination factor 2	LEFTY2	0	355830000	92223000	PDR	3.85837
Q15084	Protein disulfide-isomerase A6	PDIA6	0	859670000	213160000	PDR	4.03298
Q9Y624	Junctional adhesion molecule A	F11R	0	100240000	24816000	PDR	4.03933
P05556	Integrin beta-1	ITGB1	0	48051000	11537000	PDR	4.16495
Q9BY76	Angiopoietin-related protein 4	ANGPTL4	0	575320000	123460000	PDR	4.65997
B7Z747	Matrix metalloproteinase-14	NA	0	25816000	4508100	PDR	5.72658
P05121	Plasminogen activator inhibitor 1	SERPINE1	0	42404000	5874000	PDR	7.21893
P14210	Hepatocyte growth factor	HGF	0	30950000	3657800	PDR	8.46137
A0A024RBL0	Carbohydrate sulfotransferase	CHST11	0	67949000	7995100	PDR	8.49883

## Sheet: 3-2
Supplementary Table 3-2 Differentially expressed proteins (NVG vs PDR)
Accession	Protein Name	Gene Name	NPDR	NVG	PDR	PDR_vs_NPDR_fc	NVG_vs_PDR_fc
P07315	Gamma-crystallin C	CRYGC	5972400000	0	332420000	0.0556594	PDR
P07320	Gamma-crystallin D	CRYGD	2543100000	0	55406000	0.0217868	PDR
Q9P0K1	Disintegrin and metalloproteinase domain-containing protein 22	ADAM22	944190000	0	596200000	0.631441	PDR
P01040	Cystatin-A	CSTA	440030000	0	557680000	1.26737	PDR
O75829	Leukocyte cell-derived chemotaxin 1	CNMD	176570000	0	86439000	0.489545	PDR
Q969H8	Myeloid-derived growth factor	MYDGF	165250000	0	48850000	0.295613	PDR
P14618	Pyruvate kinase PKM	PKM	162660000	0	169970000	1.04494	PDR
V9HWG8	Epididymis luminal protein 136	HEL136	101300000	0	33764000	0.333307	PDR
P55283	Cadherin-4	CDH4	89031000	0	34833000	0.391246	PDR
O15118	NPC intracellular cholesterol transporter 1	NPC1	83706000	0	24910000	0.297589	PDR
P49773	Adenosine 5-monophosphoramidase HINT1	HINT1	72494000	0	46206000	0.637377	PDR
Q9NZV1	Cysteine-rich motor neuron 1 protein	CRIM1	65754000	0	27956000	0.42516	PDR
Q9BQ16-1	Isoform 1 of Testican-3	SPOCK3	65022000	0	38899000	0.598244	PDR
Q9HBL6	Leucine-rich repeat and transmembrane domain-containing protein 1	LRTM1	61821000	0	20599000	0.333204	PDR
P28161	Glutathione S-transferase Mu 2	GSTM2	59683000	0	23096000	0.386978	PDR
P15848	Arylsulfatase B	ARSB	55338000	0	42542000	0.768766	PDR
Q96T91	Glycoprotein hormone alpha-2	GPHA2	54454000	0	72159000	1.32514	PDR
P31944	Caspase-14	CASP14	48555000	0	63016000	1.29783	PDR
Q5K634	SCCA2/SCCA1 fusion protein isoform 1	NA	48064000	0	64579000	1.3436	PDR
P31431	Syndecan-4	SDC4	43974000	0	15705000	0.357143	PDR
A6NLU5	V-set and transmembrane domain-containing protein 2B	VSTM2B	34014000	0	8838600	0.259852	PDR
Q9H2E6	Semaphorin-6A	SEMA6A	32076000	0	26506000	0.82635	PDR
P55786	Puromycin-sensitive aminopeptidase	NPEPPS	29899000	0	18877000	0.631359	PDR
P30048	Thioredoxin-dependent peroxide reductase, mitochondrial	PRDX3	28998000	0	19950000	0.687978	PDR
P0DMQ5	Putative transmembrane protein INAFM2	INAFM2	28170000	0	19163000	0.680263	PDR
Q9NZU0	Leucine-rich repeat transmembrane protein FLRT3	FLRT3	27224000	0	10438000	0.383412	PDR
Q8NCW5	NAD(P)H-hydrate epimerase	NAXE	26495000	0	20505000	0.77392	PDR
Q9HCU4	Cadherin EGF LAG seven-pass G-type receptor 2	CELSR2	24151000	0	15756000	0.652395	PDR
P84157-2	Isoform 2 of Matrix-remodeling-associated protein 7	MXRA7	22098000	0	21158000	0.957462	PDR
P54764	Ephrin type-A receptor 4	EPHA4	21601000	0	12312000	0.569974	PDR
Q8NFP4	MAM domain-containing glycosylphosphatidylinositol anchor protein 1	MDGA1	21516000	0	19659000	0.913692	PDR
Q08174	Protocadherin-1	PCDH1	19321000	0	13552000	0.701413	PDR
Q96C23	Galactose mutarotase	GALM	18193000	0	9728500	0.534739	PDR
O60462	Neuropilin-2	NRP2	16741000	0	13145000	0.785198	PDR
Q08188	Protein-glutamine gamma-glutamyltransferase E	TGM3	15748000	0	21014000	1.33439	PDR
P40926	Malate dehydrogenase, mitochondrial	MDH2	15723000	0	6712900	0.426948	PDR
Q9Y2G1	Myelin regulatory factor	MYRF	15444000	0	8108500	0.525026	PDR
O43653	Prostate stem cell antigen	PSCA	15285000	0	6770100	0.442924	PDR
Q6UVY6	DBH-like monooxygenase protein 1	MOXD1	15251000	0	14965000	0.981247	PDR
P61457	Pterin-4-alpha-carbinolamine dehydratase	PCBD1	14276000	0	4164700	0.291727	PDR
P48307	Tissue factor pathway inhibitor 2	TFPI2	13950000	0	5005800	0.358839	PDR
Q496H8	Neuritin-like protein	NRN1L	13481000	0	4562600	0.338447	PDR
P13667	Protein disulfide-isomerase A4	PDIA4	13402000	0	8203800	0.612133	PDR
Q6UXI7	Vitrin	VIT	12474000	0	10953000	0.878066	PDR
Q04917	14-3-3 protein eta	YWHAH	11394000	0	11214000	0.984202	PDR
O14818	Proteasome subunit alpha type-7	PSMA7	11188000	0	26744000	2.39042	PDR
P12821	Angiotensin-converting enzyme	ACE	10051000	0	18375000	1.82818	PDR
Q8IUK8	Cerebellin-2	CBLN2	9986300	0	8163200	0.81744	PDR
O43491	Band 4.1-like protein 2	EPB41L2	9363200	0	14709000	1.57094	PDR
Q8TCZ2	CD99 antigen-like protein 2	CD99L2	8490900	0	6025900	0.709689	PDR
P31150	Rab GDP dissociation inhibitor alpha	GDI1	8442200	0	2693800	0.319087	PDR
Q9Y281	Cofilin-2	CFL2	8436300	0	8238300	0.97653	PDR
Q16568	Cocaine- and amphetamine-regulated transcript protein	CARTPT	8018000	0	11577000	1.44388	PDR
P27348	14-3-3 protein theta	YWHAQ	7854000	0	7088700	0.902559	PDR
P15104	Glutamine synthetase	GLUL	7567900	0	5355200	0.70762	PDR
P15374	Ubiquitin carboxyl-terminal hydrolase isozyme L3	UCHL3	7116400	0	12591000	1.76929	PDR
P11766	Alcohol dehydrogenase class-3	ADH5	6833800	0	5471200	0.800609	PDR
P34932	Heat shock 70 kDa protein 4	HSPA4	5783200	0	4779600	0.826463	PDR
P28072	Proteasome subunit beta type-6	PSMB6	5687500	0	16114000	2.83323	PDR
Q8IX30	Signal peptide, CUB and EGF-like domain-containing protein 3	SCUBE3	3823100	0	7108500	1.85935	PDR
P31939	Bifunctional purine biosynthesis protein ATIC	ATIC	3700300	0	16095000	4.34965	PDR
P49746	Thrombospondin-3	THBS3	169420000	145170000	0	NPDR	NVG
Q96IU4	Putative protein-lysine deacylase ABHD14B	ABHD14B	156900000	25889000	0	NPDR	NVG
P01591	Immunoglobulin J chain	JCHAIN	104410000	25903000	0	NPDR	NVG
O94813	Slit homolog 2 protein	SLIT2	97931000	55748000	0	NPDR	NVG
Q13201	Multimerin-1	MMRN1	94642000	182620000	0	NPDR	NVG
P12277	Creatine kinase B-type	CKB	92283000	93473000	0	NPDR	NVG
Q8IVF4	Dynein axonemal heavy chain 10	DNAH10	80135000	235900000	0	NPDR	NVG
Q14315	Filamin-C	FLNC	78125000	273830000	0	NPDR	NVG
P02462	Collagen alpha-1(IV) chain	COL4A1	58568000	68569000	0	NPDR	NVG
B7Z5V6	cDNA FLJ57046, highly similar to Lysosomal alpha-glucosidase	NA	57831000	52933000	0	NPDR	NVG
O43291	Kunitz-type protease inhibitor 2	SPINT2	54989000	23010000	0	NPDR	NVG
Q86TH1	ADAMTS-like protein 2	ADAMTSL2	54673000	29705000	0	NPDR	NVG
A0A0A0N0N2	CNTFR isoform 3	CNTFR	48285000	49589000	0	NPDR	NVG
Q05682	Caldesmon	CALD1	36516000	27448000	0	NPDR	NVG
P08833	Insulin-like growth factor-binding protein 1	IGFBP1	36155000	20443000	0	NPDR	NVG
O00244	Copper transport protein ATOX1	ATOX1	33578000	32762000	0	NPDR	NVG
Q6NUI6	Chondroadherin-like protein	CHADL	32966000	21807000	0	NPDR	NVG
A0A172Q3A8	Folate receptor (Fragment)	NA	32279000	9691700	0	NPDR	NVG
A6NGN9	IgLON family member 5	IGLON5	31860000	9818900	0	NPDR	NVG
Q14114	Low-density lipoprotein receptor-related protein 8	LRP8	31433000	12421000	0	NPDR	NVG
P35247	Pulmonary surfactant-associated protein D	SFTPD	30981000	43202000	0	NPDR	NVG
P36871	Phosphoglucomutase-1	PGM1	25552000	32588000	0	NPDR	NVG
Q8N3T6	Transmembrane protein 132C	TMEM132C	25479000	87269000	0	NPDR	NVG
Q9BWS9	Chitinase domain-containing protein 1	CHID1	21643000	21683000	0	NPDR	NVG
P56159	GDNF family receptor alpha-1	GFRA1	20666000	9234600	0	NPDR	NVG
Q9Y617	Phosphoserine aminotransferase	PSAT1	20488000	7270500	0	NPDR	NVG
B5A965	Soluble FGFR4 variant 2	FGFR4	20054000	13651000	0	NPDR	NVG
H0Y5P1	Delta like non-canonical Notch ligand 2 (Fragment)	DLK2	18583000	6931600	0	NPDR	NVG
P06396-2	Isoform 2 of Gelsolin	GSN	18315000	19393000	0	NPDR	NVG
P52565	Rho GDP-dissociation inhibitor 1	ARHGDIA	17002000	17397000	0	NPDR	NVG
Q96NY8	Nectin-4	NECTIN4	16950000	12754000	0	NPDR	NVG
P04259	Keratin, type II cytoskeletal 6B	KRT6B	16874000	41683000	0	NPDR	NVG
B4DSS7	cDNA FLJ56582, highly similar to NKG2D ligand 2	NA	16049000	9062400	0	NPDR	NVG
P54803	Galactocerebrosidase	GALC	15724000	13074000	0	NPDR	NVG
P14384	Carboxypeptidase M	CPM	15529000	14359000	0	NPDR	NVG
P25788	Proteasome subunit alpha type-3	PSMA3	15212000	14862000	0	NPDR	NVG
A0A866W2E4	Fucosyltransferase	FUT3	14389000	15046000	0	NPDR	NVG
Q13404	Ubiquitin-conjugating enzyme E2 variant 1	UBE2V1	12754000	26829000	0	NPDR	NVG
P29120	Neuroendocrine convertase 1	PCSK1	11889000	10557000	0	NPDR	NVG
P19438	Tumor necrosis factor receptor superfamily member 1A	TNFRSF1A	11278000	17627000	0	NPDR	NVG
O60613	Selenoprotein F	SELENOF	10810000	10803000	0	NPDR	NVG
Q96BZ4	5-3 exonuclease PLD4	PLD4	10141000	15847000	0	NPDR	NVG
P16109	P-selectin	SELP	9005700	3591500	0	NPDR	NVG
Q9UKY7	Protein CDV3 homolog	CDV3	8346500	7343200	0	NPDR	NVG
Q16394	Exostosin-1	EXT1	8201500	22412000	0	NPDR	NVG
P25445	Tumor necrosis factor receptor superfamily member 6	FAS	3547000	4627900	0	NPDR	NVG
Q09666	Neuroblast differentiation-associated protein AHNAK	AHNAK	7054500	120590000	7292400	1.03372	16.5364
P52823	Stanniocalcin-1	STC1	101730000	4257600000	309400000	3.04138	13.7608
B7Z390	cDNA FLJ53336, highly similar to ADAM 15	NA	22443000	570310000	59013000	2.62946	9.66414
Q8IZ29	Tubulin beta chain	TUBB2C	10005000	66936000	7609300	0.76055	8.7966
A0A024RBL0	Carbohydrate sulfotransferase	CHST11	0	67949000	7995100	PDR	8.49883
P14210	Hepatocyte growth factor	HGF	0	30950000	3657800	PDR	8.46137
P02787	Serotransferrin	TF	69610000	1240100000	155720000	2.23703	7.96365
Q7Z5L7	Podocan	PODN	1490700	22841000	2918700	1.95794	7.82574
Q01995	Transgelin	TAGLN	5028900	152690000	20241000	4.02494	7.5436
Q02747	Guanylin	GUCA2A	183750000	957630000	129070000	0.702422	7.41946
Q9UHI8	A disintegrin and metalloproteinase with thrombospondin motifs 1	ADAMTS1	43126000	256590000	35117000	0.814288	7.30672
P05121	Plasminogen activator inhibitor 1	SERPINE1	0	42404000	5874000	PDR	7.21893
P17931	Galectin-3	LGALS3	70439000	218350000	33041000	0.469073	6.60846
Q15828	Cystatin-M	CST6	178140000	1395600000	230650000	1.29477	6.05073
B7Z747	Matrix metalloproteinase-14	NA	0	25816000	4508100	PDR	5.72658
P02144	Myoglobin	MB	33967000	951480000	167900000	4.94303	5.66694
Q9UPZ6	Thrombospondin type-1 domain-containing protein 7A	THSD7A	58826000	67719000	12513000	0.212712	5.41189
A0A1B1CYC5	Vitamin D binding protein (Fragment)	Gc	572000000	3265600000	621090000	1.08582	5.25785
P40967	Melanocyte protein PMEL	PMEL	33722000	221250000	43077000	1.27742	5.13615
P55058	Phospholipid transfer protein	PLTP	392990000	1642000000	325210000	0.827527	5.04905
B2R6W1	cDNA, FLJ93143, highly similar to Homo sapiens complement component 7 (C7), mRNA	NA	18425000	565560000	120480000	6.53894	4.69422
Q9BY76	Angiopoietin-related protein 4	ANGPTL4	0	575320000	123460000	PDR	4.65997
P00995	Serine protease inhibitor Kazal-type 1	SPINK1	229180000	488040000	106660000	0.465398	4.57566
O15230	Laminin subunit alpha-5	LAMA5	50834000	137240000	30961000	0.609061	4.43267
P98095	Fibulin-2	FBLN2	46168000	144820000	33251000	0.720217	4.35536
Q9NQ38-3	Isoform long of Serine protease inhibitor Kazal-type 5	SPINK5	87527000	394270000	90722000	1.0365	4.34591
P05556	Integrin beta-1	ITGB1	0	48051000	11537000	PDR	4.16495
C8C068	Bone morphogenetic protein 2	BMP2	17265000	73320000	18041000	1.04495	4.06408
B2R5G8	Serum amyloid A protein	NA	67666000	225330000	55761000	0.824062	4.041
Q9Y624	Junctional adhesion molecule A	F11R	0	100240000	24816000	PDR	4.03933
Q15084	Protein disulfide-isomerase A6	PDIA6	0	859670000	213160000	PDR	4.03298
P15090	Fatty acid-binding protein, adipocyte	FABP4	86337000	364290000	92885000	1.07584	3.92195
O00292	Left-right determination factor 2	LEFTY2	0	355830000	92223000	PDR	3.85837
P49257	Protein ERGIC-53	LMAN1	13376000	200890000	52404000	3.91776	3.83349
Q8NFY4	Semaphorin-6D	SEMA6D	21524000	45731000	11995000	0.557285	3.81251
Q9Y279	V-set and immunoglobulin domain-containing protein 4	VSIG4	87823000	428120000	113300000	1.29009	3.77864
Q8IUX7	Adipocyte enhancer-binding protein 1	AEBP1	21256000	153220000	40719000	1.91565	3.76286
Q16819	Meprin A subunit alpha	MEP1A	45672000	222120000	60780000	1.33079	3.65449
O75095	Multiple epidermal growth factor-like domains protein 6	MEGF6	0	57115000	16044000	PDR	3.5599
Q96MK3	Pseudokinase FAM20A	FAM20A	0	69965000	19816000	PDR	3.53073
P13727	Bone marrow proteoglycan	PRG2	10923000	55158000	15707000	1.43797	3.51168
P05413	Fatty acid-binding protein, heart	FABP3	25691000	70148000	20429000	0.795181	3.43375
P26022	Pentraxin-related protein PTX3	PTX3	63043000	224580000	65421000	1.03772	3.43284
A0A024R498	Serpin peptidase inhibitor, clade E (Nexin, plasminogen activator inhibitor type 1), member 2, isoform CRA_b	SERPINE2	12969000	148420000	43288000	3.33781	3.42866
Q9Y6N7	Roundabout homolog 1	ROBO1	6178300	12323000	3615000	0.585112	3.40885
Q16769	Glutaminyl-peptide cyclotransferase	QPCT	22923000	50622000	15111000	0.659207	3.35001
Q15063-5	Isoform 5 of Periostin	POSTN	9340100	209510000	63120000	6.75796	3.31923
A0A024R462	Fibronectin	FN1	0	280270000	84977000	PDR	3.29819
P05451	Lithostathine-1-alpha	REG1A	53321000	137690000	41877000	0.785375	3.28796
P17405	Sphingomyelin phosphodiesterase	SMPD1	0	62592000	19333000	PDR	3.23757
B2R564	Submaxillary gland androgen regulated protein 3 homolog A (Mouse)	SMR3A	0	1130500000	349470000	PDR	3.2349
Q9H741	SREBP regulating gene protein	SPRING1	39014000	36413000	11364000	0.29128	3.20424
Q96EG1	Arylsulfatase G	ARSG	23706000	40681000	12801000	0.53999	3.17795
P04114	Apolipoprotein B-100	APOB	14009000	437520000	137690000	9.82868	3.17757
Q8WZ75	Roundabout homolog 4	ROBO4	42314000	91935000	29874000	0.706007	3.07743
P36222	Chitinase-3-like protein 1	CHI3L1	4518100000	14175000000	4611500000	1.02067	3.07384
Q6UY14	ADAMTS-like protein 4	ADAMTSL4	25285000	89046000	29729000	1.17576	2.99526
P53674	Beta-crystallin B1	CRYBB1	1895600000	88849000	29796000	0.0157185	2.98191
P31025	Lipocalin-1	LCN1	1295300000	4039800000	1357000000	1.04763	2.97701
Q13217	DnaJ homolog subfamily C member 3	DNAJC3	14711000	43874000	14752000	1.00279	2.97411
B7Z1F8	cDNA FLJ53025, highly similar to Complement C4-B	NA	5833200000	10577000000	3591100000	0.615631	2.94534
P26572	Alpha-1,3-mannosyl-glycoprotein 2-beta-N-acetylglucosaminyltransferase	MGAT1	17691000	163380000	55941000	3.16212	2.92058
P04080	Cystatin-B	CSTB	124570000	685660000	240490000	1.93056	2.8511
Q9UKJ1	Paired immunoglobulin-like type 2 receptor alpha	PILRA	42650000	57424000	20180000	0.473154	2.84559
P08254	Stromelysin-1	MMP3	36080000	75491000	26761000	0.741713	2.82093
O95633	Follistatin-related protein 3	FSTL3	741430000	1322800000	473610000	0.638779	2.79302
P22897	Macrophage mannose receptor 1	MRC1	16838000	49826000	17907000	1.06349	2.78249
P24043	Laminin subunit alpha-2	LAMA2	31837000	33605000	12100000	0.380061	2.77727
P02760	Protein AMBP	AMBP	20458000000	54361000000	19688000000	0.962362	2.76112
P80303	Nucleobindin-2	NUCB2	43722000	40246000	14603000	0.333997	2.75601
Q9GZZ8	Extracellular glycoprotein lacritin	LACRT	82211000	228840000	83415000	1.01465	2.74339
Q8N436	Inactive carboxypeptidase-like protein X2	CPXM2	11516000	67207000	24540000	2.13095	2.73867
L8E853	von Willebrand factor	VWF	30451000	272840000	100830000	3.31122	2.70594
P02751-1	Isoform 1 of Fibronectin	FN1	526830000	2826600000	1051300000	1.99552	2.68867
Q06141	Regenerating islet-derived protein 3-alpha	REG3A	255990000	426000000	160430000	0.626704	2.65536
Q9Y653	Adhesion G-protein coupled receptor G1	ADGRG1	184120000	363860000	137120000	0.744732	2.65359
Q8IYS5-2	Isoform 2 of Osteoclast-associated immunoglobulin-like receptor	OSCAR	37708000	61826000	23337000	0.618887	2.64927
P15502-1	Isoform 1 of Elastin	ELN	0	12230000	4636800	PDR	2.63759
P18428	Lipopolysaccharide-binding protein	LBP	129860000	661420000	255720000	1.9692	2.5865
P01042	Kininogen-1	KNG1	154380000	1171300000	453370000	2.93671	2.58354
P15144	Aminopeptidase N	ANPEP	131220000	171000000	66823000	0.509244	2.559
P04066	Tissue alpha-L-fucosidase	FUCA1	69871000	155320000	60980000	0.872751	2.54706
Q13232	Nucleoside diphosphate kinase 3	NME3	7003000	8939100	3517100	0.502228	2.54161
Q9HBT6	Cadherin-20	CDH20	0	24869000	10067000	PDR	2.47035
P35579	Myosin-9	MYH9	0	18190000	7416200	PDR	2.45274
Q76M96	Coiled-coil domain-containing protein 80	CCDC80	0	111400000	45587000	PDR	2.44368
P01037	Cystatin-SN	CST1	59206000	137110000	56137000	0.948164	2.44242
Q8N2S1-2	Isoform 2 of Latent-transforming growth factor beta-binding protein 4	LTBP4	23832000	47165000	19385000	0.813402	2.43307
Q9NS71	Gastrokine-1	GKN1	29222000	347090000	143520000	4.91137	2.41841
O75787	Renin receptor	ATP6AP2	29684000	73286000	30383000	1.02355	2.41207
P02753	Retinol-binding protein 4	RBP4	16560000000	46635000000	19402000000	1.17162	2.40362
Q14697	Neutral alpha-glucosidase AB	GANAB	26532000	76109000	32186000	1.2131	2.36466
Q9BVH7	Alpha-N-acetylgalactosaminide alpha-2,6-sialyltransferase 5	ST6GALNAC5	10776000	56027000	23827000	2.21112	2.35141
P07900	Heat shock protein HSP 90-alpha	HSP90AA1	17825000	14317000	6136500	0.344264	2.33309
P14625	Endoplasmin	HSP90B1	35378000	89121000	38293000	1.0824	2.32734
P02745	Complement C1q subcomponent subunit A	C1QA	217950000	492680000	212790000	0.976325	2.31533
P41159	Leptin	LEP	0	46199000	20053000	PDR	2.30384
P07307	Asialoglycoprotein receptor 2	ASGR2	26232000	156620000	68114000	2.5966	2.29938
P02743	Serum amyloid P-component	APCS	398110000	930070000	408850000	1.02698	2.27484
Q9NYX4	Neuron-specific vesicular protein calcyon	CALY	0	176970000	77872000	PDR	2.27258
P61769	Beta-2-microglobulin	B2M	4203400000	9813200000	4332400000	1.03069	2.26507
P12318	Low affinity immunoglobulin gamma Fc region receptor II-a	FCGR2A	39343000	115140000	50836000	1.29212	2.26493
Q9UNN8	Endothelial protein C receptor	PROCR	42185000	119010000	52766000	1.25082	2.25543
P10153	Non-secretory ribonuclease	RNASE2	196600000	258290000	114610000	0.58296	2.25364
P13598	Intercellular adhesion molecule 2	ICAM2	140740000	233320000	103640000	0.736393	2.25125
P15291	Beta-1,4-galactosyltransferase 1	B4GALT1	28490000	135520000	60497000	2.12345	2.24011
Q13018	Secretory phospholipase A2 receptor	PLA2R1	27478000	37469000	16855000	0.6134	2.22302
V9HW68	Epididymis luminal protein 214	HEL-214	372440000	973160000	444710000	1.19404	2.1883
P68133	Actin, alpha skeletal muscle	ACTA1	0	171520000	78440000	PDR	2.18664
P16070	CD44 antigen	CD44	1802400000	2555400000	1172100000	0.6503	2.18019
Q92729	Receptor-type tyrosine-protein phosphatase U	PTPRU	188890000	144650000	66487000	0.351988	2.17561
F8W062	Phospholipase A2	PLA2G1B	46239000	65394000	30616000	0.662125	2.13594
A0A8I5KW61	C-X-C motif chemokine	NA	576060000	828840000	388350000	0.674149	2.13426
P05160	Coagulation factor XIII B chain	F13B	196790000	328330000	154160000	0.783373	2.1298
A0A384NL10	Epididymis secretory sperm binding protein	NA	1079900000	2093900000	984350000	0.91152	2.12719
Q9BZV3	Interphotoreceptor matrix proteoglycan 2	IMPG2	689570000	556150000	261790000	0.379642	2.12441
O76076	CCN family member 5	CCN5	143410000	313470000	148170000	1.03319	2.11561
Q9NP84	Tumor necrosis factor receptor superfamily member 12A	TNFRSF12A	464420000	891460000	422300000	0.909306	2.11096
P28300	Protein-lysine 6-oxidase	LOX	22520000	111910000	53061000	2.35617	2.10908
Q6LAM1	Heavy chain of factor I (Fragment)	NA	3412300000	4672500000	2226200000	0.652405	2.09887
Q13508	Ecto-ADP-ribosyltransferase 3	ART3	63939000	217960000	104150000	1.6289	2.09275
P10523	S-arrestin	SAG	20186000	106600000	51118000	2.53235	2.08537
O75368	Adapter SH3BGRL	SH3BGRL	115960000	130180000	62825000	0.541782	2.07211
P55000	Secreted Ly-6/uPAR-related protein 1	SLURP1	617810000	939290000	458350000	0.741895	2.04929
P05813-2	Isoform A1 of Beta-crystallin A3	CRYBA1	2383600000	523920000	255930000	0.107371	2.04712
P49641	Alpha-mannosidase 2x	MAN2A2	185380000	254010000	124150000	0.669705	2.04599
Q9HCQ7	Pro-FMRFamide-related neuropeptide VF	NPVF	139980000	390380000	191620000	1.36891	2.03726
P04062	Lysosomal acid glucosylceramidase	GBA1	173280000	294560000	144620000	0.834603	2.03679
Q9UBG0	C-type mannose receptor 2	MRC2	56449000	64384000	31635000	0.560417	2.03521
Q8IWU5	Extracellular sulfatase Sulf-2	SULF2	1069900000	1437300000	707180000	0.660978	2.03244
B2R853	cDNA, FLJ93744, highly similar to Homo sapiens keratin 6E (KRT6E), mRNA	NA	61513000	373750000	185140000	3.00977	2.01874
P35625	Metalloproteinase inhibitor 3	TIMP3	40512000	62910000	31289000	0.772339	2.01061
Q8N3Z0	Inactive serine protease 35	PRSS35	24684000	61894000	30857000	1.25008	2.00583
P02656	Apolipoprotein C-III	APOC3	503200000	827700000	413250000	0.821244	2.0029
Q16555	Dihydropyrimidinase-related protein 2	DPYSL2	13842000	40082000	20019000	1.44625	2.0022
O43493	Trans-Golgi network integral membrane protein 2	TGOLN2	138940000	104570000	52257000	0.376112	2.00107
P11279	Lysosome-associated membrane glycoprotein 1	LAMP1	50171000	47795000	95881000	1.91108	0.498482
P08603	Complement factor H	CFH	3245100000	1139000000	2286600000	0.704632	0.498119
O43556	Epsilon-sarcoglycan	SGCE	26880000	10209000	20548000	0.764435	0.496837
P00441	Superoxide dismutase [Cu-Zn]	SOD1	2205100000	720590000	1451800000	0.658383	0.496342
Q9UHL4	Dipeptidyl peptidase 2	DPP7	725000000	203210000	410300000	0.565931	0.495272
P31946-2	Isoform Short of 14-3-3 protein beta/alpha	YWHAB	35633000	21496000	43578000	1.22297	0.493276
Q9H4D0	Calsyntenin-2	CLSTN2	153090000	51191000	103840000	0.678294	0.49298
P05060	Secretogranin-1	CHGB	269980000	71958000	146190000	0.541485	0.492222
Q8TEU8	WAP, Kazal, immunoglobulin, Kunitz and NTR domain-containing protein 2	WFIKKN2	47733000	29743000	60821000	1.27419	0.489025
Q99435	Protein kinase C-binding protein NELL2	NELL2	275320000	177230000	366140000	1.32987	0.48405
O60844	Zymogen granule membrane protein 16	ZG16	308210000	268190000	560930000	1.81996	0.478117
Q5T749	Keratinocyte proline-rich protein	KPRP	120430000	84274000	176690000	1.46716	0.47696
Q8IXL6	Extracellular serine/threonine protein kinase FAM20C	FAM20C	41824000	73120000	154660000	3.69788	0.472779
O15537	Retinoschisin	RS1	555040000	251200000	532260000	0.958958	0.47195
P02461	Collagen alpha-1(III) chain	COL3A1	66120000	42482000	92376000	1.3971	0.459881
Q12765	Secernin-1	SCRN1	12365000	6571700	14338000	1.15956	0.458341
P16035	Metalloproteinase inhibitor 2	TIMP2	2537700000	858140000	1872500000	0.737873	0.458286
P16930	Fumarylacetoacetase	FAH	43591000	25437000	55547000	1.27428	0.457937
P11142	Heat shock cognate 71 kDa protein	HSPA8	141170000	90404000	198380000	1.40526	0.455711
Q8NCC3	Phospholipase A2 group XV	PLA2G15	127930000	33451000	73629000	0.575541	0.454318
P60891	Ribose-phosphate pyrophosphokinase 1	PRPS1	0	5398700	11907000	PDR	0.453406
P17050	Alpha-N-acetylgalactosaminidase	NAGA	185410000	37456000	83079000	0.448083	0.450848
P60174	Triosephosphate isomerase	TPI1	521110000	150210000	333330000	0.639654	0.450635
A0A0S2Z4G4	Tropomyosin 3 isoform 1 (Fragment)	TPM3	33039000	30638000	69388000	2.10018	0.441546
Q8N4S1	SPARC-like protein 1	SPARCL1	3397000000	1333000000	3038500000	0.894466	0.438703
P30086	Phosphatidylethanolamine-binding protein 1	PEBP1	431900000	185570000	423710000	0.981037	0.437965
P31151	Protein S100-A7	S100A7	40192000	17354000	40157000	0.999129	0.432154
P15586	N-acetylglucosamine-6-sulfatase	GNS	614270000	144250000	337780000	0.549888	0.427053
P23528	Cofilin-1	CFL1	94682000	61731000	147170000	1.55436	0.419454
Q13867	Bleomycin hydrolase	BLMH	42794000	20661000	49812000	1.16399	0.41478
O75594	Peptidoglycan recognition protein 1	PGLYRP1	80134000	44165000	106660000	1.33102	0.414073
Q06830	Peroxiredoxin-1	PRDX1	451430000	234930000	576670000	1.27743	0.407391
Q9BRK5	45 kDa calcium-binding protein	SDF4	161810000	129700000	322260000	1.9916	0.40247
P29401	Transketolase	TKT	660320000	128060000	319770000	0.484265	0.400475
Q92563	Testican-2	SPOCK2	385660000	52892000	132270000	0.34297	0.399879
Q15517	Corneodesmosin	CDSN	129220000	24715000	62630000	0.484677	0.394619
O60911	Cathepsin L2	CTSV	0	8410400	21345000	PDR	0.394022
O60245	Protocadherin-7	PCDH7	6660300	1352200	3444100	0.517109	0.392613
P06702	Protein S100-A9	S100A9	375990000	253510000	647840000	1.72302	0.391316
P00738	Haptoglobin	HP	250440000	104020000	266400000	1.06373	0.390465
Q16270	Insulin-like growth factor-binding protein 7	IGFBP7	22027000000	8070400000	20736000000	0.94139	0.389198
P01871	Immunoglobulin heavy constant mu	IGHM	34278000	20180000	51910000	1.51438	0.38875
Q9C0A0	Contactin-associated protein-like 4	CNTNAP4	18973000	7159400	18553000	0.977863	0.385889
P12107	Collagen alpha-1(XI) chain	COL11A1	49460000	12501000	33175000	0.670744	0.37682
O00299	Chloride intracellular channel protein 1	CLIC1	12895000	9542400	25396000	1.96945	0.375744
P07355	Annexin A2	ANXA2	14580000	13840000	37289000	2.55754	0.371155
P63241	Eukaryotic translation initiation factor 5A-1	EIF5A	0	10074000	27453000	PDR	0.366954
P33241	Lymphocyte-specific protein 1	LSP1	0	19770000	53897000	PDR	0.366811
Q9NY33	Dipeptidyl peptidase 3	DPP3	12855000	5817200	15945000	1.24037	0.364829
P05408	Neuroendocrine protein 7B2	SCG5	4012200000	599890000	1682900000	0.419446	0.356462
A0A096LPE2	SAA2-SAA4 readthrough	SAA2-SAA4	1179000000	555080000	1593100000	1.35123	0.348428
P20742	Pregnancy zone protein	PZP	32153000	25084000	71994000	2.23911	0.348418
P10768	S-formylglutathione hydrolase	ESD	65742000	15753000	45412000	0.690761	0.346891
O15041	Semaphorin-3E	SEMA3E	0	67849000	195890000	PDR	0.346363
P00533	Epidermal growth factor receptor	EGFR	67457000	112160000	328030000	4.8628	0.34192
Q8TAG5	V-set and transmembrane domain-containing protein 2A	VSTM2A	112260000	27533000	81187000	0.723205	0.339131
P62937	Peptidyl-prolyl cis-trans isomerase A	PPIA	633290000	97422000	293740000	0.463832	0.331661
Q9GZX9	Twisted gastrulation protein homolog 1	TWSG1	143890000	61408000	188330000	1.30885	0.326066
P0CG48	Polyubiquitin-C	UBC	912580000	154630000	474850000	0.520338	0.32564
P15924	Desmoplakin	DSP	87896000	36570000	112420000	1.27901	0.325298
P07451	Carbonic anhydrase 3	CA3	2468400000	452010000	1390600000	0.563361	0.325047
Q9P232	Contactin-3	CNTN3	0	12539000	38723000	PDR	0.323813
P06733	Alpha-enolase	ENO1	1644500000	147990000	459540000	0.279441	0.322039
Q9UBX7	Kallikrein-11	KLK11	83096000	22515000	72064000	0.867238	0.312431
P02741	C-reactive protein	CRP	49757000	21375000	69140000	1.38955	0.309155
P12273	Prolactin-inducible protein	PIP	59717000	22174000	72852000	1.21995	0.304371
P05089	Arginase-1	ARG1	32889000	6849100	22535000	0.685183	0.303932
Q14055	Collagen alpha-2(IX) chain	COL9A2	945290000	102880000	338830000	0.35844	0.303633
P25786	Proteasome subunit alpha type-1	PSMA1	0	3610700	11917000	PDR	0.302987
P09936	Ubiquitin carboxyl-terminal hydrolase isozyme L1	UCHL1	112610000	9686400	32890000	0.29207	0.294509
P34059	N-acetylgalactosamine-6-sulfatase	GALNS	77372000	24056000	82864000	1.07098	0.290307
A4IF52	GPHB5 protein (Fragment)	GPHB5	33725000	5683000	20250000	0.600445	0.280642
P40925	Malate dehydrogenase, cytoplasmic	MDH1	152790000	42644000	154130000	1.00877	0.276676
O60279	Sushi domain-containing protein 5	SUSD5	0	65795000	241920000	PDR	0.27197
P62826	GTP-binding nuclear protein Ran	RAN	18975000	15174000	58153000	3.06472	0.260932
P23526	Adenosylhomocysteinase	AHCY	17850000	8637500	34178000	1.91473	0.252721
Q04760	Lactoylglutathione lyase	GLO1	86092000	23455000	94924000	1.10259	0.247092
Q96P63	Serpin B12	SERPINB12	43282000	12862000	53548000	1.23719	0.240196
P15531	Nucleoside diphosphate kinase A	NME1	116890000	35192000	147100000	1.25845	0.239239
Q04828	Aldo-keto reductase family 1 member C1	AKR1C1	131400000	11804000	50149000	0.381651	0.235379
O15335	Chondroadherin	CHAD	196000000	24702000	108480000	0.553469	0.22771
P13489	Ribonuclease inhibitor	RNH1	50931000	30372000	135380000	2.65811	0.224346
P52209	6-phosphogluconate dehydrogenase, decarboxylating	PGD	82673000	58216000	281250000	3.40196	0.20699
Q13228	Methanethiol oxidase	SELENBP1	71464000	30283000	159350000	2.22979	0.190041
P00918	Carbonic anhydrase 2	CA2	367050000	126370000	702760000	1.91462	0.17982
P13716	Delta-aminolevulinic acid dehydratase	ALAD	0	16846000	96375000	PDR	0.174796
P00915	Carbonic anhydrase 1	CA1	26335000	1043900000	6815700000	258.808	0.153161
P16157	Ankyrin-1	ANK1	0	3587600	27753000	PDR	0.129269
P32119	Peroxiredoxin-2	PRDX2	550540000	993500000	7806700000	14.1801	0.127262
P00568	Adenylate kinase isoenzyme 1	AK1	0	12244000	98226000	PDR	0.124651
P04040	Catalase	CAT	10677000	83288000	710480000	66.543	0.117228
P15311	Ezrin	EZR	0	17903000	161040000	PDR	0.111171
P30041	Peroxiredoxin-6	PRDX6	17378000	25375000	242410000	13.9492	0.104678
P20849	Collagen alpha-1(IX) chain	COL9A1	147670000	36348000	358370000	2.42683	0.101426
P07738	Bisphosphoglycerate mutase	BPGM	7111200	13074000	161940000	22.7725	0.0807336
P30043	Flavin reductase (NADPH)	BLVRB	4745700	17398000	231750000	48.8337	0.0750723
P00491	Purine nucleoside phosphorylase	PNP	7202300	5985200	234540000	32.5646	0.0255189
C8C504	Beta-globin	HBB	25720000	1160400000	80441000000	3127.57	0.0144255
P02042	Hemoglobin subunit delta	HBD	0	33278000	4729600000	PDR	0.00703611
A0A1S5UZ39	Hemoglobin subunit alpha	HBA2	315520000	3096000000	444560000000	1408.98	0.00696419

## Sheet: 3-3
Supplementary Table 3-3 Differentially expressed proteins (TMT)
			NPDR vs PDR		PDR vs NVG
Acession #	Protein name	Gene name	FC	P-VALUE	FC	P-VALUE
Q5T619	Zinc finger protein 648	ZNF648	12.7293	7.0406e-11	0.192102	2.58327e-11
P68871	Hemoglobin subunit beta	HBB	5.57342	4.69728e-11	0.257379	3.80952e-11
P01871	Ig mu chain C region	IGHM	4.02481	1.75531e-10	0.903478	8.89822e-05
P69905	Hemoglobin subunit alpha	HBA1	3.01945	3.75543e-08	0.36599	4.22662e-08
P00915	Carbonic anhydrase 1	CA1	2.98908	2.94459e-07	0.447032	6.86775e-07
P32119	Peroxiredoxin-2	PRDX2	2.84988	1.39246e-07	0.428121	5.3412e-07
P02042	Hemoglobin subunit delta	HBD	2.74325	1.1957e-07	0.419108	1.91423e-07
Q03591	Complement factor H-related protein 1	CFHR1	2.52548	1.35457e-07	1.33619	9.69146e-05
P01591	Immunoglobulin J chain	JCHAIN	2.27159	1.30242e-07	0.828722	0.000112954
P02751	Fibronectin	FN1	2.09427	4.15865e-08	0.924996	0.000419784
P68363	Tubulin alpha-1B chain	TUBA1B	1.99841	1.04753e-05	0.498712	0.00229582
A0A075B6R9	Protein IGKV2D-24 (Fragment)	IGKV2D-24	1.99286	6.8894e-11	1.03175	0.0165698
P06748	Nucleophosmin	NPM1	1.91817	0.000165997	0.47911	0.000131294
P04040	Catalase	CAT	1.79762	1.3702e-06	0.701833	9.37167e-06
A0A087WZW9	Protein IGLV2-8 (Fragment)	IGLV2-8	1.78888	4.10027e-06	0.746036	0.000132638
P06316	Ig lambda chain V-I region BL2		1.73529	9.49125e-08	0.620428	4.26959e-07
Q8NE71	ATP-binding cassette sub-family F member 1	ABCF1	1.72386	9.22386e-08	0.886802	0.000539398
P61769	Beta-2-microglobulin	B2M	1.6536	7.16615e-08	2.13188	1.28441e-09
P31946	14-3-3 protein beta/alpha	YWHAB	1.61588	8.9629e-05	1.10775	0.108
Q09666	Neuroblast differentiation-associated protein AHNAK	AHNAK	1.61254	0.000276142	1.43837	7.06166e-05
P25786	Proteasome subunit alpha type-1	PSMA1	1.59227	0.000346032	0.715272	0.00167347
P02511	Alpha-crystallin B chain	CRYAB	1.57546	5.21754e-05	0.677295	1.91049e-05
P06703	Protein S100-A6	S100A6	1.53557	1.74431e-06	0.618118	1.06333e-06
Q5D862	Filaggrin-2	FLG2	1.51185	0.108865	0.564473	0.0572187
P02452	Collagen alpha-1(I) chain	COL1A1	1.51184	5.2325e-06	1.29109	2.31912e-05
P22792	Carboxypeptidase N subunit 2	CPN2	1.50729	8.01263e-06	1.28969	0.000145566
P06331	Ig heavy chain V-II region ARH-77		1.50498	1.73787e-05	0.836895	0.00328048
O14773	Tripeptidyl-peptidase 1	TPP1	0.66397	0.011076	0.861552	0.10276
P13987	CD59 glycoprotein	CD59	0.663168	1.15512e-07	1.69491	8.68217e-07
Q13822	Ectonucleotide pyrophosphatase/phosphodiesterase family member 2	ENPP2	0.660792	6.97591e-05	0.673906	0.000188389
O75093	Slit homolog 1 protein	SLIT1	0.652119	3.83346e-05	0.897573	0.0127842
Q86YZ3	Hornerin	HRNR	0.646466	0.0315244	0.815261	0.144758
Q13449	Limbic system-associated membrane protein	LSAMP	0.642345	0.000414244	0.794855	0.0049245
Q96PQ0	VPS10 domain-containing receptor SorCS2	SORCS2	0.6324	0.00936645	0.726297	0.0602997
A0A0C4DH26	Protein IGKV6D-41 (Fragment)	IGKV6D-41	0.6318	5.56282e-06	1.31181	0.000688569
Q9P121	Neurotrimin	NTM	0.618319	8.83276e-07	0.649526	2.29145e-05
P07451	Carbonic anhydrase 3	CA3	0.596058	0.00408063	0.811223	0.0765536
P41222	Prostaglandin-H2 D-isomerase	PTGDS	0.579811	0.00033989	0.879439	0.106726
P05408	Neuroendocrine protein 7B2	SCG5	0.564229	9.57764e-07	0.752084	0.000356744
P06733	Alpha-enolase	ENO1	0.547956	8.19015e-07	0.614169	2.84323e-06
P00441	Superoxide dismutase [Cu-Zn]	SOD1	0.543301	0.000138765	1.05953	0.226706
P05813	Beta-crystallin A3	CRYBA1	0.541791	2.11698e-07	0.865078	0.0200541
P01034	Cystatin-C	CST3	0.500193	4.19531e-07	1.07961	0.0182778
P00995	Serine protease inhibitor Kazal-type 1	SPINK1	0.491914	7.37779e-06	2.24956	1.87397e-07
Q9BU40	Chordin-like protein 1	CHRDL1	0.348092	0.00974812	1.12386	0.406126
P43320	Beta-crystallin B2	CRYBB2	0.32573	1.28835e-07	0.88735	0.0783233
P07320	Gamma-crystallin D	CRYGD	0.322046	2.24731e-07	1.00511	0.474208
P07315	Gamma-crystallin C	CRYGC	0.299791	1.31332e-06	0.983679	0.428215
P22914	Beta-crystallin S	CRYGS	0.238647	5.17623e-06	1.02396	0.432637
A6NMY6	Putative annexin A2-like protein	ANXA2P2	1.47916	4.29827e-05	0.456015	1.79089e-06
P00918	Carbonic anhydrase 2	CA2	1.47857	0.00107596	0.560891	0.00162904
P04114	Apolipoprotein B-100	APOB	1.44978	0.000494208	1.77453	4.94377e-06
P01033	Metalloproteinase inhibitor 1	TIMP1	1.37742	0.000131953	1.50425	6.18906e-06
P37837	Transaldolase	TALDO1	1.37039	0.00160173	1.63894	0.000134757
P07148	Fatty acid-binding protein, liver	FABP1	1.36837	0.125745	2.04261	0.00134409
P01040	Cystatin-A	CSTA	1.34312	3.23656e-05	0.527825	1.96678e-06
P31151	Protein S100-A7	S100A7	1.3072	0.000170103	1.56045	6.40898e-08
P06727	Apolipoprotein A-IV	APOA4	1.29665	3.50876e-05	1.90942	3.57134e-08
Q02747	Guanylin	GUCA2A	1.29461	0.0122506	3.68857	4.00118e-07
Q9Y279	V-set and immunoglobulin domain-containing protein 4	VSIG4	1.29047	0.0330045	2.26785	0.00046924
P62328	Thymosin beta-4	TMSB4X	1.27369	0.00378146	2.17228	4.06514e-06
P02144	Myoglobin	MB	1.27078	0.00527047	1.96936	4.19614e-06
P05089	Arginase-1	ARG1	1.25149	0.0341378	0.603001	0.00189969
P15090	Fatty acid-binding protein, adipocyte	FABP4	1.24291	0.000425697	1.59761	1.72947e-05
P02656	Apolipoprotein C-III	APOC3	1.23951	0.000494464	1.54179	4.00582e-06
P62805	Histone H4	HIST1H4A	1.22354	0.0104739	1.55853	0.000121342
P61626	Lysozyme C	LYZ	1.20731	0.0543046	2.16638	5.92294e-05
P02760	Protein AMBP	AMBP	1.18521	0.05671	2.21492	1.7322e-07
Q86VB7	Scavenger receptor cysteine-rich type 1 protein M130	CD163	1.15393	0.0182134	1.94757	2.60431e-06
P02747	Complement C1q subcomponent subunit C	C1QC	1.14974	0.149916	1.52157	1.99383e-05
A0A075B6I0	Protein IGLV8-61 (Fragment)	IGLV8-61	1.14717	0.00453382	0.615297	1.56014e-05
Q9NP84	Tumor necrosis factor receptor superfamily member 12A	TNFRSF12A	1.14368	0.0352737	2.12848	1.07493e-06
P55058	Phospholipid transfer protein	PLTP	1.12262	0.0380602	1.60061	6.39509e-06
P43652	Afamin	AFM	1.11562	0.00167373	0.655889	1.69052e-07
P08246	Neutrophil elastase	ELANE	1.11014	0.308094	3.97239	2.40013e-05
P15924	Desmoplakin	DSP	1.1012	0.0250611	0.580948	6.92046e-05
P14923	Junction plakoglobin	JUP	1.09423	0.186262	0.469764	0.00123786
P20774	Mimecan	OGN	1.0866	0.275879	2.35094	2.28784e-06
P0C0L4	Complement C4-A	C4A	1.07308	0.0138694	1.59836	2.11074e-06
P52566	Rho GDP-dissociation inhibitor 2	ARHGDIB	1.07093	0.0687825	3.11595	1.96387e-08
P02753	Retinol-binding protein 4	RBP4	1.05318	0.0363428	2.03606	6.66581e-10
P02671	Fibrinogen alpha chain	FGA	1.04028	0.119214	2.21436	3.16063e-08
P06702	Protein S100-A9	S100A9	1.03024	0.355823	3.02921	5.19062e-08
Q15828	Cystatin-M	CST6	1.02922	0.21144	2.91014	1.88456e-08
Q9NQ38	Serine protease inhibitor Kazal-type 5	SPINK5	1.0087	0.470798	2.47623	3.85938e-05
P02788	Lactotransferrin	LTF	1.00291	0.472948	1.62475	2.56305e-05
P18065	Insulin-like growth factor-binding protein 2	IGFBP2	1.00062	0.4934	1.53979	9.68182e-06
P20930	Filaggrin	FLG	0.996874	0.486926	0.568322	0.00202434
P80188	Neutrophil gelatinase-associated lipocalin	LCN2	0.995426	0.466825	2.0663	3.23877e-07
P40925	Malate dehydrogenase, cytoplasmic	MDH1	0.98114	0.373247	0.662783	0.000276848
P31146	Coronin-1A	CORO1A	0.960122	0.320496	2.73907	1.44566e-05
P11684	Uteroglobin	SCGB1A1	0.959597	0.069155	3.90956	1.38817e-08
P05164	Myeloperoxidase	MPO	0.95253	0.256211	3.21836	1.55963e-06
P10645	Chromogranin-A	CHGA	0.948301	0.083889	1.7397	2.33831e-06
P80511	Protein S100-A12	S100A12	0.938438	0.139702	5.61974	1.42554e-08
P05109	Protein S100-A8	S100A8	0.921942	0.101199	3.77743	2.7179e-09
Q02413	Desmoglein-1	DSG1	0.881784	0.180095	0.611603	6.87566e-05
P12111	Collagen alpha-3(VI) chain	COL6A3	0.855431	0.0948483	2.11696	0.000163133
P36222	Chitinase-3-like protein 1	CHI3L1	0.845008	0.0259807	2.83335	1.43284e-07
P20849	Collagen alpha-1(IX) chain	COL9A1	0.823597	0.000125952	0.658087	1.739e-06
Q92765	Secreted frizzled-related protein 3	FRZB	0.801795	0.000298064	1.63883	4.87315e-06
P07602	Prosaposin	PSAP	0.794278	0.00108396	0.598614	7.403e-05

## Sheet: 3-4
Supplementary Table 3-4 Final list for validation experiments
Acession #	Protein name	Gene name
Q9Y279	V-set and immunoglobulin domain-containing protein 4	VSIG4
Q9NQ38	Serine protease inhibitor Kazal-type 5	SPINK5
Q15828	Cystatin-M	CST6
Q02747	Guanylin	GUCA2A
Q02413	Desmoglein-1	DSG1
P98155	Very low-density lipoprotein receptor	VLDLR
P69905	Hemoglobin subunit alpha	HBA1
P68871	Hemoglobin subunit beta	HBB
P62993	Growth factor receptor-bound protein 2	GRB2
P55058	Phospholipid transfer protein	PLTP
P52566	Rho GDP-dissociation inhibitor 2	ARHGDIB
P43320	Beta-crystallin B2	CRYBB2
P41222	Prostaglandin-H2 D-isomerase	PTGDS
P40925	Malate dehydrogenase, cytoplasmic	MDH1
P36222	Chitinase-3-like protein 1	CHI3L1
P32119	Peroxiredoxin-2	PRDX2
P31151	Protein S100-A7	S100A7
P31146	Coronin-1A	CORO1A
P25445	Tumor necrosis factor receptor superfamily member 6	FAS
P22914	Gamma-crystallin S	CRYGS
P22792	Carboxypeptidase N subunit 2	CPN2
P15090	Fatty acid-binding protein, adipocyte	FABP4
P13987	CD59 glycoprotein	CD59
P07320	Gamma-crystallin D	CRYGD
P07315	Gamma-crystallin C	CRYGC
P07148	Fatty acid-binding protein, liver	FABP1
P06733	Alpha-enolase	ENO1
P06702	Protein S100-A9	S100A9
P05813	Beta-crystallin A3	CRYBA1
P05408	Neuroendocrine protein 7B2	SCG5
P05089	Arginase-1	ARG1
P04275	von Willebrand factor	VWF
P04114	Apolipoprotein B-100	APOB
P04040	Catalase	CAT
P02787	Serotransferrin	TF
P02760	Protein AMBP	AMBP
P02753	Retinol-binding protein 4	RBP4
P02751	Fibronectin	FN1
P02656	Apolipoprotein C-III	APOC3
P02511	Alpha-crystallin B chain	CRYAB
P02489	Alpha-crystallin A chain	CRYAA
P02144	Myoglobin	MB
P02042	Hemoglobin subunit delta	HBD
P01871	Immunoglobulin heavy constant mu	IGHM
P01040	Cystatin-A	CSTA
P01034	Cystatin-C	CST3
P00995	Serine protease inhibitor Kazal-type 1	SPINK1
P00918	Carbonic anhydrase 2	CA2
P00915	Carbonic anhydrase 1	CA1
