# Supplementary material for: Proteomic Analysis of Aqueous Humor Identified Clinically Relevant Molecular Targets for Neovascular Complications in Diabetic Retinopathy
Source: Mol Cell Proteomics. 2025 Mar 19;24(4):100953. doi: 10.1016/j.mcpro.2025.100953 (PMC12131854; doi:10.1016/j.mcpro.2025.100953)
Supplement: Revised Supplementary Table 4 [file mmc4.xlsx]

## Sheet: Supplementary Table 4-1
Supplementary Table 4-1. Transition list to optimize dMRM
Peptide	Protein	Product ion	Precursor Ion	Product Ion	Dwell	Fragmentor	Collision Energy	Cell Accelerator Voltage	Polarity
VPGDVSLQLSTLEMDDR	Q9Y279	2y16-2	937.96	888.43	10	125	34.2	5	Positive
VPGDVSLQLSTLEMDDR	Q9Y279	2y2-1	937.96	290.15	10	125	34.2	5	Positive
VPGDVSLQLSTLEMDDR	Q9Y279	2y8-1	937.96	966.42	10	125	34.2	5	Positive
VPGDVSLQLSTLEMDDR	Q9Y279	2y9-1	937.96	1079.5	10	125	34.2	5	Positive
GQVGSEQHSDIVK	Q9Y279	3y11-2	461.9	599.81	10	125	11.8	5	Positive
GQVGSEQHSDIVK	Q9Y279	3y5-1	461.9	561.32	10	125	11.8	5	Positive
GQVGSEQHSDIVK	Q9Y279	3y3-1	461.9	359.27	10	125	11.8	5	Positive
GQVGSEQHSDIVK	Q9Y279	3y8-1	461.9	955.48	10	125	11.8	5	Positive
LLDTVPLDYEFLATEGK	Q9Y279	2y12-1	962.5	1382.68	10	125	34.9	5	Positive
LLDTVPLDYEFLATEGK	Q9Y279	2y12-2	962.5	691.85	10	125	34.9	5	Positive
LLDTVPLDYEFLATEGK	Q9Y279	2y4-2	962.5	217.62	10	125	34.9	5	Positive
LLDTVPLDYEFLATEGK	Q9Y279	2y5-1	962.5	505.26	10	125	34.9	5	Positive
GSDPVTIFLR	Q9Y279	2y5-1	552.81	649.404	10	125	22.9	5	Positive
GSDPVTIFLR	Q9Y279	2y7-1	552.81	845.525	10	125	22.9	5	Positive
GSDPVTIFLR	Q9Y279	2y7-2	552.81	423.266	10	125	22.9	5	Positive
GSDPVTIFLR	Q9Y279	2y6-1	552.81	748.472	10	125	22.9	5	Positive
FFQSLDGIMFINK	Q9NQ38	2y2-1	780.4	261.16	10	125	29.6	5	Positive
FFQSLDGIMFINK	Q9NQ38	2y3-1	780.4	374.24	10	125	29.6	5	Positive
FFQSLDGIMFINK	Q9NQ38	2y5-1	780.4	652.35	10	125	29.6	5	Positive
FFQSLDGIMFINK	Q9NQ38	2y4-1	780.4	521.31	10	125	29.6	5	Positive
AVFLTEALER	Q9NQ38	2y6-1	574.82	718.37	10	125	23.6	5	Positive
AVFLTEALER	Q9NQ38	2y7-1	574.82	831.46	10	125	23.6	5	Positive
AVFLTEALER	Q9NQ38	2y4-1	574.82	488.28	10	125	23.6	5	Positive
AVFLTEALER	Q9NQ38	2y8-1	574.82	978.53	10	125	23.6	5	Positive
ENDPIQGPDGK	Q9NQ38	2y5-1	585.28	473.24	10	125	23.9	5	Positive
ENDPIQGPDGK	Q9NQ38	2y8-1	585.28	811.43	10	125	23.9	5	Positive
ENDPIQGPDGK	Q9NQ38	2y2-1	585.28	204.13	10	125	23.9	5	Positive
ENDPIQGPDGK	Q9NQ38	2y9-1	585.28	926.46	10	125	23.9	5	Positive
ENDPIEGLDGK	Q9NQ38	2y8-1	593.78	828.45	10	125	24.1	5	Positive
ENDPIEGLDGK	Q9NQ38	2y2-1	593.78	204.13	10	125	24.1	5	Positive
ENDPIEGLDGK	Q9NQ38	2y6-1	593.78	618.31	10	125	24.1	5	Positive
ENDPIEGLDGK	Q9NQ38	2y5-1	593.78	489.27	10	125	24.1	5	Positive
DLSPDDPQVQK	Q15828	2y5-1	621.3	599.35	10	125	24.9	5	Positive
DLSPDDPQVQK	Q15828	2y8-2	621.3	463.73	10	125	24.9	5	Positive
DLSPDDPQVQK	Q15828	2y8-1	621.3	926.46	10	125	24.9	5	Positive
DLSPDDPQVQK	Q15828	2y7-1	621.3	829.41	10	125	24.9	5	Positive
AQSQLVAGIK	Q15828	2y4-1	507.8	388.26	10	125	21.6	5	Positive
AQSQLVAGIK	Q15828	2y8-1	507.8	815.5	10	125	21.6	5	Positive
AQSQLVAGIK	Q15828	2y3-1	507.8	317.22	10	125	21.6	5	Positive
AQSQLVAGIK	Q15828	2y5-1	507.8	487.32	10	125	21.6	5	Positive
AAQAAVASYNMGSNSIYYFR	Q15828	3y4-3	728.68	216.777	10	125	21.4	5	Positive
AAQAAVASYNMGSNSIYYFR	Q15828	3y4-1	728.68	648.315	10	125	21.4	5	Positive
AAQAAVASYNMGSNSIYYFR	Q15828	3y10-3	728.68	413.194	10	125	21.4	5	Positive
AAQAAVASYNMGSNSIYYFR	Q15828	3y5-1	728.68	761.399	10	125	21.4	5	Positive
DLQEPQEPR	Q02747	2y5-1	556.27	626.33	10	125	23	5	Positive
DLQEPQEPR	Q02747	2y3-2	556.27	201.11	10	125	23	5	Positive
DLQEPQEPR	Q02747	2y6-1	556.27	755.37	10	125	23	5	Positive
DLQEPQEPR	Q02747	2y7-1	556.27	883.43	10	125	23	5	Positive
EPNAQEILQR	Q02747	2y5-1	599.32	658.39	10	125	24.3	5	Positive
EPNAQEILQR	Q02747	2y3-1	599.32	416.26	10	125	24.3	5	Positive
EPNAQEILQR	Q02747	2y6-1	599.32	786.45	10	125	24.3	5	Positive
EPNAQEILQR	Q02747	2y2-1	599.32	303.18	10	125	24.3	5	Positive
VTVQDGNFSFSLESVK	Q02747	2y8-1	878.94	896.472	10	125	32.5	5	Positive
VTVQDGNFSFSLESVK	Q02747	2y12-1	878.94	1329.63	10	125	32.5	5	Positive
VTVQDGNFSFSLESVK	Q02747	2y6-1	878.94	662.372	10	125	32.5	5	Positive
VTVQDGNFSFSLESVK	Q02747	2y4-1	878.94	462.256	10	125	32.5	5	Positive
YVMGNNPADLLAVDSR	Q02413	2y10-1	867.93	1056.57	10	125	32.2	5	Positive
YVMGNNPADLLAVDSR	Q02413	2y2-1	867.93	262.15	10	125	32.2	5	Positive
YVMGNNPADLLAVDSR	Q02413	2y3-1	867.93	377.18	10	125	32.2	5	Positive
YVMGNNPADLLAVDSR	Q02413	2y5-1	867.93	547.28	10	125	32.2	5	Positive
TGEINITSIVDR	Q02413	2y6-1	659.35	690.38	10	125	26	5	Positive
TGEINITSIVDR	Q02413	2y8-1	659.35	917.51	10	125	26	5	Positive
TGEINITSIVDR	Q02413	2y5-1	659.35	589.33	10	125	26	5	Positive
TGEINITSIVDR	Q02413	2y7-1	659.35	803.46	10	125	26	5	Positive
ESSNVVVTER	Q02413	2y4-1	560.29	504.28	10	125	23.1	5	Positive
ESSNVVVTER	Q02413	2y5-1	560.29	603.35	10	125	23.1	5	Positive
ESSNVVVTER	Q02413	2y3-1	560.29	405.21	10	125	23.1	5	Positive
ESSNVVVTER	Q02413	2y6-1	560.29	702.41	10	125	23.1	5	Positive
SSSDHHFNQTIGSASPSTAR	Q02413	4y5-2	522.49	266.15	10	125	14	5	Positive
SSSDHHFNQTIGSASPSTAR	Q02413	4y5-1	522.49	531.29	10	125	14	5	Positive
SSSDHHFNQTIGSASPSTAR	Q02413	4y4-1	522.49	434.24	10	125	14	5	Positive
SSSDHHFNQTIGSASPSTAR	Q02413	4y6-1	522.49	618.32	10	125	14	5	Positive
NTVALDADIAAQK	P98155	2y4-1	665.35	417.25	10	125	26.2	5	Positive
NTVALDADIAAQK	P98155	2y3-1	665.35	346.21	10	125	26.2	5	Positive
NTVALDADIAAQK	P98155	2y8-1	665.35	831.42	10	125	26.2	5	Positive
NTVALDADIAAQK	P98155	2y9-1	665.35	944.51	10	125	26.2	5	Positive
SMNFDNPVYLK	P98155	2y5-1	664.32	619.38	10	125	26.2	5	Positive
SMNFDNPVYLK	P98155	2y7-1	664.32	848.45	10	125	26.2	5	Positive
SMNFDNPVYLK	P98155	2y3-1	664.32	423.26	10	125	26.2	5	Positive
SMNFDNPVYLK	P98155	2y2-1	664.32	260.2	10	125	26.2	5	Positive
TIYWTDAASK	P98155	2y6-1	578.29	592.29	10	125	23.7	5	Positive
TIYWTDAASK	P98155	2y8-1	578.29	941.44	10	125	23.7	5	Positive
TIYWTDAASK	P98155	2y4-1	578.29	376.22	10	125	23.7	5	Positive
TIYWTDAASK	P98155	2y7-1	578.29	778.37	10	125	23.7	5	Positive
HSASVGHTYPAISVVSTDDDLA	P98155	3y2-1	748.03	203.14	10	125	22.1	5	Positive
HSASVGHTYPAISVVSTDDDLA	P98155	3y7-1	748.03	736.3	10	125	22.1	5	Positive
HSASVGHTYPAISVVSTDDDLA	P98155	3y8-1	748.03	835.37	10	125	22.1	5	Positive
VGAHAGEYGAEALER	P69905	3y4-1	510.58	488.28	10	125	13.6	5	Positive
VGAHAGEYGAEALER	P69905	3y5-1	510.58	617.33	10	125	13.6	5	Positive
VGAHAGEYGAEALER	P69905	3y3-1	510.58	417.25	10	125	13.6	5	Positive
VGAHAGEYGAEALER	P69905	3y7-1	510.58	745.38	10	125	13.6	5	Positive
FLASVSTVLTSK	P69905	2y10-1	626.86	992.56	10	125	25.1	5	Positive
FLASVSTVLTSK	P69905	2y7-1	626.86	735.43	10	125	25.1	5	Positive
FLASVSTVLTSK	P69905	2y2-1	626.86	234.15	10	125	25.1	5	Positive
FLASVSTVLTSK	P69905	2y9-1	626.86	921.53	10	125	25.1	5	Positive
MFLSFPTTK	P69905	2y4-1	536.28	446.26	10	125	22.4	5	Positive
MFLSFPTTK	P69905	2y7-1	536.28	793.45	10	125	22.4	5	Positive
MFLSFPTTK	P69905	2y6-1	536.28	680.36	10	125	22.4	5	Positive
MFLSFPTTK	P69905	2y2-1	536.28	248.16	10	125	22.4	5	Positive
TYFPHFDLSHGSAQVK	P69905	4y12-3	459.23	442.56	10	125	11.7	5	Positive
TYFPHFDLSHGSAQVK	P69905	4y13-3	459.23	474.91	10	125	11.7	5	Positive
TYFPHFDLSHGSAQVK	P69905	4y6-1	459.23	589.33	10	125	11.7	5	Positive
TYFPHFDLSHGSAQVK	P69905	4y13-2	459.23	711.86	10	125	11.7	5	Positive
VNVDEVGGEALGR	P68871	2y7-1	657.84	659.35	10	125	26	5	Positive
VNVDEVGGEALGR	P68871	2y8-1	657.84	758.42	10	125	26	5	Positive
VNVDEVGGEALGR	P68871	2y10-1	657.84	1002.49	10	125	26	5	Positive
VNVDEVGGEALGR	P68871	2y9-1	657.84	887.46	10	125	26	5	Positive
EFTPPVQAAYQK	P68871	2y9-2	689.85	501.27	10	125	26.9	5	Positive
EFTPPVQAAYQK	P68871	2y9-1	689.85	1001.54	10	125	26.9	5	Positive
EFTPPVQAAYQK	P68871	2y8-1	689.85	904.49	10	125	26.9	5	Positive
EFTPPVQAAYQK	P68871	2y8-2	689.85	452.75	10	125	26.9	5	Positive
FFESFGDLSTPDAVMGNPK	P68871	2y9-1	1029.98	928.46	10	125	36.9	5	Positive
FFESFGDLSTPDAVMGNPK	P68871	2y11-1	1029.98	1116.54	10	125	36.9	5	Positive
FFESFGDLSTPDAVMGNPK	P68871	2y5-1	1029.98	546.27	10	125	36.9	5	Positive
FFESFGDLSTPDAVMGNPK	P68871	2y12-1	1029.98	1229.62	10	125	36.9	5	Positive
SAVTALWGK	P68871	2y3-1	466.76	390.21	10	125	20.4	5	Positive
SAVTALWGK	P68871	2y6-1	466.76	675.38	10	125	20.4	5	Positive
SAVTALWGK	P68871	2y5-1	466.76	574.34	10	125	20.4	5	Positive
SAVTALWGK	P68871	2y2-1	466.76	204.13	10	125	20.4	5	Positive
FNSLNELVDYHR	P62993	3y5-1	502.92	689.34	10	125	13.3	5	Positive
FNSLNELVDYHR	P62993	3y4-1	502.92	590.27	10	125	13.3	5	Positive
FNSLNELVDYHR	P62993	3y10-2	502.92	623.32	10	125	13.3	5	Positive
FNSLNELVDYHR	P62993	3y6-1	502.92	802.42	10	125	13.3	5	Positive
ESESAPGDFSLSVK	P62993	2y9-1	726.85	949.5	10	125	28	5	Positive
ESESAPGDFSLSVK	P62993	2y9-2	726.85	475.25	10	125	28	5	Positive
ESESAPGDFSLSVK	P62993	2y11-1	726.85	1107.57	10	125	28	5	Positive
ESESAPGDFSLSVK	P62993	2y10-1	726.85	1020.54	10	125	28	5	Positive
FGNDVQHFK	P62993	3y2-1	364.51	294.182	10	125	8.3	5	Positive
FGNDVQHFK	P62993	3y7-2	364.51	444.223	10	125	8.3	5	Positive
FGNDVQHFK	P62993	3y6-1	364.51	773.395	10	125	8.3	5	Positive
FGNDVQHFK	P62993	3y5-2	364.51	329.688	10	125	8.3	5	Positive
YFLWVVK	P62993	2y5-1	477.78	644.41	10	125	20.7	5	Positive
YFLWVVK	P62993	2y6-1	477.78	791.48	10	125	20.7	5	Positive
YFLWVVK	P62993	2y4-1	477.78	531.33	10	125	20.7	5	Positive
YFLWVVK	P62993	2y2-1	477.78	246.18	10	125	20.7	5	Positive
EGHFYYNISEVK	P55058	3y4-1	495.91	462.26	10	125	13.1	5	Positive
EGHFYYNISEVK	P55058	3y2-1	495.91	246.18	10	125	13.1	5	Positive
EGHFYYNISEVK	P55058	3y5-1	495.91	575.34	10	125	13.1	5	Positive
EGHFYYNISEVK	P55058	3y6-1	495.91	689.38	10	125	13.1	5	Positive
IYSNHSALESLALIPLQAPLK	P55058	3y7-1	760.1	766.48	10	125	22.6	5	Positive
IYSNHSALESLALIPLQAPLK	P55058	3y7-2	760.1	383.75	10	125	22.6	5	Positive
IYSNHSALESLALIPLQAPLK	P55058	3y8-1	760.1	879.57	10	125	22.6	5	Positive
IYSNHSALESLALIPLQAPLK	P55058	3y9-1	760.1	992.65	10	125	22.6	5	Positive
FLEQELETITIPDLR	P55058	3y4-1	606.33	500.28	10	125	17	5	Positive
FLEQELETITIPDLR	P55058	3y6-1	606.33	714.41	10	125	17	5	Positive
FLEQELETITIPDLR	P55058	3y2-1	606.33	288.2	10	125	17	5	Positive
FLEQELETITIPDLR	P55058	3y4-2	606.33	250.65	10	125	17	5	Positive
AVEPQLQEEER	P55058	2y8-2	664.33	514.75	10	125	26.2	5	Positive
AVEPQLQEEER	P55058	2y8-1	664.33	1028.5	10	125	26.2	5	Positive
AVEPQLQEEER	P55058	2y6-1	664.33	803.39	10	125	26.2	5	Positive
AVEPQLQEEER	P55058	2y5-1	664.33	690.31	10	125	26.2	5	Positive
TLLGDGPVVTDPK	P52566	2y2-1	656.36	244.17	10	125	26	5	Positive
TLLGDGPVVTDPK	P52566	2y10-1	656.36	984.5	10	125	26	5	Positive
TLLGDGPVVTDPK	P52566	2y8-1	656.36	812.45	10	125	26	5	Positive
TLLGDGPVVTDPK	P52566	2y11-1	656.36	1097.58	10	125	26	5	Positive
APEPHVEEDDDDELDSK	P52566	3y2-1	647.27	234.15	10	125	18.5	5	Positive
APEPHVEEDDDDELDSK	P52566	3y7-1	647.27	821.35	10	125	18.5	5	Positive
APEPHVEEDDDDELDSK	P52566	3y16-2	647.27	934.89	10	125	18.5	5	Positive
APEPHVEEDDDDELDSK	P52566	3y15-2	647.27	886.36	10	125	18.5	5	Positive
APNVVVTR	P52566	2y4-1	428.26	474.3	10	125	19.3	5	Positive
APNVVVTR	P52566	2y6-1	428.26	687.42	10	125	19.3	5	Positive
APNVVVTR	P52566	2y3-1	428.26	375.24	10	125	19.3	5	Positive
APNVVVTR	P52566	2y5-1	428.26	573.37	10	125	19.3	5	Positive
VQSGTWVGYQYPGYR	P43320	2y8-1	880.92	1003.46	10	125	32.5	5	Positive
VQSGTWVGYQYPGYR	P43320	2y4-1	880.92	492.26	10	125	32.5	5	Positive
VQSGTWVGYQYPGYR	P43320	2y9-1	880.92	1102.53	10	125	32.5	5	Positive
VQSGTWVGYQYPGYR	P43320	2y13-1	880.92	1533.71	10	125	32.5	5	Positive
DSSDFGAPHPQVQSVR	P43320	3y5-1	576.28	588.35	10	125	15.9	5	Positive
DSSDFGAPHPQVQSVR	P43320	3y12-2	576.28	661.85	10	125	15.9	5	Positive
DSSDFGAPHPQVQSVR	P43320	3y14-2	576.28	762.88	10	125	15.9	5	Positive
DSSDFGAPHPQVQSVR	P43320	3y13-2	576.28	719.37	10	125	15.9	5	Positive
GLQYLLEK	P43320	2y3-1	482.28	389.24	10	125	20.9	5	Positive
GLQYLLEK	P43320	2y2-1	482.28	276.16	10	125	20.9	5	Positive
GLQYLLEK	P43320	2y4-1	482.28	502.32	10	125	20.9	5	Positive
GLQYLLEK	P43320	2y6-1	482.28	793.45	10	125	20.9	5	Positive
TMLLQPAGSLGSYSYR	P41222	2y11-1	872.44	1157.56	10	125	32.3	5	Positive
TMLLQPAGSLGSYSYR	P41222	2y12-1	872.44	1285.62	10	125	32.3	5	Positive
TMLLQPAGSLGSYSYR	P41222	2y11-2	872.44	579.28	10	125	32.3	5	Positive
TMLLQPAGSLGSYSYR	P41222	2y6-1	872.44	732.33	10	125	32.3	5	Positive
AQGFTEDTIVFLPQTDK	P41222	2y5-1	955.48	588.3	10	125	34.7	5	Positive
AQGFTEDTIVFLPQTDK	P41222	2y6-1	955.48	701.38	10	125	34.7	5	Positive
AQGFTEDTIVFLPQTDK	P41222	2y7-1	955.48	848.45	10	125	34.7	5	Positive
AQGFTEDTIVFLPQTDK	P41222	2y8-1	955.48	947.52	10	125	34.7	5	Positive
SVVAPATDGGLNLTSTFLR	P41222	2y16-2	960.02	817.43	10	125	34.8	5	Positive
SVVAPATDGGLNLTSTFLR	P41222	2y15-1	960.02	1562.82	10	125	34.8	5	Positive
SVVAPATDGGLNLTSTFLR	P41222	2y8-1	960.02	951.53	10	125	34.8	5	Positive
SVVAPATDGGLNLTSTFLR	P41222	2y11-1	960.02	1178.65	10	125	34.8	5	Positive
WFSAGLASNSSWLR	P41222	2y12-1	791.39	1248.63	10	125	29.9	5	Positive
WFSAGLASNSSWLR	P41222	2y8-1	791.39	920.46	10	125	29.9	5	Positive
WFSAGLASNSSWLR	P41222	2y7-1	791.39	849.42	10	125	29.9	5	Positive
WFSAGLASNSSWLR	P41222	2y10-1	791.39	1090.56	10	125	29.9	5	Positive
FVEGLPINDFSR	P40925	2y7-1	697.36	848.43	10	125	27.2	5	Positive
FVEGLPINDFSR	P40925	2y10-1	697.36	1147.57	10	125	27.2	5	Positive
FVEGLPINDFSR	P40925	2y7-2	697.36	424.72	10	125	27.2	5	Positive
FVEGLPINDFSR	P40925	2y3-1	697.36	409.22	10	125	27.2	5	Positive
GEFVTTVQQR	P40925	2y6-1	582.8	732.4	10	125	23.8	5	Positive
GEFVTTVQQR	P40925	2y5-1	582.8	631.35	10	125	23.8	5	Positive
GEFVTTVQQR	P40925	2y7-1	582.8	831.47	10	125	23.8	5	Positive
GEFVTTVQQR	P40925	2y4-1	582.8	530.31	10	125	23.8	5	Positive
LGVTANDVK	P40925	2y6-1	458.76	647.34	10	125	20.2	5	Positive
LGVTANDVK	P40925	2y2-1	458.76	246.18	10	125	20.2	5	Positive
LGVTANDVK	P40925	2y8-1	458.76	803.43	10	125	20.2	5	Positive
LGVTANDVK	P40925	2y5-1	458.76	546.29	10	125	20.2	5	Positive
ESAFEFLSSA	P40925	2y3-1	544.25	264.12	10	125	22.7	5	Positive
ESAFEFLSSA	P40925	2y4-1	544.25	377.2	10	125	22.7	5	Positive
ESAFEFLSSA	P40925	2y5-1	544.25	524.27	10	125	22.7	5	Positive
ESAFEFLSSA	P40925	2y6-1	544.25	653.31	10	125	22.7	5	Positive
ILGQQVPYATK	P36222	2y5-1	609.35	579.31	10	125	24.6	5	Positive
ILGQQVPYATK	P36222	2y9-1	609.35	991.52	10	125	24.6	5	Positive
ILGQQVPYATK	P36222	2y6-1	609.35	678.38	10	125	24.6	5	Positive
ILGQQVPYATK	P36222	2y2-1	609.35	248.16	10	125	24.6	5	Positive
THGFDGLDLAWLYPGR	P36222	3y4-1	606.64	492.26	10	125	17	5	Positive
THGFDGLDLAWLYPGR	P36222	3y5-1	606.64	605.34	10	125	17	5	Positive
THGFDGLDLAWLYPGR	P36222	3y6-1	606.64	791.42	10	125	17	5	Positive
THGFDGLDLAWLYPGR	P36222	3y3-1	606.64	329.19	10	125	17	5	Positive
TLLSVGGWNFGSQR	P36222	2y9-1	761.39	1008.47	10	125	29	5	Positive
TLLSVGGWNFGSQR	P36222	2y11-1	761.39	1194.57	10	125	29	5	Positive
TLLSVGGWNFGSQR	P36222	2y8-1	761.39	951.44	10	125	29	5	Positive
TLLSVGGWNFGSQR	P36222	2y10-1	761.39	1107.53	10	125	29	5	Positive
LVMGIPTFGR	P36222	2y5-1	545.81	577.31	10	125	22.7	5	Positive
LVMGIPTFGR	P36222	2y8-1	545.81	878.456	10	125	22.7	5	Positive
LVMGIPTFGR	P36222	2y7-1	545.81	747.415	10	125	22.7	5	Positive
LVMGIPTFGR	P36222	2y5-2	545.81	289.159	10	125	22.7	5	Positive
EGGLGPLNIPLLADVTR	P32119	2y8-1	867.99	884.52	10	125	32.2	5	Positive
EGGLGPLNIPLLADVTR	P32119	2y10-1	867.99	1111.65	10	125	32.2	5	Positive
EGGLGPLNIPLLADVTR	P32119	2y9-1	867.99	997.6	10	125	32.2	5	Positive
EGGLGPLNIPLLADVTR	P32119	2y5-1	867.99	561.3	10	125	32.2	5	Positive
ATAVVDGAFK	P32119	2y6-1	489.77	636.34	10	125	21.1	5	Positive
ATAVVDGAFK	P32119	2y2-1	489.77	294.18	10	125	21.1	5	Positive
ATAVVDGAFK	P32119	2y4-1	489.77	422.24	10	125	21.1	5	Positive
ATAVVDGAFK	P32119	2y7-1	489.77	735.4	10	125	21.1	5	Positive
TDEGIAYR	P32119	2y5-1	462.73	579.33	10	125	20.3	5	Positive
TDEGIAYR	P32119	2y3-1	462.73	409.22	10	125	20.3	5	Positive
TDEGIAYR	P32119	2y6-1	462.73	708.37	10	125	20.3	5	Positive
TDEGIAYR	P32119	2y7-1	462.73	823.39	10	125	20.3	5	Positive
LSEDYGVLK	P32119	2y2-1	512.27	260.2	10	125	21.7	5	Positive
LSEDYGVLK	P32119	2y8-1	512.27	910.45	10	125	21.7	5	Positive
LSEDYGVLK	P32119	2y7-1	512.27	823.42	10	125	21.7	5	Positive
LSEDYGVLK	P32119	2y5-1	512.27	579.35	10	125	21.7	5	Positive
GTNYLADVFEK	P31151	2y6-1	628.81	708.36	10	125	25.1	5	Positive
GTNYLADVFEK	P31151	2y7-1	628.81	821.44	10	125	25.1	5	Positive
GTNYLADVFEK	P31151	2y3-1	628.81	423.22	10	125	25.1	5	Positive
GTNYLADVFEK	P31151	2y2-1	628.81	276.16	10	125	25.1	5	Positive
IDFSEFLSLLGDIATDYHK	P31151	3y17-2	728.7	978.492	10	125	21.4	5	Positive
IDFSEFLSLLGDIATDYHK	P31151	3y9-1	728.7	1019.48	10	125	21.4	5	Positive
IDFSEFLSLLGDIATDYHK	P31151	3y18-2	728.7	1036.01	10	125	21.4	5	Positive
IDFSEFLSLLGDIATDYHK	P31151	3y14-2	728.7	796.92	10	125	21.4	5	Positive
SIIGMIDMFHK	P31151	3y5-1	431.22	677.31	10	125	10.7	5	Positive
SIIGMIDMFHK	P31151	3y6-1	431.22	790.39	10	125	10.7	5	Positive
SIIGMIDMFHK	P31151	3y8-2	431.22	489.73	10	125	10.7	5	Positive
SIIGMIDMFHK	P31151	3y9-2	431.22	546.27	10	125	10.7	5	Positive
DAGPLLISLK	P31146	2y4-1	513.81	460.31	10	125	21.8	5	Positive
DAGPLLISLK	P31146	2y7-2	513.81	392.27	10	125	21.8	5	Positive
DAGPLLISLK	P31146	2y8-1	513.81	840.56	10	125	21.8	5	Positive
DAGPLLISLK	P31146	2y5-1	513.81	573.4	10	125	21.8	5	Positive
AAPEASGTPSSDAVSR	P31146	2y14-2	751.86	680.821	10	125	28.7	5	Positive
AAPEASGTPSSDAVSR	P31146	2y8-1	751.86	818.401	10	125	28.7	5	Positive
AAPEASGTPSSDAVSR	P31146	2y4-1	751.86	432.257	10	125	28.7	5	Positive
AAPEASGTPSSDAVSR	P31146	2y11-1	751.86	1063.5	10	125	28.7	5	Positive
LEETVQAK	P31146	2y6-1	459.25	675.37	10	125	20.2	5	Positive
LEETVQAK	P31146	2y5-1	459.25	546.33	10	125	20.2	5	Positive
LEETVQAK	P31146	2y2-1	459.25	218.15	10	125	20.2	5	Positive
LEETVQAK	P31146	2y7-1	459.25	804.41	10	125	20.2	5	Positive
DGYVPPK	P31146	2y3-1	388.2	341.219	10	125	18.1	5	Positive
DGYVPPK	P31146	2y2-1	388.2	244.166	10	125	18.1	5	Positive
DGYVPPK	P31146	2y4-1	388.2	440.287	10	125	18.1	5	Positive
DGYVPPK	P31146	2y6-1	388.2	660.37	10	125	18.1	5	Positive
ENQGSHESPTLNPETVAINLSDVDLSK	P25445	3y7-1	965.47	763.38	10	125	30	5	Positive
ENQGSHESPTLNPETVAINLSDVDLSK	P25445	3y15-2	965.47	800.93	10	125	30	5	Positive
ENQGSHESPTLNPETVAINLSDVDLSK	P25445	3y11-1	965.47	1174.63	10	125	30	5	Positive
ENQGSHESPTLNPETVAINLSDVDLSK	P25445	3y10-1	965.47	1103.59	10	125	30	5	Positive
NEIQSLV	P25445	1y4-1	802.43	446.26	10	125	30.2	5	Positive
NEIQSLV	P25445	1y5-1	802.43	559.35	10	125	30.2	5	Positive
NEIQSLV	P25445	1y3-1	802.43	318.2	10	125	30.2	5	Positive
NEIQSLV	P25445	1y2-1	802.43	231.17	10	125	30.2	5	Positive
IQTIILK	P25445	2y2-1	414.78	260.2	10	125	18.9	5	Positive
IQTIILK	P25445	2y5-1	414.78	587.41	10	125	18.9	5	Positive
IQTIILK	P25445	2y3-1	414.78	373.28	10	125	18.9	5	Positive
IQTIILK	P25445	2y6-1	414.78	715.47	10	125	18.9	5	Positive
NGVNEAK	P25445	2y4-1	366.19	461.24	10	125	17.4	5	Positive
NGVNEAK	P25445	2y6-1	366.19	617.33	10	125	17.4	5	Positive
NGVNEAK	P25445	2y5-1	366.19	560.3	10	125	17.4	5	Positive
NGVNEAK	P25445	2y2-1	366.19	218.15	10	125	17.4	5	Positive
AVHLPSGGQYK	P22914	3y5-1	386.21	552.28	10	125	9.1	5	Positive
AVHLPSGGQYK	P22914	3y6-1	386.21	639.31	10	125	9.1	5	Positive
AVHLPSGGQYK	P22914	3y4-1	386.21	495.26	10	125	9.1	5	Positive
AVHLPSGGQYK	P22914	3y7-1	386.21	736.36	10	125	9.1	5	Positive
WMGLNDR	P22914	2y5-1	446.21	574.29	10	125	19.8	5	Positive
WMGLNDR	P22914	2y6-1	446.21	705.34	10	125	19.8	5	Positive
WMGLNDR	P22914	2y2-1	446.21	290.15	10	125	19.8	5	Positive
WMGLNDR	P22914	2y3-1	446.21	404.19	10	125	19.8	5	Positive
VEGGTWAVYER	P22914	2y9-1	633.81	1038.5	10	125	25.3	5	Positive
VEGGTWAVYER	P22914	2y3-1	633.81	467.225	10	125	25.3	5	Positive
VEGGTWAVYER	P22914	2y6-1	633.81	823.41	10	125	25.3	5	Positive
VEGGTWAVYER	P22914	2y4-1	633.81	566.293	10	125	25.3	5	Positive
LSNNALSGLPQGVFGK	P22792	2y7-1	801.44	732.4	10	125	30.2	5	Positive
LSNNALSGLPQGVFGK	P22792	2y3-1	801.44	351.2	10	125	30.2	5	Positive
LSNNALSGLPQGVFGK	P22792	2y10-1	801.44	989.54	10	125	30.2	5	Positive
LSNNALSGLPQGVFGK	P22792	2y9-1	801.44	902.51	10	125	30.2	5	Positive
GQVVPALNEK	P22792	2y6-1	527.8	671.37	10	125	22.2	5	Positive
GQVVPALNEK	P22792	2y7-1	527.8	770.44	10	125	22.2	5	Positive
GQVVPALNEK	P22792	2y3-1	527.8	390.2	10	125	22.2	5	Positive
GQVVPALNEK	P22792	2y4-1	527.8	503.28	10	125	22.2	5	Positive
AGGSWDLAVQER	P22792	2y7-1	644.82	830.44	10	125	25.6	5	Positive
AGGSWDLAVQER	P22792	2y5-1	644.82	602.33	10	125	25.6	5	Positive
AGGSWDLAVQER	P22792	2y6-1	644.82	715.41	10	125	25.6	5	Positive
AGGSWDLAVQER	P22792	2y4-1	644.82	531.29	10	125	25.6	5	Positive
DHLGFQVTWPDESK	P22792	3y5-1	553.6	575.27	10	125	15.1	5	Positive
DHLGFQVTWPDESK	P22792	3y6-1	553.6	761.35	10	125	15.1	5	Positive
DHLGFQVTWPDESK	P22792	3y5-2	553.6	288.14	10	125	15.1	5	Positive
DHLGFQVTWPDESK	P22792	3y7-1	553.6	862.39	10	125	15.1	5	Positive
STITLDGGVLVHVQK	P15090	3y12-2	522.97	633.365	10	125	14	5	Positive
STITLDGGVLVHVQK	P15090	3y13-2	522.97	689.907	10	125	14	5	Positive
STITLDGGVLVHVQK	P15090	3y11-2	522.97	582.841	10	125	14	5	Positive
STITLDGGVLVHVQK	P15090	3y6-1	522.97	723.452	10	125	14	5	Positive
NTEISFILGQEFDEVTADDR	P15090	2y12-1	1150.04	1381.59	10	125	40.4	5	Positive
NTEISFILGQEFDEVTADDR	P15090	2y5-1	1150.04	577.258	10	125	40.4	5	Positive
NTEISFILGQEFDEVTADDR	P15090	2y2-1	1150.04	290.146	10	125	40.4	5	Positive
NTEISFILGQEFDEVTADDR	P15090	2y7-1	1150.04	805.369	10	125	40.4	5	Positive
EVGVGFATR	P15090	2y5-1	468.25	551.29	10	125	20.4	5	Positive
EVGVGFATR	P15090	2y7-1	468.25	707.38	10	125	20.4	5	Positive
EVGVGFATR	P15090	2y3-1	468.25	347.2	10	125	20.4	5	Positive
EVGVGFATR	P15090	2y4-1	468.25	494.27	10	125	20.4	5	Positive
LVSSENFDDYMK	P15090	2y10-1	724.32	1235.49	10	125	27.9	5	Positive
LVSSENFDDYMK	P15090	2y4-1	724.32	556.24	10	125	27.9	5	Positive
LVSSENFDDYMK	P15090	2y5-1	724.32	671.27	10	125	27.9	5	Positive
LVSSENFDDYMK	P15090	2y7-1	724.32	932.38	10	125	27.9	5	Positive
AGLQVYNK	P13987	2y2-1	446.75	261.156	10	125	19.8	5	Positive
AGLQVYNK	P13987	2y4-1	446.75	523.288	10	125	19.8	5	Positive
AGLQVYNK	P13987	2y5-1	446.75	651.347	10	125	19.8	5	Positive
AGLQVYNK	P13987	2y7-1	446.75	821.452	10	125	19.8	5	Positive
TVLLLVTPFLAAAWSLHP	P13987	2y2-1	975.07	253.13	10	125	35.3	5	Positive
TVLLLVTPFLAAAWSLHP	P13987	2y4-1	975.07	453.25	10	125	35.3	5	Positive
TVLLLVTPFLAAAWSLHP	P13987	2y9-1	975.07	965.52	10	125	35.3	5	Positive
TVLLLVTPFLAAAWSLHP	P13987	2y11-1	975.07	1209.64	10	125	35.3	5	Positive
YQDWGATNAR	P07320	2y8-1	591.27	890.41	10	125	24	5	Positive
YQDWGATNAR	P07320	2y7-1	591.27	775.39	10	125	24	5	Positive
YQDWGATNAR	P07320	2y6-1	591.27	589.31	10	125	24	5	Positive
YQDWGATNAR	P07320	2y4-1	591.27	461.25	10	125	24	5	Positive
QYLLMPGDYR	P07320	2y2-1	628.31	338.18	10	125	25.1	5	Positive
QYLLMPGDYR	P07320	2y5-1	628.31	607.28	10	125	25.1	5	Positive
QYLLMPGDYR	P07320	2y6-1	628.31	738.32	10	125	25.1	5	Positive
QYLLMPGDYR	P07320	2y7-1	628.31	851.41	10	125	25.1	5	Positive
GDYADHQQWMGLSDSVR	P07320	3y7-1	655.62	733.384	10	125	18.8	5	Positive
GDYADHQQWMGLSDSVR	P07320	3y5-1	655.62	563.279	10	125	18.8	5	Positive
GDYADHQQWMGLSDSVR	P07320	3y8-1	655.62	864.425	10	125	18.8	5	Positive
GDYADHQQWMGLSDSVR	P07320	3y3-1	655.62	361.22	10	125	18.8	5	Positive
LIPHSGSHR	P07320	2y7-2	502.28	389.19	10	125	21.4	5	Positive
LIPHSGSHR	P07320	2y7-1	502.28	777.38	10	125	21.4	5	Positive
LIPHSGSHR	P07320	2y5-1	502.28	543.26	10	125	21.4	5	Positive
LIPHSGSHR	P07320	2y6-2	502.28	340.67	10	125	21.4	5	Positive
FHLSEIR	P07315	3y2-1	301.17	288.2	10	125	6	5	Positive
FHLSEIR	P07315	3y3-1	301.17	417.25	10	125	6	5	Positive
FHLSEIR	P07315	2y5-1	451.25	617.36	10	125	19.9	5	Positive
FHLSEIR	P07315	2y2-1	451.25	288.2	10	125	19.9	5	Positive
GEYPDYQQWMGLSDSIR	P07315	3y7-1	682.31	747.4	10	125	19.8	5	Positive
GEYPDYQQWMGLSDSIR	P07315	3y5-1	682.31	577.29	10	125	19.8	5	Positive
GEYPDYQQWMGLSDSIR	P07315	3y14-2	682.31	848.39	10	125	19.8	5	Positive
GEYPDYQQWMGLSDSIR	P07315	3y8-1	682.31	878.44	10	125	19.8	5	Positive
ITFYEDR	P07315	2y4-1	472.23	582.252	10	125	20.6	5	Positive
ITFYEDR	P07315	2y5-1	472.23	729.321	10	125	20.6	5	Positive
ITFYEDR	P07315	2y3-1	472.23	419.189	10	125	20.6	5	Positive
ITFYEDR	P07315	2y2-1	472.23	290.146	10	125	20.6	5	Positive
SVTELNGDIITNTMTLGDIVFK	P07148	2y12-1	1191.12	1339.69	10	125	41.6	5	Positive
SVTELNGDIITNTMTLGDIVFK	P07148	2y13-1	1191.12	1452.78	10	125	41.6	5	Positive
SVTELNGDIITNTMTLGDIVFK	P07148	2y2-1	1191.12	294.18	10	125	41.6	5	Positive
SVTELNGDIITNTMTLGDIVFK	P07148	2y6-1	1191.12	678.38	10	125	41.6	5	Positive
YQLQSQENFEAFMK	P07148	2y10-1	881.91	1230.55	10	125	32.6	5	Positive
YQLQSQENFEAFMK	P07148	3y4-1	588.28	496.26	10	125	16.4	5	Positive
YQLQSQENFEAFMK	P07148	3y6-1	588.28	772.37	10	125	16.4	5	Positive
YQLQSQENFEAFMK	P07148	3y7-1	588.28	886.41	10	125	16.4	5	Positive
AIGLPEELIQK	P07148	2y7-1	605.86	856.48	10	125	24.5	5	Positive
AIGLPEELIQK	P07148	2y7-2	605.86	428.74	10	125	24.5	5	Positive
AIGLPEELIQK	P07148	2y3-1	605.86	388.26	10	125	24.5	5	Positive
AIGLPEELIQK	P07148	2y9-1	605.86	1026.58	10	125	24.5	5	Positive
GVSEIVQNGK	P07148	2y5-1	515.78	545.3	10	125	21.8	5	Positive
GVSEIVQNGK	P07148	2y6-1	515.78	658.39	10	125	21.8	5	Positive
GVSEIVQNGK	P07148	2y3-1	515.78	318.18	10	125	21.8	5	Positive
GVSEIVQNGK	P07148	2y8-1	515.78	874.46	10	125	21.8	5	Positive
YISPDQLADLYK	P06733	2y10-1	713.37	1149.58	10	125	27.6	5	Positive
YISPDQLADLYK	P06733	2y9-2	713.37	531.78	10	125	27.6	5	Positive
YISPDQLADLYK	P06733	2y9-1	713.37	1062.55	10	125	27.6	5	Positive
YISPDQLADLYK	P06733	2y5-1	713.37	609.32	10	125	27.6	5	Positive
DATNVGDEGGFAPNILENK	P06733	3y7-2	654.31	414.24	10	125	18.8	5	Positive
DATNVGDEGGFAPNILENK	P06733	3y7-1	654.31	827.46	10	125	18.8	5	Positive
DATNVGDEGGFAPNILENK	P06733	3y2-1	654.31	261.16	10	125	18.8	5	Positive
DATNVGDEGGFAPNILENK	P06733	3y8-1	654.31	898.5	10	125	18.8	5	Positive
IGAEVYHNLK	P06733	3y9-2	381.88	515.77	10	125	8.9	5	Positive
IGAEVYHNLK	P06733	3y5-1	381.88	674.36	10	125	8.9	5	Positive
IGAEVYHNLK	P06733	3y4-1	381.88	511.3	10	125	8.9	5	Positive
IGAEVYHNLK	P06733	3y8-2	381.88	487.26	10	125	8.9	5	Positive
LMIEMDGTENK	P06733	2y4-2	640.8	246.13	10	125	25.5	5	Positive
LMIEMDGTENK	P06733	2y7-1	640.8	794.34	10	125	25.5	5	Positive
LMIEMDGTENK	P06733	2y8-1	640.8	923.38	10	125	25.5	5	Positive
LMIEMDGTENK	P06733	2y9-1	640.8	1036.46	10	125	25.5	5	Positive
LGHPDTLNQGEFK	P06702	3y4-1	485.91	480.25	10	125	12.7	5	Positive
LGHPDTLNQGEFK	P06702	3y6-1	485.91	722.35	10	125	12.7	5	Positive
LGHPDTLNQGEFK	P06702	3y2-1	485.91	294.18	10	125	12.7	5	Positive
LGHPDTLNQGEFK	P06702	3y5-1	485.91	608.3	10	125	12.7	5	Positive
VIEHIMEDLDTNADK	P06702	3y6-1	581.61	663.29	10	125	16.1	5	Positive
VIEHIMEDLDTNADK	P06702	3y5-1	581.61	548.27	10	125	16.1	5	Positive
VIEHIMEDLDTNADK	P06702	3y13-2	581.61	765.84	10	125	16.1	5	Positive
VIEHIMEDLDTNADK	P06702	3y7-1	581.61	776.38	10	125	16.1	5	Positive
LTWASHEK	P06702	2y5-1	486.25	571.28	10	125	21	5	Positive
LTWASHEK	P06702	2y6-1	486.25	757.36	10	125	21	5	Positive
LTWASHEK	P06702	2y4-1	486.25	500.25	10	125	21	5	Positive
LTWASHEK	P06702	2y7-1	486.25	858.41	10	125	21	5	Positive
NIETIINTFHQYSVK	P06702	3y13-2	602.98	790.41	10	125	16.9	5	Positive
NIETIINTFHQYSVK	P06702	3y12-2	602.98	725.889	10	125	16.9	5	Positive
NIETIINTFHQYSVK	P06702	3y10-2	602.98	618.823	10	125	16.9	5	Positive
NIETIINTFHQYSVK	P06702	3y9-2	602.98	562.281	10	125	16.9	5	Positive
WDAWSGSNAYHIER	P05813	3y10-2	564.59	567.27	10	125	15.5	5	Positive
WDAWSGSNAYHIER	P05813	3y7-3	564.59	301.49	10	125	15.5	5	Positive
WDAWSGSNAYHIER	P05813	3y12-2	564.59	695.83	10	125	15.5	5	Positive
WDAWSGSNAYHIER	P05813	3y9-2	564.59	523.75	10	125	15.5	5	Positive
ITIYDQENFQGK	P05813	2y2-1	728.36	204.13	10	125	28.1	5	Positive
ITIYDQENFQGK	P05813	2y9-1	728.36	1128.5	10	125	28.1	5	Positive
ITIYDQENFQGK	P05813	2y8-1	728.36	965.43	10	125	28.1	5	Positive
ITIYDQENFQGK	P05813	2y3-1	728.36	332.19	10	125	28.1	5	Positive
MAQTNPTPGSLGPWK	P05813	3y8-1	528.93	841.46	10	125	14.2	5	Positive
MAQTNPTPGSLGPWK	P05813	3y8-2	528.93	421.23	10	125	14.2	5	Positive
MAQTNPTPGSLGPWK	P05813	3y4-1	528.93	487.27	10	125	14.2	5	Positive
MAQTNPTPGSLGPWK	P05813	3y7-1	528.93	744.4	10	125	14.2	5	Positive
EWGSHAQTSQIQSIR	P05813	3y4-1	576.62	503.294	10	125	16	5	Positive
EWGSHAQTSQIQSIR	P05813	3y3-1	576.62	375.236	10	125	16	5	Positive
EWGSHAQTSQIQSIR	P05813	3y5-1	576.62	616.378	10	125	16	5	Positive
EWGSHAQTSQIQSIR	P05813	3y13-2	576.62	706.866	10	125	16	5	Positive
SVNPYLQGQR	P05408	2y7-1	581.3	861.46	10	125	23.8	5	Positive
SVNPYLQGQR	P05408	2y4-1	581.3	488.26	10	125	23.8	5	Positive
SVNPYLQGQR	P05408	2y5-1	581.3	601.34	10	125	23.8	5	Positive
SVNPYLQGQR	P05408	2y8-1	581.3	975.5	10	125	23.8	5	Positive
SVPHFSDEDK	P05408	3y8-2	387.51	487.715	10	125	9.2	5	Positive
SVPHFSDEDK	P05408	3y7-2	387.51	439.188	10	125	9.2	5	Positive
SVPHFSDEDK	P05408	3y6-1	387.51	740.31	10	125	9.2	5	Positive
SVPHFSDEDK	P05408	2y8-2	580.77	487.71	10	125	23.7	5	Positive
LDNVVAK	P05408	2y5-1	379.72	530.33	10	125	17.8	5	Positive
LDNVVAK	P05408	2y2-1	379.72	218.15	10	125	17.8	5	Positive
LDNVVAK	P05408	2y3-1	379.72	317.22	10	125	17.8	5	Positive
LDNVVAK	P05408	2y4-1	379.72	416.29	10	125	17.8	5	Positive
DYGDLPFADIPNDSPFQIVK	P05089	2y10-1	1126.05	1144.6	10	125	39.7	5	Positive
DYGDLPFADIPNDSPFQIVK	P05089	2y15-2	1126.05	844.44	10	125	39.7	5	Positive
DYGDLPFADIPNDSPFQIVK	P05089	2y15-1	1126.05	1687.87	10	125	39.7	5	Positive
DYGDLPFADIPNDSPFQIVK	P05089	2y12-1	1126.05	1372.71	10	125	39.7	5	Positive
VMEETLSYLLGR	P05089	2y6-1	705.87	708.4	10	125	27.4	5	Positive
VMEETLSYLLGR	P05089	2y10-1	705.87	1180.62	10	125	27.4	5	Positive
VMEETLSYLLGR	P05089	2y8-1	705.87	922.54	10	125	27.4	5	Positive
VMEETLSYLLGR	P05089	2y7-1	705.87	821.49	10	125	27.4	5	Positive
TIGIIGAPFSK	P05089	2y4-1	552.33	478.27	10	125	22.9	5	Positive
TIGIIGAPFSK	P05089	2y7-1	552.33	719.41	10	125	22.9	5	Positive
TIGIIGAPFSK	P05089	2y9-1	552.33	889.51	10	125	22.9	5	Positive
TIGIIGAPFSK	P05089	2y2-1	552.33	234.15	10	125	22.9	5	Positive
HIVTFDGQNFK	P04275	3y5-1	435.89	593.3	10	125	10.9	5	Positive
HIVTFDGQNFK	P04275	3y6-1	435.89	708.33	10	125	10.9	5	Positive
HIVTFDGQNFK	P04275	3y3-1	435.89	408.22	10	125	10.9	5	Positive
HIVTFDGQNFK	P04275	3y6-2	435.89	354.67	10	125	10.9	5	Positive
DGTVTTDWK	P04275	2y2-1	511.74	333.19	10	125	21.7	5	Positive
DGTVTTDWK	P04275	2y5-1	511.74	650.32	10	125	21.7	5	Positive
DGTVTTDWK	P04275	2y4-1	511.74	549.27	10	125	21.7	5	Positive
DGTVTTDWK	P04275	2y6-1	511.74	749.38	10	125	21.7	5	Positive
YAGSQVASTSEVLK	P04275	2y8-1	720.37	834.46	10	125	27.8	5	Positive
YAGSQVASTSEVLK	P04275	2y7-1	720.37	763.42	10	125	27.8	5	Positive
YAGSQVASTSEVLK	P04275	2y9-1	720.37	933.53	10	125	27.8	5	Positive
YAGSQVASTSEVLK	P04275	2y5-1	720.37	575.34	10	125	27.8	5	Positive
LSEAEFEVLK	P04275	2y8-1	582.81	964.5	10	125	23.8	5	Positive
LSEAEFEVLK	P04275	2y9-1	582.81	1051.53	10	125	23.8	5	Positive
LSEAEFEVLK	P04275	2y7-1	582.81	835.46	10	125	23.8	5	Positive
LSEAEFEVLK	P04275	2y5-1	582.81	635.38	10	125	23.8	5	Positive
GFEPTLEALFGK	P04114	2y9-1	654.85	975.55	10	125	25.9	5	Positive
GFEPTLEALFGK	P04114	2y3-1	654.85	351.2	10	125	25.9	5	Positive
GFEPTLEALFGK	P04114	2y2-1	654.85	204.13	10	125	25.9	5	Positive
GFEPTLEALFGK	P04114	2y9-2	654.85	488.28	10	125	25.9	5	Positive
TEVIPPLIENR	P04114	2y7-1	640.86	838.48	10	125	25.5	5	Positive
TEVIPPLIENR	P04114	2y7-2	640.86	419.74	10	125	25.5	5	Positive
TEVIPPLIENR	P04114	2y6-1	640.86	741.43	10	125	25.5	5	Positive
TEVIPPLIENR	P04114	2y8-1	640.86	951.56	10	125	25.5	5	Positive
FNSSYLQGTNQITGR	P04114	2y8-1	843.42	846.44	10	125	31.4	5	Positive
FNSSYLQGTNQITGR	P04114	2y9-1	843.42	974.5	10	125	31.4	5	Positive
FNSSYLQGTNQITGR	P04114	2y2-1	843.42	232.14	10	125	31.4	5	Positive
FNSSYLQGTNQITGR	P04114	2y3-1	843.42	333.19	10	125	31.4	5	Positive
FVEGSHNSTVSLTTK	P04114	3y12-2	536.27	616.32	10	125	14.5	5	Positive
FVEGSHNSTVSLTTK	P04114	3y5-1	536.27	549.32	10	125	14.5	5	Positive
FVEGSHNSTVSLTTK	P04114	3y10-2	536.27	544.29	10	125	14.5	5	Positive
FVEGSHNSTVSLTTK	P04114	3y6-1	536.27	648.39	10	125	14.5	5	Positive
NAIHTFVQSGSHLAAR	P04040	4y8-2	427.98	399.71	10	125	10.6	5	Positive
NAIHTFVQSGSHLAAR	P04040	4y7-2	427.98	356.2	10	125	10.6	5	Positive
NAIHTFVQSGSHLAAR	P04040	4y9-2	427.98	463.74	10	125	10.6	5	Positive
NAIHTFVQSGSHLAAR	P04040	4y4-1	427.98	430.28	10	125	10.6	5	Positive
GAGAFGYFEVTHDITK	P04040	3y14-2	571.61	792.89	10	125	15.8	5	Positive
GAGAFGYFEVTHDITK	P04040	3y12-2	571.61	728.86	10	125	15.8	5	Positive
GAGAFGYFEVTHDITK	P04040	3y11-2	571.61	655.33	10	125	15.8	5	Positive
GAGAFGYFEVTHDITK	P04040	3y10-2	571.61	626.81	10	125	15.8	5	Positive
AFYVNVLNEEQR	P04040	2y6-1	741.37	788.39	10	125	28.4	5	Positive
AFYVNVLNEEQR	P04040	2y8-1	741.37	1001.5	10	125	28.4	5	Positive
AFYVNVLNEEQR	P04040	2y5-1	741.37	675.306	10	125	28.4	5	Positive
AFYVNVLNEEQR	P04040	2y9-1	741.37	1100.57	10	125	28.4	5	Positive
DPILFPSFIHSQK	P04040	3y8-2	510.28	472.254	10	125	13.6	5	Positive
DPILFPSFIHSQK	P04040	3y9-2	510.28	545.788	10	125	13.6	5	Positive
DPILFPSFIHSQK	P04040	3y10-2	510.28	602.33	10	125	13.6	5	Positive
DPILFPSFIHSQK	P04040	3y8-1	510.28	943.5	10	125	13.6	5	Positive
DGAGDVAFVK	P02787	2y7-1	489.75	735.4	10	125	21.1	5	Positive
DGAGDVAFVK	P02787	2y4-1	489.75	464.29	10	125	21.1	5	Positive
DGAGDVAFVK	P02787	2y5-1	489.75	563.36	10	125	21.1	5	Positive
DGAGDVAFVK	P02787	2y3-1	489.75	393.25	10	125	21.1	5	Positive
MYLGYEYVTAIR	P02787	2y9-1	739.87	1071.55	10	125	28.4	5	Positive
MYLGYEYVTAIR	P02787	2y6-1	739.87	722.42	10	125	28.4	5	Positive
MYLGYEYVTAIR	P02787	2y7-1	739.87	851.46	10	125	28.4	5	Positive
MYLGYEYVTAIR	P02787	2y10-1	739.87	1184.63	10	125	28.4	5	Positive
TAGWNIPMGLLYNK	P02787	2y8-1	789.41	935.5	10	125	29.8	5	Positive
TAGWNIPMGLLYNK	P02787	2y2-1	789.41	261.16	10	125	29.8	5	Positive
TAGWNIPMGLLYNK	P02787	2y3-1	789.41	424.22	10	125	29.8	5	Positive
TAGWNIPMGLLYNK	P02787	2y10-1	789.41	1162.63	10	125	29.8	5	Positive
EFQLFSSPHGK	P02787	3y6-1	426.22	612.31	10	125	10.5	5	Positive
EFQLFSSPHGK	P02787	3y7-2	426.22	380.19	10	125	10.5	5	Positive
EFQLFSSPHGK	P02787	3y6-2	426.22	306.66	10	125	10.5	5	Positive
EFQLFSSPHGK	P02787	3y7-1	426.22	759.38	10	125	10.5	5	Positive
AFIQLWAFDAVK	P02760	2y7-1	704.89	836.43	10	125	27.4	5	Positive
AFIQLWAFDAVK	P02760	2y6-1	704.89	650.35	10	125	27.4	5	Positive
AFIQLWAFDAVK	P02760	2y8-1	704.89	949.51	10	125	27.4	5	Positive
AFIQLWAFDAVK	P02760	2y9-1	704.89	1077.57	10	125	27.4	5	Positive
ETLLQDFR	P02760	2y2-1	511.27	322.19	10	125	21.7	5	Positive
ETLLQDFR	P02760	2y4-1	511.27	565.27	10	125	21.7	5	Positive
ETLLQDFR	P02760	2y3-1	511.27	437.21	10	125	21.7	5	Positive
ETLLQDFR	P02760	2y5-1	511.27	678.36	10	125	21.7	5	Positive
VVAQGVGIPEDSIFTMADR	P02760	3y6-1	669.01	740.34	10	125	19.3	5	Positive
VVAQGVGIPEDSIFTMADR	P02760	3y11-2	669.01	641.29	10	125	19.3	5	Positive
VVAQGVGIPEDSIFTMADR	P02760	3y3-1	669.01	361.18	10	125	19.3	5	Positive
VVAQGVGIPEDSIFTMADR	P02760	3y5-1	669.01	593.27	10	125	19.3	5	Positive
AVLPQEEEGSGGGQLVTEVTK	P02760	2y5-1	1064.54	577.32	10	125	37.9	5	Positive
AVLPQEEEGSGGGQLVTEVTK	P02760	2y18-2	1064.54	922.95	10	125	37.9	5	Positive
AVLPQEEEGSGGGQLVTEVTK	P02760	2y2-1	1064.54	248.16	10	125	37.9	5	Positive
AVLPQEEEGSGGGQLVTEVTK	P02760	2y13-1	1064.54	1232.65	10	125	37.9	5	Positive
YWGVASFLQK	P02753	2y8-1	599.82	849.483	10	125	24.3	5	Positive
YWGVASFLQK	P02753	2y6-1	599.82	693.394	10	125	24.3	5	Positive
YWGVASFLQK	P02753	2y3-1	599.82	388.256	10	125	24.3	5	Positive
YWGVASFLQK	P02753	2y2-1	599.82	275.172	10	125	24.3	5	Positive
DPNGLPPEAQK	P02753	2y6-1	583.3	669.36	10	125	23.8	5	Positive
DPNGLPPEAQK	P02753	2y5-1	583.3	572.3	10	125	23.8	5	Positive
DPNGLPPEAQK	P02753	2y8-1	583.3	839.46	10	125	23.8	5	Positive
DPNGLPPEAQK	P02753	2y3-1	583.3	346.21	10	125	23.8	5	Positive
FSGTWYAMAK	P02753	2y4-1	581.27	420.23	10	125	23.8	5	Positive
FSGTWYAMAK	P02753	2y2-1	581.27	218.15	10	125	23.8	5	Positive
FSGTWYAMAK	P02753	2y8-1	581.27	927.44	10	125	23.8	5	Positive
FSGTWYAMAK	P02753	2y6-1	581.27	769.37	10	125	23.8	5	Positive
DPEGLFLQDNIVAEFSVDETGQMSATAK	P02753	2y14-1	1506.71	1471.67	10	125	50.9	5	Positive
DPEGLFLQDNIVAEFSVDETGQMSATAK	P02753	2y5-1	1506.71	477.27	10	125	50.9	5	Positive
DPEGLFLQDNIVAEFSVDETGQMSATAK	P02753	2y9-1	1506.71	894.44	10	125	50.9	5	Positive
DPEGLFLQDNIVAEFSVDETGQMSATAK	P02753	2y6-1	1506.71	608.31	10	125	50.9	5	Positive
SYTITGLQPGTDYK	P02751	2y6-1	772.39	680.33	10	125	29.4	5	Positive
SYTITGLQPGTDYK	P02751	2y10-1	772.39	1079.54	10	125	29.4	5	Positive
SYTITGLQPGTDYK	P02751	2y2-1	772.39	310.18	10	125	29.4	5	Positive
SYTITGLQPGTDYK	P02751	2y9-1	772.39	978.49	10	125	29.4	5	Positive
HYQINQQWER	P02751	3y3-1	467.89	490.24	10	125	12	5	Positive
HYQINQQWER	P02751	3y4-1	467.89	618.3	10	125	12	5	Positive
HYQINQQWER	P02751	3y2-1	467.89	304.16	10	125	12	5	Positive
HYQINQQWER	P02751	3y5-1	467.89	746.36	10	125	12	5	Positive
TYHVGEQWQK	P02751	3y3-1	425.88	461.25	10	125	10.5	5	Positive
TYHVGEQWQK	P02751	3y9-2	425.88	587.79	10	125	10.5	5	Positive
TYHVGEQWQK	P02751	3y8-2	425.88	506.25	10	125	10.5	5	Positive
TYHVGEQWQK	P02751	3y2-1	425.88	275.17	10	125	10.5	5	Positive
VTWAPPPSIDLTNFLVR	P02751	3y6-1	642.69	749.43	10	125	18.3	5	Positive
VTWAPPPSIDLTNFLVR	P02751	3y13-2	642.69	734.91	10	125	18.3	5	Positive
VTWAPPPSIDLTNFLVR	P02751	3y5-1	642.69	648.38	10	125	18.3	5	Positive
VTWAPPPSIDLTNFLVR	P02751	3y8-1	642.69	977.54	10	125	18.3	5	Positive
DALSSVQESQVAQQAR	P02656	3y5-1	572.96	573.31	10	125	15.8	5	Positive
DALSSVQESQVAQQAR	P02656	3y6-1	572.96	672.38	10	125	15.8	5	Positive
DALSSVQESQVAQQAR	P02656	3y4-1	572.96	502.27	10	125	15.8	5	Positive
DALSSVQESQVAQQAR	P02656	3y13-2	572.96	709.36	10	125	15.8	5	Positive
GWVTDGFSSLK	P02656	2y8-1	598.8	854.43	10	125	24.3	5	Positive
GWVTDGFSSLK	P02656	2y9-1	598.8	953.49	10	125	24.3	5	Positive
GWVTDGFSSLK	P02656	2y6-1	598.8	638.35	10	125	24.3	5	Positive
GWVTDGFSSLK	P02656	2y7-1	598.8	753.38	10	125	24.3	5	Positive
DYWSTVK	P02656	2y5-1	449.72	620.341	10	125	19.9	5	Positive
DYWSTVK	P02656	2y4-1	449.72	434.262	10	125	19.9	5	Positive
DYWSTVK	P02656	2y2-1	449.72	246.182	10	125	19.9	5	Positive
DYWSTVK	P02656	2y3-1	449.72	347.229	10	125	19.9	5	Positive
APSWFDTGLSEMR	P02511	2y9-1	748.85	1055.48	10	125	28.7	5	Positive
APSWFDTGLSEMR	P02511	2y8-1	748.85	908.41	10	125	28.7	5	Positive
APSWFDTGLSEMR	P02511	2y7-1	748.85	793.39	10	125	28.7	5	Positive
APSWFDTGLSEMR	P02511	2y2-1	748.85	306.16	10	125	28.7	5	Positive
VLGDVIEVHGK	P02511	3y6-1	389.22	682.39	10	125	9.2	5	Positive
VLGDVIEVHGK	P02511	3y5-1	389.22	569.3	10	125	9.2	5	Positive
VLGDVIEVHGK	P02511	3y3-1	389.22	341.19	10	125	9.2	5	Positive
VLGDVIEVHGK	P02511	3y9-2	389.22	477.26	10	125	9.2	5	Positive
FSVNLDVK	P02511	2y2-1	461.26	246.18	10	125	20.2	5	Positive
FSVNLDVK	P02511	2y3-1	461.26	361.21	10	125	20.2	5	Positive
FSVNLDVK	P02511	2y7-1	461.26	774.44	10	125	20.2	5	Positive
FSVNLDVK	P02511	2y6-1	461.26	687.4	10	125	20.2	5	Positive
HFSPEELK	P02511	3y3-1	329.5	389.24	10	125	7.1	5	Positive
HFSPEELK	P02511	3y2-1	329.5	260.197	10	125	7.1	5	Positive
HFSPEELK	P02511	3y5-2	329.5	308.172	10	125	7.1	5	Positive
HFSPEELK	P02511	3y4-1	329.5	518.283	10	125	7.1	5	Positive
VQDDFVEIHGK	P02489	2y4-2	643.82	227.64	10	125	25.6	5	Positive
VQDDFVEIHGK	P02489	2y2-1	643.82	204.13	10	125	25.6	5	Positive
VQDDFVEIHGK	P02489	2y9-1	643.82	1059.51	10	125	25.6	5	Positive
VQDDFVEIHGK	P02489	2y4-1	643.82	454.28	10	125	25.6	5	Positive
HFSPEDLTVK	P02489	2y3-1	586.8	347.23	10	125	23.9	5	Positive
HFSPEDLTVK	P02489	2y8-1	586.8	888.47	10	125	23.9	5	Positive
HFSPEDLTVK	P02489	2y2-1	586.8	246.18	10	125	23.9	5	Positive
HFSPEDLTVK	P02489	2y7-1	586.8	801.44	10	125	23.9	5	Positive
IQTGLDATHAER	P02489	3y10-2	437.89	535.77	10	125	11	5	Positive
IQTGLDATHAER	P02489	3y7-2	437.89	400.19	10	125	11	5	Positive
IQTGLDATHAER	P02489	3y9-2	437.89	485.24	10	125	11	5	Positive
IQTGLDATHAER	P02489	3y7-1	437.89	799.37	10	125	11	5	Positive
TVLDSGISEVR	P02489	2y3-2	588.32	202.12	10	125	24	5	Positive
TVLDSGISEVR	P02489	2y9-1	588.32	975.51	10	125	24	5	Positive
TVLDSGISEVR	P02489	2y7-1	588.32	747.4	10	125	24	5	Positive
TVLDSGISEVR	P02489	2y8-1	588.32	862.43	10	125	24	5	Positive
HGATVLTALGGILK	P02144	3y5-1	450.94	487.32	10	125	11.4	5	Positive
HGATVLTALGGILK	P02144	3y6-1	450.94	600.41	10	125	11.4	5	Positive
HGATVLTALGGILK	P02144	3y8-1	450.94	772.49	10	125	11.4	5	Positive
HGATVLTALGGILK	P02144	3y7-1	450.94	671.45	10	125	11.4	5	Positive
VEADIPGHGQEVLIR	P02144	3y10-2	544.96	553.31	10	125	14.8	5	Positive
VEADIPGHGQEVLIR	P02144	3y13-2	544.96	702.88	10	125	14.8	5	Positive
VEADIPGHGQEVLIR	P02144	3y3-2	544.96	201.15	10	125	14.8	5	Positive
VEADIPGHGQEVLIR	P02144	3y11-2	544.96	609.85	10	125	14.8	5	Positive
HPGDFGADAQGAMNK	P02144	3y5-1	505.89	520.255	10	125	13.4	5	Positive
HPGDFGADAQGAMNK	P02144	3y6-1	505.89	648.314	10	125	13.4	5	Positive
HPGDFGADAQGAMNK	P02144	3y2-1	505.89	261.156	10	125	13.4	5	Positive
HPGDFGADAQGAMNK	P02144	3y3-1	505.89	392.197	10	125	13.4	5	Positive
VNVDAVGGEALGR	P02042	2y7-1	628.83	659.35	10	125	25.1	5	Positive
VNVDAVGGEALGR	P02042	2y8-1	628.83	758.42	10	125	25.1	5	Positive
VNVDAVGGEALGR	P02042	2y10-1	628.83	944.48	10	125	25.1	5	Positive
VNVDAVGGEALGR	P02042	2y9-1	628.83	829.45	10	125	25.1	5	Positive
TAVNALWGK	P02042	2y3-1	480.27	390.21	10	125	20.8	5	Positive
TAVNALWGK	P02042	2y2-1	480.27	204.13	10	125	20.8	5	Positive
TAVNALWGK	P02042	2y7-1	480.27	787.45	10	125	20.8	5	Positive
TAVNALWGK	P02042	2y6-1	480.27	688.38	10	125	20.8	5	Positive
VLGAFSDGLAHLDNLK	P02042	3y14-2	557.3	729.37	10	125	15.3	5	Positive
VLGAFSDGLAHLDNLK	P02042	3y12-2	557.3	665.34	10	125	15.3	5	Positive
VLGAFSDGLAHLDNLK	P02042	3y15-2	557.3	785.92	10	125	15.3	5	Positive
VLGAFSDGLAHLDNLK	P02042	3y13-2	557.3	700.86	10	125	15.3	5	Positive
VVAGVANALAHK	P02042	3y10-2	383.9	476.27	10	125	9	5	Positive
VVAGVANALAHK	P02042	3y7-1	383.9	724.41	10	125	9	5	Positive
VVAGVANALAHK	P02042	3y6-1	383.9	653.37	10	125	9	5	Positive
VVAGVANALAHK	P02042	3y2-1	383.9	284.17	10	125	9	5	Positive
YVTSAPMPEPQAPGR	P01871	3y6-2	534.26	313.18	10	125	14.4	5	Positive
YVTSAPMPEPQAPGR	P01871	3y6-1	534.26	625.34	10	125	14.4	5	Positive
YVTSAPMPEPQAPGR	P01871	2y10-1	800.89	1079.53	10	125	30.2	5	Positive
YVTSAPMPEPQAPGR	P01871	3y8-1	534.26	851.44	10	125	14.4	5	Positive
QVGSGVTTDQVQAEAK	P01871	3y5-1	539.94	546.29	10	125	14.6	5	Positive
QVGSGVTTDQVQAEAK	P01871	3y6-1	539.94	645.36	10	125	14.6	5	Positive
QVGSGVTTDQVQAEAK	P01871	3y2-1	539.94	218.15	10	125	14.6	5	Positive
QVGSGVTTDQVQAEAK	P01871	3y4-1	539.94	418.23	10	125	14.6	5	Positive
YAATSQVLLPSK	P01871	2y3-1	639.36	331.2	10	125	25.5	5	Positive
YAATSQVLLPSK	P01871	2y4-1	639.36	444.28	10	125	25.5	5	Positive
YAATSQVLLPSK	P01871	2y8-1	639.36	871.53	10	125	25.5	5	Positive
YAATSQVLLPSK	P01871	2y6-1	639.36	656.43	10	125	25.5	5	Positive
VSVFVPPR	P01871	2y3-1	450.77	369.23	10	125	19.9	5	Positive
VSVFVPPR	P01871	2y5-1	450.77	615.36	10	125	19.9	5	Positive
VSVFVPPR	P01871	2y4-1	450.77	468.29	10	125	19.9	5	Positive
VSVFVPPR	P01871	2y7-1	450.77	801.46	10	125	19.9	5	Positive
TQVVAGTNYYIK	P01040	2y8-1	678.86	929.47	10	125	26.6	5	Positive
TQVVAGTNYYIK	P01040	2y7-1	678.86	858.44	10	125	26.6	5	Positive
TQVVAGTNYYIK	P01040	2y10-1	678.86	1127.61	10	125	26.6	5	Positive
TQVVAGTNYYIK	P01040	2y9-1	678.86	1028.54	10	125	26.6	5	Positive
SLPGQNEDLVLTGYQVDK	P01040	3y7-1	659.34	810.4	10	125	18.9	5	Positive
SLPGQNEDLVLTGYQVDK	P01040	3y6-1	659.34	709.35	10	125	18.9	5	Positive
SLPGQNEDLVLTGYQVDK	P01040	3y8-1	659.34	923.48	10	125	18.9	5	Positive
SLPGQNEDLVLTGYQVDK	P01040	3y16-2	659.34	888.44	10	125	18.9	5	Positive
PATPEIQEIVDK	P01040	2y9-1	670.36	1070.57	10	125	26.4	5	Positive
PATPEIQEIVDK	P01040	2y2-1	670.36	262.14	10	125	26.4	5	Positive
PATPEIQEIVDK	P01040	2y9-2	670.36	535.79	10	125	26.4	5	Positive
PATPEIQEIVDK	P01040	2y10-1	670.36	1171.62	10	125	26.4	5	Positive
ALDFAVGEYNK	P01034	2y5-1	613.81	610.28	10	125	24.7	5	Positive
ALDFAVGEYNK	P01034	2y6-1	613.81	709.35	10	125	24.7	5	Positive
ALDFAVGEYNK	P01034	2y2-1	613.81	261.16	10	125	24.7	5	Positive
ALDFAVGEYNK	P01034	2y7-1	613.81	780.39	10	125	24.7	5	Positive
LVGGPMDASVEEEGVR	P01034	2y8-1	822.9	904.44	10	125	30.8	5	Positive
LVGGPMDASVEEEGVR	P01034	2y9-1	822.9	975.47	10	125	30.8	5	Positive
LVGGPMDASVEEEGVR	P01034	2y12-2	822.9	659.8	10	125	30.8	5	Positive
LVGGPMDASVEEEGVR	P01034	2y6-1	822.9	718.34	10	125	30.8	5	Positive
ASNDMYHSR	P01034	3y7-2	360.82	461.7	10	125	8.2	5	Positive
ASNDMYHSR	P01034	3y8-2	360.82	505.21	10	125	8.2	5	Positive
ASNDMYHSR	P01034	3y3-1	360.82	399.21	10	125	8.2	5	Positive
ASNDMYHSR	P01034	3y4-1	360.82	562.27	10	125	8.2	5	Positive
QIVAGVNYFLDVELGR	P01034	2y2-1	896.98	232.14	10	125	33	5	Positive
QIVAGVNYFLDVELGR	P01034	2y8-1	896.98	948.52	10	125	33	5	Positive
QIVAGVNYFLDVELGR	P01034	2y4-1	896.98	474.27	10	125	33	5	Positive
QIVAGVNYFLDVELGR	P01034	2y10-1	896.98	1225.62	10	125	33	5	Positive
QTSILIQK	P00995	2y4-1	465.79	501.34	10	125	20.4	5	Positive
QTSILIQK	P00995	2y2-1	465.79	275.17	10	125	20.4	5	Positive
QTSILIQK	P00995	2y3-1	465.79	388.26	10	125	20.4	5	Positive
QTSILIQK	P00995	2y6-1	465.79	701.46	10	125	20.4	5	Positive
VTGIFLLSALALLSLSGNTGADSLGR	P00995	2y2-1	1273.71	232.14	10	125	44	5	Positive
VTGIFLLSALALLSLSGNTGADSLGR	P00995	2y5-1	1273.71	547.28	10	125	44	5	Positive
VTGIFLLSALALLSLSGNTGADSLGR	P00995	2y11-1	1273.71	1034.49	10	125	44	5	Positive
VTGIFLLSALALLSLSGNTGADSLGR	P00995	2y4-1	1273.71	432.26	10	125	44	5	Positive
AVQQPDGLAVLGIFLK	P00918	3y5-1	556.99	577.37	10	125	15.3	5	Positive
AVQQPDGLAVLGIFLK	P00918	3y6-1	556.99	690.46	10	125	15.3	5	Positive
AVQQPDGLAVLGIFLK	P00918	3y7-1	556.99	789.52	10	125	15.3	5	Positive
AVQQPDGLAVLGIFLK	P00918	3y14-2	556.99	749.94	10	125	15.3	5	Positive
VVDVLDSIK	P00918	2y7-1	494.29	789.44	10	125	21.2	5	Positive
VVDVLDSIK	P00918	2y3-1	494.29	347.23	10	125	21.2	5	Positive
VVDVLDSIK	P00918	2y4-1	494.29	462.26	10	125	21.2	5	Positive
VVDVLDSIK	P00918	2y5-1	494.29	575.34	10	125	21.2	5	Positive
EPISVSSEQVLK	P00918	2y7-1	658.36	790.43	10	125	26	5	Positive
EPISVSSEQVLK	P00918	2y9-1	658.36	976.53	10	125	26	5	Positive
EPISVSSEQVLK	P00918	2y6-1	658.36	703.4	10	125	26	5	Positive
EPISVSSEQVLK	P00918	2y2-1	658.36	260.2	10	125	26	5	Positive
LYPIANGNNQSPVDIK	P00915	3y5-1	581.64	571.35	10	125	16.1	5	Positive
LYPIANGNNQSPVDIK	P00915	3y14-2	581.64	733.88	10	125	16.1	5	Positive
LYPIANGNNQSPVDIK	P00915	3y2-1	581.64	260.2	10	125	16.1	5	Positive
LYPIANGNNQSPVDIK	P00915	3y6-1	581.64	658.38	10	125	16.1	5	Positive
VLDALQAIK	P00915	2y7-1	485.8	758.44	10	125	21	5	Positive
VLDALQAIK	P00915	2y3-1	485.8	331.23	10	125	21	5	Positive
VLDALQAIK	P00915	2y2-1	485.8	260.2	10	125	21	5	Positive
VLDALQAIK	P00915	2y4-1	485.8	459.29	10	125	21	5	Positive
YSSLAEAASK	P00915	2y8-1	513.76	776.42	10	125	21.8	5	Positive
YSSLAEAASK	P00915	2y6-1	513.76	576.3	10	125	21.8	5	Positive
YSSLAEAASK	P00915	2y9-1	513.76	863.45	10	125	21.8	5	Positive
YSSLAEAASK	P00915	2y4-1	513.76	376.22	10	125	21.8	5	Positive

## Sheet: Supplementary Table 4-2
Supplementary Table 4-2. Transition list for a single MRM run
Gene name	Protein Accession	Peptide	Precursor Ion	Product Ion	Dwell	Fragmentor	Collision Energy	Cell Accelerator Voltage	Ion Name
	Beta_gal	APLDNDIGVSEATR	729.365	1061.52	20	130	23.6	4	y10
	Beta_gal	APLDNDIGVSEATR	729.365	832.452	20	130	23.6	4	y8
	Beta_gal	APLDNDIGVSEATR	729.365	719.368	20	130	23.6	4	y7
	Beta_gal	APLDNDIGVSEATR	729.365	563.278	20	130	23.6	4	y5
	Beta_gal	VDEDQPFPAVPK	671.338	1127.57	20	130	21.8	4	y10
	Beta_gal	VDEDQPFPAVPK	671.338	883.504	20	130	21.8	4	y8
	Beta_gal	VDEDQPFPAVPK	671.338	755.445	20	130	21.8	4	y7
	Beta_gal	VDEDQPFPAVPK	671.338	511.324	20	130	21.8	4	y5
	Beta_gal	IDPNAWVER	550.28	986.469	20	130	18.1	4	y8
	Beta_gal	IDPNAWVER	550.28	871.442	20	130	18.1	4	y7
	Beta_gal	IDPNAWVER	550.28	660.346	20	130	18.1	4	y5
	Beta_gal	IDPNAWVER	550.28	589.309	20	130	18.1	4	y4
	Beta_gal	VNWLGLGPQENYPDR	879.434	1358.67	20	130	28.3	4	y12
	Beta_gal	VNWLGLGPQENYPDR	879.434	1245.59	20	130	28.3	4	y11
	Beta_gal	VNWLGLGPQENYPDR	879.434	1075.48	20	130	28.3	4	y9
	Beta_gal	VNWLGLGPQENYPDR	879.434	1018.46	20	130	28.3	4	y8
VWF	P04275	DGTVTTDWK	511.743	650.314	20	130	16.9	4	y5
VWF	P04275	DGTVTTDWK	511.743	333.192	20	130	16.9	4	y2
VWF	P04275	DGTVTTDWK	511.743	274.103	20	130	16.9	4	b3
VWF	P04275	HIVTFDGQNFK	435.891	708.331	20	130	10.9	4	y6
VWF	P04275	HIVTFDGQNFK	435.891	593.304	20	130	10.9	4	y5
VWF	P04275	HIVTFDGQNFK	435.891	451.266	20	130	10.9	4	b4
VLDLR	P98155	SMNFDNPVYLK	664.321	848.451	20	130	21.6	4	y7
VLDLR	P98155	SMNFDNPVYLK	664.321	619.381	20	130	21.6	4	y5
VLDLR	P98155	SMNFDNPVYLK	664.321	219.08	20	130	21.6	4	b2
TF	P02787	TAGWNIPMGLLYNK	789.411	935.502	20	130	25.5	4	y8
TF	P02787	TAGWNIPMGLLYNK	789.411	424.219	20	130	25.5	4	y3
TF	P02787	TAGWNIPMGLLYNK	789.411	261.156	20	130	25.5	4	y2
TF	P02787	MYLGYEYVTAIR	739.871	1071.55	20	130	23.9	4	y9
TF	P02787	MYLGYEYVTAIR	739.871	722.42	20	130	23.9	4	y6
TF	P02787	MYLGYEYVTAIR	739.871	295.111	20	130	23.9	4	b2
TF	P02787	DGAGDVAFVK	489.748	735.404	20	130	16.2	4	y7
TF	P02787	DGAGDVAFVK	489.748	464.287	20	130	16.2	4	y4
TF	P02787	DGAGDVAFVK	489.748	244.093	20	130	16.2	4	b3
SPINK5	Q9NQ38	AVFLTEALER	574.819	831.457	20	130	18.8	4	y7
SPINK5	Q9NQ38	AVFLTEALER	574.819	718.373	20	130	18.8	4	y6
SPINK5	Q9NQ38	AVFLTEALER	574.819	488.283	20	130	18.8	4	y4
SPINK1	P00995	QTSILIQK	465.785	501.34	20	130	15.4	4	y4
SPINK1	P00995	QTSILIQK	465.785	388.255	20	130	15.4	4	y3
SPINK1	P00995	QTSILIQK	465.785	275.171	20	130	15.4	4	y2
SCG5	P05408	SVPHFSDEDK	387.512	740.31	20	130	9.2	4	y6
SCG5	P05408	SVPHFSDEDK	387.512	487.714	20	130	9.2	4	y8
SCG5	P05408	SVPHFSDEDK	387.512	439.188	20	130	9.2	4	y7
S100A9	P06702	VIEHIMEDLDTNADK	581.614	663.294	20	130	16.1	4	y6
S100A9	P06702	VIEHIMEDLDTNADK	581.614	548.267	20	130	16.1	4	y5
S100A9	P06702	VIEHIMEDLDTNADK	581.614	967.455	20	130	16.1	4	b8
S100A9	P06702	LGHPDTLNQGEFK	485.912	722.347	20	130	12.7	4	y6
S100A9	P06702	LGHPDTLNQGEFK	485.912	480.245	20	130	12.7	4	y4
S100A9	P06702	LGHPDTLNQGEFK	485.912	621.299	20	130	12.7	4	b6
S100A7	P31151	GTNYLADVFEK	628.812	821.44	20	130	20.5	4	y7
S100A7	P31151	GTNYLADVFEK	628.812	708.356	20	130	20.5	4	y6
S100A7	P31151	GTNYLADVFEK	628.812	423.224	20	130	20.5	4	y3
RBP4	P02753	YWGVASFLQK	599.816	849.483	20	130	19.6	4	y8
RBP4	P02753	YWGVASFLQK	599.816	693.393	20	130	19.6	4	y6
RBP4	P02753	YWGVASFLQK	599.816	289.142	20	130	19.6	4	b5
RBP4	P02753	FSGTWYAMAK	581.274	420.228	20	130	19	4	y4
RBP4	P02753	FSGTWYAMAK	581.274	218.15	20	130	19	4	y2
RBP4	P02753	FSGTWYAMAK	581.274	235.108	20	130	19	4	b2
PTGDS	P41222	AQGFTEDTIVFLPQTDK	955.481	701.383	20	130	30.6	4	y6
PTGDS	P41222	AQGFTEDTIVFLPQTDK	955.481	588.299	20	130	30.6	4	y5
PTGDS	P41222	AQGFTEDTIVFLPQTDK	955.481	200.103	20	130	30.6	4	b2
PTGDS	P41222	TMLLQPAGSLGSYSYR	872.44	1157.56	20	130	28	4	y11
PTGDS	P41222	TMLLQPAGSLGSYSYR	872.44	233.095	20	130	28	4	b2
PTGDS	P41222	TMLLQPAGSLGSYSYR	872.44	346.18	20	130	28	4	b3
PRDX2	P32119	ATAVVDGAFK	489.766	636.335	20	130	16.2	4	y6
PRDX2	P32119	ATAVVDGAFK	489.766	422.24	20	130	16.2	4	y4
PRDX2	P32119	ATAVVDGAFK	489.766	294.181	20	130	16.2	4	y2
PRDX2	P32119	TDEGIAYR	462.725	579.325	20	130	15.3	4	y5
PRDX2	P32119	TDEGIAYR	462.725	409.219	20	130	15.3	4	y3
PLTP	P55058	FLEQELETITIPDLR	606.328	714.414	20	130	17	4	y6
PLTP	P55058	FLEQELETITIPDLR	606.328	500.283	20	130	17	4	y4
PLTP	P55058	FLEQELETITIPDLR	606.328	288.203	20	130	17	4	y2
PLTP	P55058	EGHFYYNISEVK	495.905	575.34	20	130	13.1	4	y5
PLTP	P55058	EGHFYYNISEVK	495.905	462.256	20	130	13.1	4	y4
PLTP	P55058	EGHFYYNISEVK	495.905	246.181	20	130	13.1	4	y2
MDH1	P40925	GEFVTTVQQR	582.804	732.4	20	130	19.1	4	y6
MDH1	P40925	GEFVTTVQQR	582.804	631.352	20	130	19.1	4	y5
MDH1	P40925	GEFVTTVQQR	582.804	334.14	20	130	19.1	4	b3
IGHM	P01871	YVTSAPMPEPQAPGR	534.264	625.342	20	130	14.4	4	y6
IGHM	P01871	YVTSAPMPEPQAPGR	534.264	313.174	20	130	14.4	4	y6
HBD	P02042	VNVDAVGGEALGR	628.833	758.416	20	130	20.5	4	y8
HBD	P02042	VNVDAVGGEALGR	628.833	659.347	20	130	20.5	4	y7
HBD	P02042	VNVDAVGGEALGR	628.833	214.119	20	130	20.5	4	b2
HBD	P02042	VLGAFSDGLAHLDNLK	557.302	729.373	20	130	15.3	4	y14
HBD	P02042	VLGAFSDGLAHLDNLK	557.302	665.344	20	130	15.3	4	y12
HBD	P02042	VLGAFSDGLAHLDNLK	557.302	213.16	20	130	15.3	4	b2
HBD	P02042	TAVNALWGK	480.269	787.446	20	130	15.9	4	y7
HBD	P02042	TAVNALWGK	480.269	390.214	20	130	15.9	4	y3
HBD	P02042	TAVNALWGK	480.269	204.134	20	130	15.9	4	y2
HBB	P68871	FFESFGDLSTPDAVMGNPK	1029.98	1116.54	20	130	32.9	4	y11
HBB	P68871	FFESFGDLSTPDAVMGNPK	1029.98	928.456	20	130	32.9	4	y9
HBB	P68871	FFESFGDLSTPDAVMGNPK	1029.98	546.27	20	130	32.9	4	y5
HBB	P68871	EFTPPVQAAYQK	689.854	1001.54	20	130	22.4	4	y9
HBB	P68871	EFTPPVQAAYQK	689.854	904.489	20	130	22.4	4	y8
HBB	P68871	EFTPPVQAAYQK	689.854	501.274	20	130	22.4	4	y9
HBB	P68871	VNVDEVGGEALGR	657.836	758.416	20	130	21.4	4	y8
HBB	P68871	VNVDEVGGEALGR	657.836	659.347	20	130	21.4	4	y7
HBB	P68871	VNVDEVGGEALGR	657.836	214.119	20	130	21.4	4	b2
HBA1	P69905	FLASVSTVLTSK	626.861	992.562	20	130	20.4	4	y10
HBA1	P69905	FLASVSTVLTSK	626.861	735.425	20	130	20.4	4	y7
HBA1	P69905	FLASVSTVLTSK	626.861	261.16	20	130	20.4	4	b2
HBA1	P69905	MFLSFPTTK	536.281	793.445	20	130	17.6	4	y7
HBA1	P69905	MFLSFPTTK	536.281	446.261	20	130	17.6	4	y4
HBA1	P69905	MFLSFPTTK	536.281	279.116	20	130	17.6	4	b2
HBA1	P69905	VGAHAGEYGAEALER	510.583	617.325	20	130	13.6	4	y5
HBA1	P69905	VGAHAGEYGAEALER	510.583	488.283	20	130	13.6	4	y4
HBA1	P69905	VGAHAGEYGAEALER	510.583	417.246	20	130	13.6	4	y3
GUCA2A	Q02747	EPNAQEILQR	599.315	786.447	20	130	19.6	4	y6
GUCA2A	Q02747	EPNAQEILQR	599.315	658.388	20	130	19.6	4	y5
GUCA2A	Q02747	EPNAQEILQR	599.315	416.262	20	130	19.6	4	y3
GUCA2A	Q02747	DLQEPQEPR	556.273	626.326	20	130	18.2	4	y5
GUCA2A	Q02747	DLQEPQEPR	556.273	201.111	20	130	18.2	4	y3
GUCA2A	Q02747	DLQEPQEPR	556.273	229.118	20	130	18.2	4	b2
GRB2	P62993	FNSLNELVDYHR	502.916	689.337	20	130	13.3	4	y5
GRB2	P62993	FNSLNELVDYHR	502.916	590.268	20	130	13.3	4	y4
GRB2	P62993	FNSLNELVDYHR	502.916	262.119	20	130	13.3	4	b2
FN1	P02751	HYQINQQWER	467.893	618.299	20	130	12	4	y4
FN1	P02751	HYQINQQWER	467.893	490.241	20	130	12	4	y3
FN1	P02751	HYQINQQWER	467.893	429.188	20	130	12	4	b3
FAS	P25445	IQTIILK	414.781	587.413	20	130	13.9	4	y5
FAS	P25445	IQTIILK	414.781	260.197	20	130	13.9	4	y2
FAS	P25445	IQTIILK	414.781	242.15	20	130	13.9	4	b2
FABP4	P15090	STITLDGGVLVHVQK	522.967	689.906	20	130	14	4	y13
FABP4	P15090	STITLDGGVLVHVQK	522.967	633.364	20	130	14	4	y12
FABP4	P15090	STITLDGGVLVHVQK	522.967	582.84	20	130	14	4	y11
FABP4	P15090	EVGVGFATR	468.251	707.383	20	130	15.5	4	y7
FABP4	P15090	EVGVGFATR	468.251	551.294	20	130	15.5	4	y5
FABP4	P15090	EVGVGFATR	468.251	347.204	20	130	15.5	4	y3
ENO1	P06733	YISPDQLADLYK	713.367	1149.58	20	130	23.1	4	y10
ENO1	P06733	YISPDQLADLYK	713.367	531.777	20	130	23.1	4	y9
ENO1	P06733	YISPDQLADLYK	713.367	277.155	20	130	23.1	4	b2
ENO1	P06733	DATNVGDEGGFAPNILENK	654.313	827.462	20	130	18.8	4	y7
ENO1	P06733	DATNVGDEGGFAPNILENK	654.313	261.156	20	130	18.8	4	y2
ENO1	P06733	DATNVGDEGGFAPNILENK	654.313	414.235	20	130	18.8	4	y7
ENO1	P06733	IGAEVYHNLK	381.877	674.362	20	130	8.9	4	y5
ENO1	P06733	IGAEVYHNLK	381.877	515.769	20	130	8.9	4	y9
ENO1	P06733	IGAEVYHNLK	381.877	257.466	20	130	8.9	4	b7
DSG1	Q02413	ESSNVVVTER	560.286	603.346	20	130	18.4	4	y5
DSG1	Q02413	ESSNVVVTER	560.286	504.278	20	130	18.4	4	y4
DSG1	Q02413	ESSNVVVTER	560.286	405.209	20	130	18.4	4	y3
CSTA	P01040	TQVVAGTNYYIK	678.862	929.473	20	130	22	4	y8
CSTA	P01040	TQVVAGTNYYIK	678.862	230.114	20	130	22	4	b2
CSTA	P01040	TQVVAGTNYYIK	678.862	329.182	20	130	22	4	b3
CST6	Q15828	AQSQLVAGIK	507.801	815.499	20	130	16.7	4	y8
CST6	Q15828	AQSQLVAGIK	507.801	388.255	20	130	16.7	4	y4
CST6	Q15828	AQSQLVAGIK	507.801	200.103	20	130	16.7	4	b2
CST3	P01034	LVGGPMDASVEEEGVR	822.899	975.474	20	130	26.5	4	y9
CST3	P01034	LVGGPMDASVEEEGVR	822.899	904.437	20	130	26.5	4	y8
CST3	P01034	LVGGPMDASVEEEGVR	822.899	659.801	20	130	26.5	4	y12
CST3	P01034	ALDFAVGEYNK	613.806	709.352	20	130	20	4	y6
CST3	P01034	ALDFAVGEYNK	613.806	610.283	20	130	20	4	y5
CST3	P01034	ALDFAVGEYNK	613.806	300.155	20	130	20	4	b3
CST3	P01034	ASNDMYHSR	360.822	399.21	20	130	8.2	4	y3
CST3	P01034	ASNDMYHSR	360.822	505.211	20	130	8.2	4	y8
CST3	P01034	ASNDMYHSR	360.822	461.695	20	130	8.2	4	y7
CRYGS	P22914	AVHLPSGGQYK	386.208	552.278	20	130	9.1	4	y5
CRYGS	P22914	AVHLPSGGQYK	386.208	308.172	20	130	9.1	4	b3
CRYGS	P22914	AVHLPSGGQYK	386.208	421.256	20	130	9.1	4	b4
CRYGD	P07320	QYLLMPGDYR	628.311	738.324	20	130	20.5	4	y6
CRYGD	P07320	QYLLMPGDYR	628.311	607.283	20	130	20.5	4	y5
CRYGD	P07320	QYLLMPGDYR	628.311	338.182	20	130	20.5	4	y2
CRYGC	P07315	GEYPDYQQWMGLSDSIR	682.307	747.4	20	130	19.8	4	y7
CRYGC	P07315	GEYPDYQQWMGLSDSIR	682.307	577.294	20	130	19.8	4	y5
CRYGC	P07315	GEYPDYQQWMGLSDSIR	682.307	848.393	20	130	19.8	4	y14
CRYGC	P07315	FHLSEIR	301.168	288.203	20	130	6	4	y2
CRYGC	P07315	FHLSEIR	301.168	285.135	20	130	6	4	b2
CRYGC	P07315	FHLSEIR	301.168	398.219	20	130	6	4	b3
CRYBB2	P43320	DSSDFGAPHPQVQSVR	576.276	588.346	20	130	15.9	4	y5
CRYBB2	P43320	DSSDFGAPHPQVQSVR	576.276	762.881	20	130	15.9	4	y14
CRYBB2	P43320	DSSDFGAPHPQVQSVR	576.276	661.852	20	130	15.9	4	y12
CRYBB2	P43320	GLQYLLEK	482.279	502.324	20	130	16	4	y4
CRYBB2	P43320	GLQYLLEK	482.279	389.239	20	130	16	4	y3
CRYBB2	P43320	GLQYLLEK	482.279	276.155	20	130	16	4	y2
CRYBA1	P05813	MAQTNPTPGSLGPWK	528.933	841.457	20	130	14.2	4	y8
CRYBA1	P05813	MAQTNPTPGSLGPWK	528.933	421.232	20	130	14.2	4	y8
CRYBA1	P05813	MAQTNPTPGSLGPWK	528.933	546.234	20	130	14.2	4	b5
CRYAB	P02511	FSVNLDVK	461.256	361.208	20	130	15.3	4	y3
CRYAB	P02511	FSVNLDVK	461.256	246.181	20	130	15.3	4	y2
CRYAB	P02511	FSVNLDVK	461.256	235.108	20	130	15.3	4	b2
CRYAB	P02511	VLGDVIEVHGK	389.224	682.388	20	130	9.2	4	y6
CRYAB	P02511	VLGDVIEVHGK	389.224	569.304	20	130	9.2	4	y5
CRYAB	P02511	VLGDVIEVHGK	389.224	341.193	20	130	9.2	4	y3
CPN2	P22792	AGGSWDLAVQER	644.818	830.437	20	130	21	4	y7
CPN2	P22792	AGGSWDLAVQER	644.818	715.41	20	130	21	4	y6
CPN2	P22792	AGGSWDLAVQER	644.818	602.326	20	130	21	4	y5
CPN2	P22792	GQVVPALNEK	527.798	770.441	20	130	17.4	4	y7
CPN2	P22792	GQVVPALNEK	527.798	671.372	20	130	17.4	4	y6
CPN2	P22792	GQVVPALNEK	527.798	285.156	20	130	17.4	4	b3
CORO1A	P31146	DAGPLLISLK	513.813	840.555	20	130	16.9	4	y8
CORO1A	P31146	DAGPLLISLK	513.813	460.313	20	130	16.9	4	y4
CORO1A	P31146	DAGPLLISLK	513.813	392.271	20	130	16.9	4	y7
CORO1A	P31146	LEETVQAK	459.251	675.367	20	130	15.2	4	y6
CORO1A	P31146	LEETVQAK	459.251	546.325	20	130	15.2	4	y5
CORO1A	P31146	LEETVQAK	459.251	243.134	20	130	15.2	4	b2
CHI3L1	P36222	ILGQQVPYATK	609.348	991.521	20	130	19.9	4	y9
CHI3L1	P36222	ILGQQVPYATK	609.348	579.314	20	130	19.9	4	y5
CHI3L1	P36222	ILGQQVPYATK	609.348	227.175	20	130	19.9	4	b2
CHI3L1	P36222	THGFDGLDLAWLYPGR	606.637	791.42	20	130	17	4	y6
CHI3L1	P36222	THGFDGLDLAWLYPGR	606.637	605.341	20	130	17	4	y5
CHI3L1	P36222	THGFDGLDLAWLYPGR	606.637	492.257	20	130	17	4	y4
CD59	P13987	AGLQVYNK	446.748	523.287	20	130	14.8	4	y4
CD59	P13987	AGLQVYNK	446.748	261.156	20	130	14.8	4	y2
CD59	P13987	AGLQVYNK	446.748	242.15	20	130	14.8	4	b3
CAT	P04040	AFYVNVLNEEQR	741.373	1001.5	20	130	24	4	y8
CAT	P04040	AFYVNVLNEEQR	741.373	788.39	20	130	24	4	y6
CAT	P04040	AFYVNVLNEEQR	741.373	219.113	20	130	24	4	b2
CAT	P04040	NAIHTFVQSGSHLAAR	427.977	463.744	20	130	10.6	4	y9
CAT	P04040	NAIHTFVQSGSHLAAR	427.977	399.714	20	130	10.6	4	y8
CAT	P04040	NAIHTFVQSGSHLAAR	427.977	356.198	20	130	10.6	4	y7
CA2	P00918	EPISVSSEQVLK	658.359	976.531	20	130	21.4	4	y9
CA2	P00918	EPISVSSEQVLK	658.359	790.431	20	130	21.4	4	y7
CA2	P00918	EPISVSSEQVLK	658.359	703.398	20	130	21.4	4	y6
CA2	P00918	AVQQPDGLAVLGIFLK	556.994	690.455	20	130	15.3	4	y6
CA2	P00918	AVQQPDGLAVLGIFLK	556.994	577.371	20	130	15.3	4	y5
CA2	P00918	AVQQPDGLAVLGIFLK	556.994	880.452	20	130	15.3	4	b9
CA2	P00918	VVDVLDSIK	494.29	789.435	20	130	16.3	4	y7
CA2	P00918	VVDVLDSIK	494.29	347.229	20	130	16.3	4	y3
CA2	P00918	VVDVLDSIK	494.29	314.171	20	130	16.3	4	b3
CA1	P00915	VLDALQAIK	485.8	758.441	20	130	16.1	4	y7
CA1	P00915	VLDALQAIK	485.8	331.234	20	130	16.1	4	y3
CA1	P00915	VLDALQAIK	485.8	213.16	20	130	16.1	4	b2
ARHGDIB	P52566	TLLGDGPVVTDPK	656.361	984.5	20	130	21.3	4	y10
ARHGDIB	P52566	TLLGDGPVVTDPK	656.361	244.166	20	130	21.3	4	y2
ARHGDIB	P52566	TLLGDGPVVTDPK	656.361	215.139	20	130	21.3	4	b2
ARHGDIB	P52566	APEPHVEEDDDDELDSK	647.273	821.352	20	130	18.5	4	y7
ARHGDIB	P52566	APEPHVEEDDDDELDSK	647.273	234.145	20	130	18.5	4	y2
ARHGDIB	P52566	APEPHVEEDDDDELDSK	647.273	617.747	20	130	18.5	4	b11
ARHGDIB	P52566	APNVVVTR	428.256	687.415	20	130	14.3	4	y6
ARHGDIB	P52566	APNVVVTR	428.256	474.303	20	130	14.3	4	y4
ARHGDIB	P52566	APNVVVTR	428.256	375.235	20	130	14.3	4	y3
ARG1	P05089	VMEETLSYLLGR	705.869	1180.62	20	130	22.9	4	y10
ARG1	P05089	VMEETLSYLLGR	705.869	708.404	20	130	22.9	4	y6
ARG1	P05089	VMEETLSYLLGR	705.869	231.116	20	130	22.9	4	b2
ARG1	P05089	TIGIIGAPFSK	552.327	478.266	20	130	18.1	4	y4
ARG1	P05089	TIGIIGAPFSK	552.327	215.139	20	130	18.1	4	b2
ARG1	P05089	TIGIIGAPFSK	552.327	272.16	20	130	18.1	4	b3
APOC3	P02656	DALSSVQESQVAQQAR	572.955	672.379	20	130	15.8	4	y6
APOC3	P02656	DALSSVQESQVAQQAR	572.955	573.31	20	130	15.8	4	y5
APOC3	P02656	DALSSVQESQVAQQAR	572.955	502.273	20	130	15.8	4	y4
APOB	P04114	FNSSYLQGTNQITGR	843.416	974.501	20	130	27.1	4	y9
APOB	P04114	FNSSYLQGTNQITGR	843.416	846.443	20	130	27.1	4	y8
APOB	P04114	FNSSYLQGTNQITGR	843.416	262.119	20	130	27.1	4	b2
APOB	P04114	GFEPTLEALFGK	654.845	975.551	20	130	21.3	4	y9
APOB	P04114	GFEPTLEALFGK	654.845	351.203	20	130	21.3	4	y3
APOB	P04114	GFEPTLEALFGK	654.845	204.134	20	130	21.3	4	y2
AMBP	P02760	AFIQLWAFDAVK	704.885	836.43	20	130	22.9	4	y7
AMBP	P02760	AFIQLWAFDAVK	704.885	650.351	20	130	22.9	4	y6
AMBP	P02760	AFIQLWAFDAVK	704.885	219.113	20	130	22.9	4	b2
AMBP	P02760	ETLLQDFR	511.269	565.273	20	130	16.8	4	y4
AMBP	P02760	ETLLQDFR	511.269	437.214	20	130	16.8	4	y3
AMBP	P02760	ETLLQDFR	511.269	322.187	20	130	16.8	4	y2

## Sheet: Supplementary Table 4-3
Supplementary Table 4-3. Transition list satisfying CV < 20%
			Average			Standard Deviation			Coefficient variance			Standard error			NPDR_689	NPDR_600	NPDR_592	NPDR_590	NPDR_589	NPDR_561	NPDR_555	NPDR_537	NPDR_497	NPDR_469	NPDR_468	NPDR_461	NPDR_454	NPDR_449	NPDR_432	NPDR_431	NPDR_428	NPDR_427	NPDR_411	NPDR_410	NPDR_403	NPDR_1260	NPDR_1250	NPDR_1228	NPDR_1227	NPDR_1225	NPDR_1221	NPDR_1220	NPDR_1137	NPDR_1110	NPDR_1086	NPDR_1072	NPDR_1049	NVG_803	NVG_676
Protein	Peptide	Precursor m/z	NPDR	PDR	NVG	NPDR	PDR	NVG	NPDR	PDR	NVG	NPDR	PDR	NVG	NPDR	NPDR	NPDR	NPDR	NPDR	NPDR	NPDR	NPDR	NPDR	NPDR	NPDR	NPDR	NPDR	NPDR	NPDR	NPDR	NPDR	NPDR	NPDR	NPDR	NPDR	NPDR	NPDR	NPDR	NPDR	NPDR	NPDR	NPDR	NPDR	NPDR	NPDR	NPDR	NPDR	NVG	NVG
AMBP	AFIQLWAFDAVK	219.113	5.20058	5.57948	6.04858	0.327728	0.283138	0.209974	6.30176	5.07464	3.47146	0.0371079	0.0320591	0.0237749	5.73248	4.82257	4.91267	4.96206	5.58709	5.52412	5.13373	5.71171	5.23139	5.12823	5.38163	5.30271	5.08779	5.75805	5.78886	5.51393	5.43706	4.76945	5.3566	5.03355	4.70309	5.01313	5.5034	4.44001	4.87908	5.19003	5.06534	5.03114	4.81203	5.00451	5.23612	5.14075	5.42484	6.14242	6.18592
APOB	FNSSYLQGTNQITGR	974.501	5.60305	5.92345	6.46445	0.286765	0.250779	0.34954	5.11802	4.23367	5.40711	0.0324698	0.0283951	0.0395776	5.63805	5.09646		5.24978	6.37739	5.94994	5.84766	5.80458	5.53734	5.27078	5.56427	5.86651	5.80458	6.18592	5.64848	5.72948	5.80458	5.65422		5.5845	5.56177	5.32426	5.46659	5.1742	5.33756	5.44743	5.61221	5.75399	5.30436		5.3566	5.53487		6.94147	6.94776
ARHGDIB	APNVVVTR	474.303	5.09779	5.24963	5.25197	0.113029	0.122956	0.269599	2.21722	2.34219	5.1333	0.012798	0.0139221	0.0305261	5.23824	4.85526	5.09179	4.85996	5.19868	5.25565	5.07519	5.1876	4.97528	4.98574	5.10959	5.15903	5.20921	5.24018	5.13502	5.18116	5.05814	5.02183	5.20921	5.12127	5.12656	4.96021	5.23824	4.94455	5.03355	4.8988	5.12656	5.262	5.04131	5.12656	5.05814	5.05485	5.1876	4.64325	5.04967
ARHGDIB	TLLGDGPVVTDPK	244.166	5.34504	5.46766	5.50763	0.124716	0.198632	0.278562	2.3333	3.63285	5.05776	0.0141213	0.0224906	0.031541	5.46659	5.20469	5.36971	5.1876	5.76656	5.41409	5.46418	5.42484	5.32854	5.21955	5.45373	5.40824	5.39609	5.42484	5.3341	5.34158	5.32557	5.30376	5.47407	5.4542	5.3496	5.09559	5.39094	5.13882	5.27006	5.33576	5.25145	5.43706	5.37979	5.25145	5.17808	5.25437	5.29079	5.98059	5.9579
CA1	VLDALQAIK	758.441	3.5652	4.48008	3.92263	0.124231	0.763759	0.240968	3.48455	17.0479	6.14302	0.0140664	0.0864786	0.0272842	3.62557				3.48429	3.39477		3.48606			3.7324			3.74545	3.62227	3.67025	3.49755																3.3934		3.74545
CA2	AVQQPDGLAVLGIFLK	880.452	5.19275	5.27225	5.24483	0.112924	0.145917	0.222012	2.17464	2.76764	4.23298	0.0127861	0.0165218	0.0251379	5.39094	4.96297	5.12127	5.05446	4.98235	5.34337	5.19748	5.35204	5.16669	5.01514	5.19196	5.07146	5.262	5.21581	5.19454	5.27976	5.23612	5.17992	5.23612	5.21653	5.25145	5.21281	5.183	4.90987	5.21653	5.30271	5.09598	5.20921	5.20921	5.2238	5.20921	5.31391	5.35204	4.75496	4.97119
CA2	EPISVSSEQVLK	790.431	3.65251	3.84743	3.87163	0.254568	0.255334	0.201218	6.96968	6.6365	5.19725	0.0288242	0.0289109	0.0227835	3.813		3.57482		3.84324	4.04648	3.40369	4.08015	3.26208	3.26208	3.66571	3.87355	3.77345	3.89303	3.95405	3.92818	3.77345		3.49755	3.4053		3.26208	3.69396			3.26208	3.58109	3.82765			3.49755		3.48606	4.12585	4.17812
CA2	VVDVLDSIK	789.435	3.60758	3.89472	3.4738	0.280952	0.645266	0.129673	7.78781	16.5677	3.73289	0.0318115	0.0730619	0.0146826	3.49161		3.71955			3.85308	4.48418	3.26208	3.41219	3.40057	3.54464			3.3934	3.39617	3.73669	3.40211			3.57482		4.15829		3.59449	3.64309	3.49552		3.40211	3.75084		3.77345	3.26208	3.61584
CORO1A	DAGPLLISLK	392.271	3.78757	4.02544	4.72828	0.266143	0.251455	0.215507	7.02675	6.24664	4.55783	0.0301347	0.0284717	0.0244013	3.86322		3.64309	3.51314	4.24401	4.22234	3.77837	4.13148	3.51075		3.78611	3.92118	3.70907	4.28968	4.09651	4.0675	3.98513	3.50841	3.63588	3.71955	3.72986	3.86322	3.813	3.4159	3.26208	3.56591	3.72986	4.03642	3.51559	3.26208	3.87875	3.8684	3.84813	4.57935	4.99662
CORO1A	LEETVQAK	243.134	3.57631	3.96508	3.86405	0.223258	0.51532	0.271451	6.24269	12.9965	7.02504	0.025279	0.0583485	0.0307358					3.7948	3.89793					3.60663		3.56881		3.75449	3.83842			3.26208	3.26208			3.56026					3.70907			3.26208	3.39907		3.9771
CRYBA1	MAQTNPTPGSLGPWK	841.457	5.28082	4.96375	4.98624	0.109902	0.308773	0.165194	2.08115	6.22055	3.31301	0.0124439	0.0349616	0.0187046	5.43075	5.26749	5.24363	5.22077	5.33256	5.20564	5.27881	5.38613	5.25964	5.33576	5.13615	5.21955	5.14672	5.62099	5.30224	5.23352	5.20921	5.05147	5.39609	5.27006	5.2238	5.39094	5.09559	5.26843	5.41409	5.21955	5.27844	5.29079	5.23943	5.19279	5.32557	5.45725	5.32304	4.80271	5.07713
CRYBB2	GLQYLLEK	276.155	6.12367	5.82981	5.60579	0.146074	0.176653	0.199041	2.38539	3.03016	3.55063	0.0165396	0.020002	0.0225369	6.16105	5.87996	5.95616	5.91551	6.27727	6.36421	6.31704	6.02682	5.98982	5.92093	6.28894	6.23601	6.13423	6.10438	6.00701	6.20077	6.05326	6.40896	6.13423	6.11896	6.19596	6.07998	6.34987	6.06355	5.95616	5.92093	6.1022	6.22802	6.15807	5.88199	6.13423	6.24365	6.27109	5.81287	5.90592
CRYGC	FHLSEIR	285.135	6.90993	6.65825	6.2661	0.0798271	0.341661	0.343516	1.15525	5.13139	5.48213	0.00903864	0.0386855	0.0388955	6.9441	6.92159	6.93722	6.5819	6.8454	6.94657	6.93868	6.84167	6.93086	6.94147	6.95112	6.8209	6.9401	7.1064	6.83381	6.84901	6.81627	6.93253	6.9401	6.93722	6.93415	6.9441	6.9441	6.92735	6.93722	6.94147	6.93415	6.9401	6.92735	6.93415	6.81627	6.9428	6.94776	5.52467	5.85255
CRYGC	GEYPDYQQWMGLSDSIR	848.393	5.2561	5.16072	5.12759	0.117687	0.174302	0.178692	2.23905	3.37747	3.4849	0.0133254	0.0197358	0.0202328	5.29079	4.92517	5.21653	5.08736	5.46875	5.37393	5.31483	5.32304	5.13224	5.15903	5.29079	5.27078	5.17808	5.32304	5.24715	5.25684	5.262	5.26928	5.262	5.24363	5.27844	5.183	5.26304	5.04131	5.18509	5.24547	5.19279	5.32557	5.26843	5.31583	5.29079	5.34529	5.62099	5.36541	5.32304
CRYGD	QYLLMPGDYR	607.283	3.69453	4.125	3.89284	0.263991	0.757417	0.415864	7.14544	18.3616	10.6828	0.0298911	0.0857606	0.0470873			3.4053		4.16967						3.92188	3.56591		3.55222																			3.55222	3.26208	4.25205
CRYGS	AVHLPSGGQYK	552.278	5.27579	4.77873	4.42313	0.438507	0.529853	0.572236	8.31168	11.0877	12.9373	0.0496511	0.0599941	0.0647929	4.71221	5.43448	5.68583	5.79523	5.06125	4.84659	5.16571	5.10267	5.40761	6.47653	5.08466	4.84165	5.32557	5.04967	4.19284	5.31227	5.70449	5.42038	5.08779	5.15294	5.51393	6.34987	4.96021	5.51393	4.97377	5.57004	5.51393	5.60668	5.10501	5.06534	4.71634	5.11139	5.24018	4.41656	3.3934
CST3	ALDFAVGEYNK	300.155	6.01464	5.62211	5.44559	0.211891	0.22121	0.249859	3.52292	3.93463	4.58828	0.0239919	0.025047	0.028291	5.82834	5.81448	6.21223	6.39102	5.8612	5.74958	5.96469	6.18592	6.178	5.81287	5.82663	6.0623	6.32583	5.66788	5.94162	5.86948	6.22802	5.8136	5.91392	6.03377	5.61221	5.82834	5.99633	6.26333	6.30781	6.14242	6.29227	5.97282	6.26333	5.71596	6.22802	6.15196	6.02682	5.71369	5.80458
CST3	ASNDMYHSR	505.211	5.28099	4.96126	4.27225	0.310632	0.337381	0.676423	5.88208	6.80032	15.8329	0.0351722	0.0382009	0.0765898	5.15294	5.23699	5.49304	5.31692	4.12233	5.11852	4.81019	5.62099	5.64258	5.07146	5.21857	4.57935	5.51393	5.1876	5.4411	5.59711	5.51393	5.24163	5.32557	5.33756	4.9745	5.23824	5.21281	5.37979	5.53604	5.61692	5.43243	5.39609	5.42716	5.56177	5.11622	5.37844	5.45996	3.40057	3.48606
CST6	AQSQLVAGIK	388.255	4.19152	4.36684	4.9292	0.275675	0.291407	0.662803	6.57697	6.67318	13.4465	0.0312141	0.0329953	0.0750477	4.35477		4.00144		4.63951	4.56847	4.23265	4.55638	4.03221	3.87355	3.97202	4.25573	4.34571	4.70808	4.50403	4.49636		3.90604	4.38338	4.20018	4.06523	3.96123	4.15829	3.51559	3.71955	4.12585	4.30351	4.47199	4.10005	4.01702	4.18453	3.91427	4.17812	5.33576	5.49505
DSG1	ESSNVVVTER	405.209	4.79603	5.67055	5.88012	0.744686	0.294652	0.415697	15.5271	5.19618	7.06953	0.084319	0.0333628	0.0470684	5.59127	5.06217	5.4542	5.27803	5.67705	4.41247	4.08762	4.48153	3.74016	5.36541	5.48718	5.48434	4.13571	5.71171	4.42414	4.45938	4.30596	3.6967	3.92818	4.09813	3.90041	5.46659	5.68583	5.42716	5.36971	3.92118	3.84954	4.30596	3.67025		5.51393	5.67645	5.80458	5.01514	5.24018
ENO1	DATNVGDEGGFAPNILENK	414.235	3.82533	3.56434	3.5006	0.122931	0.230846	0.265425	3.21362	6.47655	7.58226	0.0139192	0.0261382	0.0300535	3.90794		3.78327		4.0335	3.80376	3.71427	3.94097		3.70395	3.83367	4.07326	3.63588	3.84813	3.80834	3.79043				3.64309		3.75912	4.01565	3.75084		3.82253		3.77345		3.6506	3.98513	3.76382	3.94097	3.70395	3.99399
ENO1	IGAEVYHNLK	515.769	5.05907	4.89708	4.49985	0.253655	0.262058	0.285821	5.01387	5.35131	6.3518	0.0287208	0.0296722	0.0323629	5.183	4.43181	5.00277	4.8297	4.61134	5.14713	5.59589	5.15862	5.03858	4.75496	5.03424	5.01514	5.05814	4.73187	5.27144	5.40875	5.17808	5.46146	5.17808	5.36971	5.00451	5.04091	5.15294	4.57768	5.06165	5.15903	5.2238	4.97307	5.1742	5.27844	4.79716	4.82928	5.21581	4.78394	4.67907
ENO1	YISPDQLADLYK	277.155	4.38502	4.17739	4.29073	0.251482	0.214853	0.186329	5.73504	5.14325	4.3426	0.0284748	0.0243273	0.0210976	4.51584	3.42187	4.36532	4.24456	4.3543	4.5301	5.01725	4.51879	4.27926	3.9771	4.33717	4.4599	4.38338	4.36331	4.57982	4.6298	4.51262	4.53501	4.30596	4.79275	4.11929	4.39202	4.35477	4.16128	4.36532	4.37379	4.47931	4.42886	4.20874	4.38552	4.34571	4.44797	4.51879	4.54004	4.32779
HBA1	FLASVSTVLTSK	261.16	3.51501	4.48216	3.90825	0.374998	0.811123	0.311632	10.6685	18.0967	7.97371	0.0424602	0.0918416	0.0352854	3.56026										4.22855	3.26208		3.26208		3.26208																		4.37379	3.67952
HBA1	MFLSFPTTK	446.261	3.92355	5.34846	4.87182	0.493489	0.996492	0.526164	12.5776	18.6314	10.8002	0.0558766	0.11283	0.0595764	3.75912					3.74994		3.61584		4.21533	5.69422		3.26208	3.94097	3.68907	4.37972	3.87875	3.85523	3.56881		3.40866	3.62557	3.90794			4.07326				4.06523		3.81773	4.03995	4.29618	4.28968
HBA1	VGAHAGEYGAEALER	488.283	4.66384	5.82212	5.35668	0.545059	0.839282	0.428433	11.6869	14.4154	7.9981	0.0617158	0.09503	0.0485105	5.12328	5.16782	5.06165	5.0243	5.14153	4.08681	3.83299	4.28968	3.86102	5.19003	5.8774	5.09956	4.18453	4.99662	4.14937	4.5694	4.38338	4.26956	4.34571	3.8894	4.01702	5.35424	4.98455	5.10501	5.30321	4.21533	4.11929	3.98513	4.16128	4.66937	5.08779	5.20174	5.15862	4.96054	5.10267
HBB	EFTPPVQAAYQK	501.274	3.74592	4.9952	4.52733	0.368386	0.916934	0.4173	9.83432	18.3563	9.21735	0.0417115	0.103822	0.0472499					3.61272	3.68426		3.79925		3.7686	5.00764	3.49552			3.85812	4.0271	3.82765	3.6967	3.98513			3.3976	3.62557			3.7686	3.26208			3.40866	3.40211		3.79925	4.84165	4.59105
HBB	FFESFGDLSTPDAVMGNPK	928.456	3.66021	4.26233	4.09858	0.15454	0.729453	0.268693	4.22216	17.1139	6.55576	0.0174982	0.0825943	0.0304235					3.54964			3.55222			3.87875																								4.48153
HBB	VNVDEVGGEALGR	214.119	4.15393	5.63112	5.11197	0.690599	1.16058	0.418858	16.6252	20.6101	8.19367	0.0781949	0.13141	0.0474263	3.3976	4.19101	3.26208	4.28968	3.39206	3.26208		3.67952		4.84165	6.12581	3.40057	3.40211	3.67952	3.55753	3.54712	4.74087	4.74122	4.82625	4.40817	4.43414	4.65141	3.3976		4.45394	4.84165		3.26208	4.34571	4.70309	4.30596	4.48861	4.83493	5.21955	4.78033
HBD	VLGAFSDGLAHLDNLK	729.373	3.88975	5.40794	4.65207	0.532283	0.996722	0.560688	13.6842	18.4307	12.0524	0.0602691	0.112856	0.0634854	3.26208			3.59103		3.55485		3.3934		4.33623	5.65087	3.7686			3.48972	4.27278	4.13571	4.12995	4.22396		3.58109	3.69396	3.26208		3.4053	4.1763				4.17421		3.69892	3.99399	4.61292	4.40079
HBD	VNVDAVGGEALGR	214.119	3.69459	4.59077	4.06141	0.311609	0.902386	0.258015	8.43419	19.6565	6.35283	0.0352828	0.102175	0.0292144					3.67485	3.48787		3.74545			4.40876			3.79925		3.60965												3.56881					3.26208	3.7686	4.03995
IGHM	YVTSAPMPEPQAPGR	625.342	3.93669	4.15206	4.67683	0.28031	0.19774	0.195719	7.12044	4.76245	4.18487	0.0317389	0.0223896	0.0221609	4.47698		3.94241		4.28089	4.18556	3.93525	4.25205	3.65903	3.49552	4.19329	3.9771	3.92818	4.40079	4.00888	4.11323	3.70907		3.70907	3.50174		4.01565	4.31744	3.67025	3.8894	3.87355	3.79334	4.13571	3.59449	3.58109	3.70907	3.56306	4.25205	4.67458	4.94455
PLTP	FLEQELETITIPDLR	500.283	4.60571	4.69445	5.04227	0.191394	0.241095	0.151738	4.15558	5.13575	3.00931	0.0216711	0.0272987	0.0171809	4.73622	3.9524	4.53764		4.84886	4.90136	4.52496	4.83493	4.54946	4.50027	4.72761	4.54004	4.74087	4.80868	4.77585	4.78472	4.76689	4.4921	4.68647	4.57884	4.47931	4.47698			4.49636	4.67458	4.63627	4.74087	4.44001	4.25992	4.47199	4.52765	4.67907		5.12969
PTGDS	AQGFTEDTIVFLPQTDK	588.299	5.62975	5.30856	4.97914	0.207693	0.246784	0.564134	3.68921	4.64879	11.33	0.0235166	0.0279428	0.0638756	5.5034	5.69694	5.5845	5.68583	5.27204	5.45076	5.74513	5.29079	5.86289	5.66664	5.4193	5.61692	5.70449	4.94455	5.55638	5.64117	5.60668	5.75949	5.70449	5.83814	5.76932	5.73248	5.43075	5.67497	5.83814	6.0623	5.66522	5.55893	5.84163	5.93779	5.55893	5.62706	5.53382	5.86651	5.45996
PTGDS	TMLLQPAGSLGSYSYR	1157.56	5.97689	5.53606	5.45323	0.331654	0.329815	0.296308	5.54895	5.95758	5.43363	0.0375524	0.0373442	0.0335503	5.88363	6.23757	6.03377	6.1683	4.90253	5.79662	5.79599	5.57713	6.27848	6.0623	5.78251	5.52467	6.05326	5.35204	5.74123	5.91905	5.91392	6.1872	5.85732	6.30781	6.29227	6.25095	5.88363	5.97282	6.4455	6.47653	6.19596	5.70449	6.3836	6.42185	5.85732	6.07107	5.90592	5.07146	5.0243
RBP4	YWGVASFLQK	849.483	4.21015	4.68437	5.0612	0.361058	0.273015	0.148203	8.57589	5.82821	2.92822	0.0408817	0.0309128	0.0167807	4.75997	3.52335	4.24142	4.15085	4.54426	4.60182	4.04351	4.75347	4.1405	3.63238	4.55778	4.37379	3.87875	4.78033	4.80513	4.4199	4.68647	4.02457	4.13571	3.94241	3.84954	4.23867	4.43603	3.81457	4.15485	3.40057	4.17421	4.26473	3.81457	3.95699	4.22396	4.16727	4.44254	5.12823	5.1876
S100A7	GTNYLADVFEK	423.224	4.9073	4.7817	4.48955	0.114971	0.125223	0.252467	2.34284	2.6188	5.62344	0.0130178	0.0141787	0.0285863	4.98455	4.7875	4.97377	4.79763	5.17018	4.98342	4.96089	4.99662	4.91086	4.8988	4.87384	4.98574	4.79716	5.07673	4.94455	4.94455	4.88108	4.68216	4.91349	4.82304	4.78804	4.92826	5.01313	4.61585	4.82304	4.92789	4.7312	4.88108	4.97611	4.81962	5.00111	4.97241	5.07673	4.8988	4.75347
SPINK5	AVFLTEALER	718.373	4.78606	4.94713	5.48298	0.214877	0.273473	0.110939	4.48965	5.52791	2.02333	0.0243301	0.0309647	0.0125614	4.92826	4.48215	4.85169	4.51879	5.08815	4.8204	4.9275	4.94455	4.75127	4.57935	4.82625	4.96054	4.85397	5.15862	4.97179	5.02223	4.18453	4.22582	4.97307	4.87908	4.87697	4.71221	4.8172	4.77756	4.76196	4.57935	4.78804	4.94455	4.77756	4.52202	4.82625	4.72186	4.88639	5.57004	5.66788
TF	DGAGDVAFVK	735.404	5.8442	5.79384	6.19801	0.135734	0.627422	0.332534	2.32254	10.8291	5.36517	0.0153689	0.0710416	0.0376521	5.93408	5.94373	5.89893	5.7398	6.03604	5.7033	5.69539	5.90592	5.74958	5.98059	5.92523	5.98059	5.65647	5.85255	5.83559	5.81959	5.65647	5.54946	5.97282	5.78753	5.66522	5.99633	5.78074	5.78595	6.03377	5.76333	5.76932	5.91392	5.72948	5.76932	5.91392	5.92764	6.18592	6.64527	6.51917
TF	MYLGYEYVTAIR	295.111	6.4077	6.33857	6.96211	0.188746	0.489903	0.11258	2.9456	7.72892	1.61704	0.0213712	0.0554706	0.0127472	6.34987	6.35897	6.4455	6.27109	5.96552	6.5114	6.45639	6.51917	6.59123	6.33422	6.38957	6.47653	6.22802	6.37093	6.50328	6.53374	6.46672	5.93053	6.46672	6.4455	6.42185	6.49478	6.16105	6.3836	6.80644	6.8209	6.42185	6.32583	6.06355	6.60853	6.32583	6.48588	6.51917	6.8209	6.84167
VWF	HIVTFDGQNFK	451.266	4.39088	4.8498	5.04645	0.233551	0.183003	0.129374	5.319	3.77341	2.56366	0.0264444	0.020721	0.0146487	4.59105	3.76763	4.3257	3.86691	4.47041	4.71767	4.31579	4.73187	4.32446	4.1763	4.4857	4.29618	4.51262	4.62126	4.67119	4.73622	4.65374	4.18334	4.47199	4.28292	4.17421	4.20018	4.47698	4.25445	4.28292	4.29618	4.38552	4.68647	4.30074	4.43414	4.26473	4.20759	4.73187	4.86772	4.91571
[truncated: 43 more columns]
