# Supplementary material for: Proteomic Analysis of Aqueous Humor Identified Clinically Relevant Molecular Targets for Neovascular Complications in Diabetic Retinopathy
Source: Mol Cell Proteomics. 2025 Mar 19;24(4):100953. doi: 10.1016/j.mcpro.2025.100953 (PMC12131854; doi:10.1016/j.mcpro.2025.100953)
Supplement: Revised Supplementary Table 5 [file mmc5.xlsx]

## Sheet: 5-1
Supplementary Table 5-1. Final DEPs
	PDR vs NPDR
	Gene	Peptide	Profiling.fc	Validatiaon.fc	Validataion.pval	AUC	Stage specific protein	Eye Disease score	Diabetes mellitus score
	APOB	FNSSYLQGTNQITGR	9.82868	1.24868	6.63e-05	0.80936	NVG	0.101828	0.215239
	CA1	VLDALQAIK	258.808	1.88541	6.48e-07	0.939063	PDR	0.607014	0.0410068
	CORO1A	LEETVQAK	PDR	1.30927	0.005	0.740885		0.0481751	0.0181094
	CRYBA1	MAQTNPTPGSLGPWK	0.107371	0.802702	3.9e-06	0.839827	NPDR	0.776597	0.1219
	CRYBB2	GLQYLLEK	0.0831257	0.815713	7.65e-10	0.901108	NPDR	0.808947	0.00332622
	CRYGS	AVHLPSGGQYK	0.0790991	0.708552	0.000247	0.786616	NPDR	0.760126	0.0115245
	CST3	ALDFAVGEYNK	0.52349	0.761797	8.22e-10	0.895623		0.483374	0.107779
	CST3	ASNDMYHSR	0.52349	0.801219	0.000474	0.803463		0.483374	0.107779
	DSG1	ESSNVVVTER	1.41647	1.8334	9.81e-07	0.886285		0.0713521	0.00552317
	PTGDS	AQGFTEDTIVFLPQTDK	0.25217	0.800409	6.51e-07	0.853535		0.166806	0.0129167
	PTGDS	TMLLQPAGSLGSYSYR	0.25217	0.736713	2.39e-06	0.838384		0.166806	0.0129167
	RBP4	YWGVASFLQK	1.17162	1.38917	2.34e-07	0.838384		0.778	0.114465
	VWF	HIVTFDGQNFK	3.31122	1.37451	4.11e-12	0.943182		0.561066	0.0634189
	fc : fold change, pval : adjusted p-value from wilcoxon t test, AUC : Area under curve
	NVG vs PDR
	Gene	Peptide	Profiling.fc	Validatiaon.fc	Validataion.pval	AUC	Stage specific protein	Eye Disease score	Diabetes mellitus score
	AMBP	AFIQLWAFDAVK	2.76112	1.38424	7.95e-05	0.885802		0.0137969	0.0398835
	APOB	FNSSYLQGTNQITGR	3.17757	1.45499	0.017	0.909524	NVG	0.101828	0.215239
	CA1	VLDALQAIK	0.153161	0.679499	0.004	0.697266	PDR	0.607014	0.0410068
	CA2	VVDVLDSIK	0.17982	0.746946	0.024	0.732143		0.827977	0.363964
	CRYGC	FHLSEIR	PDR	0.761994	0.013	0.794753	NPDR	0.794876	0.0036958
	CST3	ASNDMYHSR	0.817146	0.620281	0.031	0.819643		0.483374	0.107779
	ENO1	IGAEVYHNLK	0.322039	0.759316	0.008	0.828704	NPDR	0.0433745	0.00781464
	PLTP	FLEQELETITIPDLR	5.04905	1.27264	0.000348	0.926786	NVG	0.171408	0.0478602
	RBP4	YWGVASFLQK	2.40362	1.29849	1.97e-05	0.875		0.778	0.114465
	S100A7	GTNYLADVFEK	0.432154	0.816684	0.011	0.816358		0.0460024	0.0194029
	SPINK5	AVFLTEALER	4.34591	1.44979	9.26e-10	1	NVG	0.79458	0.00147832
	TF	MYLGYEYVTAIR	7.96365	1.54065	5.24e-08	0.955247	NVG	0.0864716	0.0587637
	fc : fold change, pval : adjusted p-value from wilcoxon t test, AUC : Area under curve

## Sheet: 5-2
Supplementary Table 5-2 Final DEPs relevant to clinical information
Protein	Peptide	Precursor m/z	Age_estimate	Age_adj_p	Cortical_estimate	Cortical_adj_p	Nuclear_estimate	Nuclear_adj_p	Posterior_estimate	Posterior_adj_p	Phakia_estimate	Phakia_adj_p	ME_estimate	ME_adj_p	PRP_estimate	PRP_adj_p
AMBP	AFIQLWAFDAVK	219.113	-0.0143881	0.00295527	-0.12567	0.135796	-0.0424227	0.668329	-0.00537094	0.945374	0.0809744	0.972996	0.0231418	0.886945	0.292363	0.00486651
APOB	FNSSYLQGTNQITGR	974.501	-0.00927363	0.0699235	-0.0712444	0.342771	-0.0155326	0.921123	-0.0921998	0.529984	0.0600438	0.972996	-0.235916	0.350018	0.360839	0.000371682
ARHGDIB	APNVVVTR	474.303	-0.00669367	0.00067875	-0.0562008	0.133497	-0.0429572	0.341456	0.0147961	0.771096	0.0779009	0.972996	-0.0252226	0.834464	0.0930579	0.029606
ARHGDIB	TLLGDGPVVTDPK	244.166	-0.00322098	0.164062	-0.0195759	0.578418	-0.0127595	0.826072	-0.0302759	0.643147	0.00693309	0.972996	-0.136993	0.216315	0.131166	0.00837096
CA1	VLDALQAIK	758.441	-0.00285797	0.801481	-0.0188088	0.952076	0.185169	0.44564	-0.432026	0.29585	-0.0853938	0.972996	0.651382	0.0236726	-0.0755787	0.757177
CA2	AVQQPDGLAVLGIFLK	880.452	-0.00310436	0.0878936	-0.0328582	0.233107	-0.0298176	0.44564	0.0340923	0.529984	0.0177552	0.972996	-0.0468169	0.655014	0.0394606	0.354417
CA2	EPISVSSEQVLK	790.431	-0.00552381	0.102911	-0.0471158	0.467947	-0.0172681	0.852836	-0.0142351	0.875425	-0.0743288	0.972996	-0.187598	0.216315	0.185417	0.0139718
CA2	VVDVLDSIK	789.435	0.00542119	0.461607	0.00907909	0.952076	0.115008	0.44564	-0.216578	0.449856	-0.211623	0.972996	0.445952	0.0312352	-0.165413	0.365162
CORO1A	DAGPLLISLK	392.271	-0.0117327	0.0151955	-0.103952	0.151127	-0.0762567	0.44564	0.0697576	0.643147	0.186693	0.972996	-0.0926752	0.756317	0.323352	0.0014408
CORO1A	LEETVQAK	243.134	-0.00973886	0.164062	-0.0869593	0.473886	0.00858013	0.946487	-0.189671	0.510972	-0.211935	0.972996	0.263077	0.216315	0.103555	0.495866
CRYBA1	MAQTNPTPGSLGPWK	841.457	0.00345935	0.287033	0.0353315	0.489712	-0.00267387	0.946487	0.0801526	0.510972	-0.148728	0.972996	-0.140393	0.27154	-0.0144155	0.846014
CRYBB2	GLQYLLEK	276.155	0.0081339	0.00647897	0.0621301	0.151127	0.0571736	0.341456	0.0327026	0.730442	-0.0269492	0.972996	-0.215384	0.146326	-0.181445	0.00440454
CRYGC	FHLSEIR	285.135	0.00720016	0.0833841	0.0615377	0.343239	0.0234493	0.826072	0.0756434	0.529984	0.0910789	0.972996	-0.0739787	0.756317	-0.134697	0.135266
CRYGC	GEYPDYQQWMGLSDSIR	848.393	0.00235386	0.211653	0.0350957	0.227235	0.0150929	0.70989	0.004237	0.913737	-0.0228391	0.972996	-0.136978	0.146326	-0.0371733	0.401697
CRYGD	QYLLMPGDYR	607.283	0.00347019	0.774573	-0.0434004	0.844794	0.257497	0.341456	-0.389025	0.433492	-0.0206958	0.972996	0.450681	0.216315	-0.253674	0.314479
CRYGS	AVHLPSGGQYK	552.278	0.0132881	0.0719445	0.263432	0.0251896	0.124108	0.44564	0.376142	0.028009	0.139338	0.972996	0.112397	0.756317	-0.255173	0.101158
CST3	ALDFAVGEYNK	300.155	0.0116864	0.00194714	0.0501998	0.398121	0.0957832	0.341456	0.0497621	0.643147	0.0219748	0.972996	-0.0446171	0.834464	-0.304628	0.000175914
CST3	ASNDMYHSR	505.211	0.0106405	0.0800913	0.0274443	0.813821	0.0824655	0.506405	0.0385491	0.801607	0.00798157	0.972996	0.115621	0.788498	-0.40227	0.0014408
CST6	AQSQLVAGIK	388.255	-0.00868196	0.0878936	-0.131846	0.135796	-0.0542957	0.620674	0.0524349	0.771096	0.117356	0.972996	-0.193662	0.564949	0.349206	0.0014408
DSG1	ESSNVVVTER	405.209	-0.0272756	0.00165043	-0.179327	0.151127	-0.170803	0.341456	0.0393129	0.852598	0.0162829	0.972996	0.0845362	0.834464	0.478157	0.00837096
ENO1	DATNVGDEGGFAPNILENK	414.235	0.00937539	0.00295527	0.0813335	0.143725	0.0732464	0.341456	-0.0117512	0.875425	-0.0140553	0.972996	-0.110087	0.614814	-0.1078	0.148812
ENO1	IGAEVYHNLK	515.769	0.00910664	0.0151955	-0.0188722	0.794831	0.0412912	0.620674	-0.0664361	0.529984	-0.137972	0.972996	-0.107682	0.603771	-0.219297	0.00592205
ENO1	YISPDQLADLYK	277.155	0.00726989	0.0151955	0.00122153	0.971135	0.0378218	0.536264	-0.0242581	0.771096	0.00303825	0.972996	-0.209255	0.118795	-0.0554034	0.406908
HBA1	FLASVSTVLTSK	261.16	0.00503931	0.740574	0.176386	0.467947	0.278896	0.341456	-0.206557	0.643147	0.240731	0.972996	0.962823	0.0236726	-0.147969	0.59967
HBA1	MFLSFPTTK	446.261	-0.0230729	0.10041	-0.316882	0.143725	-0.0384458	0.921123	-0.42975	0.314259	0.0897836	0.972996	0.953491	0.0933118	0.254177	0.401697
HBA1	VGAHAGEYGAEALER	488.283	-0.0240034	0.0243918	-0.214496	0.162698	-0.110466	0.620674	-0.201827	0.529984	0.0512244	0.972996	0.539134	0.216315	0.395821	0.0988937
HBB	EFTPPVQAAYQK	501.274	-0.0194631	0.106915	-0.348579	0.135796	0.0685545	0.852836	-0.40261	0.315642	0.123573	0.972996	1.12537	0.0236726	0.291714	0.314479
HBB	FFESFGDLSTPDAVMGNPK	928.456	0.0154793	0.189157	-0.0619933	0.814424	0.251041	0.341456	-0.491953	0.143478	-0.229617	0.972996	0.432912	0.216315	-0.128089	0.600784
HBB	VNVDEVGGEALGR	214.119	-0.0277116	0.0720796	-0.287655	0.177991	-0.15725	0.620674	-0.272067	0.529984	0.148686	0.972996	0.880245	0.152051	0.338884	0.314479
HBD	VLGAFSDGLAHLDNLK	729.373	-0.019476	0.182681	-0.364591	0.135796	0.0281242	0.930484	-0.462956	0.298388	0.475219	0.972996	0.979503	0.0963031	0.276967	0.395976
HBD	VNVDAVGGEALGR	214.119	0.000632453	0.957751	-0.147039	0.530531	0.140063	0.632071	-0.432705	0.314259	0.116096	0.972996	0.7799	0.0676888	-0.0414005	0.863742
IGHM	YVTSAPMPEPQAPGR	625.342	-0.0115846	0.00295527	-0.0946154	0.143725	-0.0831925	0.341456	0.0357643	0.771096	0.0370334	0.972996	-0.145336	0.567659	0.248387	0.00382433
PLTP	FLEQELETITIPDLR	500.283	-0.0054611	0.0840886	-0.08179	0.135796	-0.0273458	0.668329	0.0295938	0.771096	0.152488	0.972996	-0.155422	0.216315	0.142852	0.0347058
PTGDS	AQGFTEDTIVFLPQTDK	588.299	0.0115299	0.00832946	0.101585	0.135796	0.0375266	0.668329	0.0220184	0.843055	-0.127224	0.972996	-0.0858863	0.756317	-0.277977	0.00296151
PTGDS	TMLLQPAGSLGSYSYR	1157.56	0.0117761	0.0151955	0.088858	0.22283	-0.00845353	0.930484	0.107522	0.510972	-0.0297056	0.972996	0.0259252	0.886945	-0.331502	0.0014408
RBP4	YWGVASFLQK	849.483	-0.0175964	0.00067875	-0.179466	0.0262062	-0.0834166	0.44564	-0.0439694	0.771096	0.0111987	0.972996	-0.0261588	0.886945	0.349891	0.0014408
S100A7	GTNYLADVFEK	423.224	0.00370047	0.102911	0.0479869	0.151127	0.034515	0.44564	0.0365888	0.578591	-0.060015	0.972996	-0.0782947	0.603771	-0.0840106	0.101158
SPINK5	AVFLTEALER	718.373	-0.00644987	0.0909056	-0.0902237	0.135796	-0.00656284	0.930484	-0.0835996	0.510972	0.0406964	0.972996	-0.178835	0.44131	0.223623	0.00587817
TF	DGAGDVAFVK	735.404	-0.00501268	0.367643	-0.0143943	0.875708	-0.126139	0.341456	0.0736949	0.643147	-0.226224	0.972996	-0.254365	0.152051	0.209577	0.0988937
TF	MYLGYEYVTAIR	295.111	-0.00308344	0.527644	-0.0398616	0.578418	-0.115685	0.341456	0.035879	0.771096	-0.112036	0.972996	-0.204462	0.216315	0.206765	0.0560634
VWF	HIVTFDGQNFK	451.266	-0.0136974	0.00067875	-0.145713	0.0251896	-0.0911525	0.341456	-0.0824023	0.529984	0.0755269	0.972996	-0.040856	0.834464	0.320582	0.000175914

## Sheet: 5-3
Supplementary Table 5-3 Clinical information dependent proteins
Age
Protein	Peptide	Precursor m/z	Age_estimate	Age_adj_p	Cortical_estimate	Cortical_adj_p	Nuclear_estimate	Nuclear_adj_p	Posterior_estimate	Posterior_adj_p	Phakia_estimate	Phakia_adj_p	ME_estimate	ME_adj_p	PRP_estimate	PRP_adj_p
AMBP	AFIQLWAFDAVK	219.113	-0.0143881	0.00295527	-0.12567	0.135796	-0.0424227	0.668329	-0.00537094	0.945374	-0.00537094	0.945374	0.0231418	0.886945	0.292363	0.00486651
ARHGDIB	APNVVVTR	474.303	-0.00669367	0.00067875	-0.0562008	0.133497	-0.0429572	0.341456	0.0147961	0.771096	0.0147961	0.771096	-0.0252226	0.834464	0.0930579	0.029606
CORO1A	DAGPLLISLK	392.271	-0.0117327	0.0151955	-0.103952	0.151127	-0.0762567	0.44564	0.0697576	0.643147	0.0697576	0.643147	-0.0926752	0.756317	0.323352	0.0014408
CRYBB2	GLQYLLEK	276.155	0.0081339	0.00647897	0.0621301	0.151127	0.0571736	0.341456	0.0327026	0.730442	0.0327026	0.730442	-0.215384	0.146326	-0.181445	0.00440454
CST3	ALDFAVGEYNK	300.155	0.0116864	0.00194714	0.0501998	0.398121	0.0957832	0.341456	0.0497621	0.643147	0.0497621	0.643147	-0.0446171	0.834464	-0.304628	0.000175914
DSG1	ESSNVVVTER	405.209	-0.0272756	0.00165043	-0.179327	0.151127	-0.170803	0.341456	0.0393129	0.852598	0.0393129	0.852598	0.0845362	0.834464	0.478157	0.00837096
ENO1	DATNVGDEGGFAPNILENK	414.235	0.00937539	0.00295527	0.0813335	0.143725	0.0732464	0.341456	-0.0117512	0.875425	-0.0117512	0.875425	-0.110087	0.614814	-0.1078	0.148812
ENO1	IGAEVYHNLK	515.769	0.00910664	0.0151955	-0.0188722	0.794831	0.0412912	0.620674	-0.0664361	0.529984	-0.0664361	0.529984	-0.107682	0.603771	-0.219297	0.00592205
ENO1	YISPDQLADLYK	277.155	0.00726989	0.0151955	0.00122153	0.971135	0.0378218	0.536264	-0.0242581	0.771096	-0.0242581	0.771096	-0.209255	0.118795	-0.0554034	0.406908
HBA1	VGAHAGEYGAEALER	488.283	-0.0240034	0.0243918	-0.214496	0.162698	-0.110466	0.620674	-0.201827	0.529984	-0.201827	0.529984	0.539134	0.216315	0.395821	0.0988937
IGHM	YVTSAPMPEPQAPGR	625.342	-0.0115846	0.00295527	-0.0946154	0.143725	-0.0831925	0.341456	0.0357643	0.771096	0.0357643	0.771096	-0.145336	0.567659	0.248387	0.00382433
PTGDS	AQGFTEDTIVFLPQTDK	588.299	0.0115299	0.00832946	0.101585	0.135796	0.0375266	0.668329	0.0220184	0.843055	0.0220184	0.843055	-0.0858863	0.756317	-0.277977	0.00296151
PTGDS	TMLLQPAGSLGSYSYR	1157.56	0.0117761	0.0151955	0.088858	0.22283	-0.00845353	0.930484	0.107522	0.510972	0.107522	0.510972	0.0259252	0.886945	-0.331502	0.0014408
RBP4	YWGVASFLQK	849.483	-0.0175964	0.00067875	-0.179466	0.0262062	-0.0834166	0.44564	-0.0439694	0.771096	-0.0439694	0.771096	-0.0261588	0.886945	0.349891	0.0014408
VWF	HIVTFDGQNFK	451.266	-0.0136974	0.00067875	-0.145713	0.0251896	-0.0911525	0.341456	-0.0824023	0.529984	-0.0824023	0.529984	-0.040856	0.834464	0.320582	0.000175914
Cortical
Protein	Peptide	Precursor m/z	Age_estimate	Age_adj_p	Cortical_estimate	Cortical_adj_p	Nuclear_estimate	Nuclear_adj_p	Posterior_estimate	Posterior_adj_p	Phakia_estimate	Phakia_adj_p	ME_estimate	ME_adj_p	PRP_estimate	PRP_adj_p
CRYGS	AVHLPSGGQYK	552.278	0.0132881	0.0719445	0.263432	0.0251896	0.124108	0.44564	0.376142	0.028009	0.376142	0.028009	0.112397	0.756317	-0.255173	0.101158
RBP4	YWGVASFLQK	849.483	-0.0175964	0.00067875	-0.179466	0.0262062	-0.0834166	0.44564	-0.0439694	0.771096	-0.0439694	0.771096	-0.0261588	0.886945	0.349891	0.0014408
VWF	HIVTFDGQNFK	451.266	-0.0136974	0.00067875	-0.145713	0.0251896	-0.0911525	0.341456	-0.0824023	0.529984	-0.0824023	0.529984	-0.040856	0.834464	0.320582	0.000175914
Posterior
Protein	Peptide	Precursor m/z	Age_estimate	Age_adj_p	Cortical_estimate	Cortical_adj_p	Nuclear_estimate	Nuclear_adj_p	Posterior_estimate	Posterior_adj_p	Phakia_estimate	Phakia_adj_p	ME_estimate	ME_adj_p	PRP_estimate	PRP_adj_p
CRYGS	AVHLPSGGQYK	552.278	0.0132881	0.0719445	0.263432	0.0251896	0.124108	0.44564	0.376142	0.028009	0.376142	0.028009	0.112397	0.756317	-0.255173	0.101158
Phakia
Protein	Peptide	Precursor m/z	Age_estimate	Age_adj_p	Cortical_estimate	Cortical_adj_p	Nuclear_estimate	Nuclear_adj_p	Posterior_estimate	Posterior_adj_p	Phakia_estimate	Phakia_adj_p	ME_estimate	ME_adj_p	PRP_estimate	PRP_adj_p
CRYGS	AVHLPSGGQYK	552.278	0.0132881	0.0719445	0.263432	0.0251896	0.124108	0.44564	0.376142	0.028009	0.376142	0.028009	0.112397	0.756317	-0.255173	0.101158
ME
Protein	Peptide	Precursor m/z	Age_estimate	Age_adj_p	Cortical_estimate	Cortical_adj_p	Nuclear_estimate	Nuclear_adj_p	Posterior_estimate	Posterior_adj_p	Phakia_estimate	Phakia_adj_p	ME_estimate	ME_adj_p	PRP_estimate	PRP_adj_p
CA1	VLDALQAIK	758.441	-0.00285797	0.801481	-0.0188088	0.952076	0.185169	0.44564	-0.432026	0.29585	-0.432026	0.29585	0.651382	0.0236726	-0.0755787	0.757177
CA2	VVDVLDSIK	789.435	0.00542119	0.461607	0.00907909	0.952076	0.115008	0.44564	-0.216578	0.449856	-0.216578	0.449856	0.445952	0.0312352	-0.165413	0.365162
HBA1	FLASVSTVLTSK	261.16	0.00503931	0.740574	0.176386	0.467947	0.278896	0.341456	-0.206557	0.643147	-0.206557	0.643147	0.962823	0.0236726	-0.147969	0.59967
HBB	EFTPPVQAAYQK	501.274	-0.0194631	0.106915	-0.348579	0.135796	0.0685545	0.852836	-0.40261	0.315642	-0.40261	0.315642	1.12537	0.0236726	0.291714	0.314479
PRP
Protein	Peptide	Precursor m/z	Age_estimate	Age_adj_p	Cortical_estimate	Cortical_adj_p	Nuclear_estimate	Nuclear_adj_p	Posterior_estimate	Posterior_adj_p	Phakia_estimate	Phakia_adj_p	ME_estimate	ME_adj_p	PRP_estimate	PRP_adj_p
AMBP	AFIQLWAFDAVK	219.113	-0.0143881	0.00295527	-0.12567	0.135796	-0.0424227	0.668329	-0.00537094	0.945374	-0.00537094	0.945374	0.0231418	0.886945	0.292363	0.00486651
APOB	FNSSYLQGTNQITGR	974.501	-0.00927363	0.0699235	-0.0712444	0.342771	-0.0155326	0.921123	-0.0921998	0.529984	-0.0921998	0.529984	-0.235916	0.350018	0.360839	0.000371682
ARHGDIB	APNVVVTR	474.303	-0.00669367	0.00067875	-0.0562008	0.133497	-0.0429572	0.341456	0.0147961	0.771096	0.0147961	0.771096	-0.0252226	0.834464	0.0930579	0.029606
ARHGDIB	TLLGDGPVVTDPK	244.166	-0.00322098	0.164062	-0.0195759	0.578418	-0.0127595	0.826072	-0.0302759	0.643147	-0.0302759	0.643147	-0.136993	0.216315	0.131166	0.00837096
CA2	EPISVSSEQVLK	790.431	-0.00552381	0.102911	-0.0471158	0.467947	-0.0172681	0.852836	-0.0142351	0.875425	-0.0142351	0.875425	-0.187598	0.216315	0.185417	0.0139718
CORO1A	DAGPLLISLK	392.271	-0.0117327	0.0151955	-0.103952	0.151127	-0.0762567	0.44564	0.0697576	0.643147	0.0697576	0.643147	-0.0926752	0.756317	0.323352	0.0014408
CRYBB2	GLQYLLEK	276.155	0.0081339	0.00647897	0.0621301	0.151127	0.0571736	0.341456	0.0327026	0.730442	0.0327026	0.730442	-0.215384	0.146326	-0.181445	0.00440454
CST3	ALDFAVGEYNK	300.155	0.0116864	0.00194714	0.0501998	0.398121	0.0957832	0.341456	0.0497621	0.643147	0.0497621	0.643147	-0.0446171	0.834464	-0.304628	0.000175914
CST3	ASNDMYHSR	505.211	0.0106405	0.0800913	0.0274443	0.813821	0.0824655	0.506405	0.0385491	0.801607	0.0385491	0.801607	0.115621	0.788498	-0.40227	0.0014408
CST6	AQSQLVAGIK	388.255	-0.00868196	0.0878936	-0.131846	0.135796	-0.0542957	0.620674	0.0524349	0.771096	0.0524349	0.771096	-0.193662	0.564949	0.349206	0.0014408
DSG1	ESSNVVVTER	405.209	-0.0272756	0.00165043	-0.179327	0.151127	-0.170803	0.341456	0.0393129	0.852598	0.0393129	0.852598	0.0845362	0.834464	0.478157	0.00837096
ENO1	IGAEVYHNLK	515.769	0.00910664	0.0151955	-0.0188722	0.794831	0.0412912	0.620674	-0.0664361	0.529984	-0.0664361	0.529984	-0.107682	0.603771	-0.219297	0.00592205
IGHM	YVTSAPMPEPQAPGR	625.342	-0.0115846	0.00295527	-0.0946154	0.143725	-0.0831925	0.341456	0.0357643	0.771096	0.0357643	0.771096	-0.145336	0.567659	0.248387	0.00382433
PLTP	FLEQELETITIPDLR	500.283	-0.0054611	0.0840886	-0.08179	0.135796	-0.0273458	0.668329	0.0295938	0.771096	0.0295938	0.771096	-0.155422	0.216315	0.142852	0.0347058
PTGDS	AQGFTEDTIVFLPQTDK	588.299	0.0115299	0.00832946	0.101585	0.135796	0.0375266	0.668329	0.0220184	0.843055	0.0220184	0.843055	-0.0858863	0.756317	-0.277977	0.00296151
PTGDS	TMLLQPAGSLGSYSYR	1157.56	0.0117761	0.0151955	0.088858	0.22283	-0.00845353	0.930484	0.107522	0.510972	0.107522	0.510972	0.0259252	0.886945	-0.331502	0.0014408
RBP4	YWGVASFLQK	849.483	-0.0175964	0.00067875	-0.179466	0.0262062	-0.0834166	0.44564	-0.0439694	0.771096	-0.0439694	0.771096	-0.0261588	0.886945	0.349891	0.0014408
SPINK5	AVFLTEALER	718.373	-0.00644987	0.0909056	-0.0902237	0.135796	-0.00656284	0.930484	-0.0835996	0.510972	-0.0835996	0.510972	-0.178835	0.44131	0.223623	0.00587817
VWF	HIVTFDGQNFK	451.266	-0.0136974	0.00067875	-0.145713	0.0251896	-0.0911525	0.341456	-0.0824023	0.529984	-0.0824023	0.529984	-0.040856	0.834464	0.320582	0.000175914
