# Supplementary material for: Proteomic Analysis of Aqueous Humor Identified Clinically Relevant Molecular Targets for Neovascular Complications in Diabetic Retinopathy
Source: Mol Cell Proteomics. 2025 Mar 19;24(4):100953. doi: 10.1016/j.mcpro.2025.100953 (PMC12131854; doi:10.1016/j.mcpro.2025.100953)
Supplement: Revised Supplementary Table 6 [file mmc6.xlsx]

## Sheet: sheet1
Supplementary Table 6. Stage specific proteins using NMF clustering
Protein.IDs	Protein.names	Gene.names	Specific group	Feature score
P07320	Gamma-crystallin D	CRYGD	NPDR	1
P07315	Gamma-crystallin C	CRYGC	NPDR	1
P53674	Beta-crystallin B1	CRYBB1	NPDR	1
P53673	Beta-crystallin A4	CRYBA4	NPDR	1
P22914	Beta-crystallin S	CRYGS	NPDR	0.874853
P43320	Beta-crystallin B2	CRYBB2	NPDR	0.821824
P05813-2	Beta-crystallin A3;Beta-crystallin A3, isoform A1, Delta4 form;Beta-crystallin A3, isoform A1, Delta7 form;Beta-crystallin A3, isoform A1, Delta8 form	CRYBA1	NPDR	0.700982
P06733	Alpha-enolase	ENO1	NPDR	0.549159
P58546	Myotrophin	MTPN	NPDR	0.53002
Q15828	Cystatin-M	CST6	NVG	1
Q9BY76	Angiopoietin-related protein 4	ANGPTL4	NVG	1
P02787	Serotransferrin	TF	NVG	1
Q96MK3	Protein FAM20A	FAM20A	NVG	1
P05121	Plasminogen activator inhibitor 1	SERPINE1	NVG	1
Q9UHI8	A disintegrin and metalloproteinase with thrombospondin motifs 1	ADAMTS1	NVG	1
P55058	Phospholipid transfer protein	PLTP	NVG	1
P52823	Stanniocalcin-1	STC1	NVG	1
Q9NQ38-3	Isoform long of Serine protease inhibitor Kazal-type 5	SPINK5	NVG	1
Q02747	Guanylin;HMW-guanylin;Guanylin	GUCA2A	NVG	1
P04114	Apolipoprotein B-100;Apolipoprotein B-48	APOB	NVG	0.683811
Q01995	Transgelin	TAGLN	NVG	0.621955
Q9NS71	Gastrokine-1	GKN1	NVG	0.491919
P02042	Hemoglobin subunit delta	HBD	PDR	1
P00915	Carbonic anhydrase 1	CA1	PDR	0.742342
P30043	Flavin reductase (NADPH)	BLVRB	PDR	0.721341
P00491	Purine nucleoside phosphorylase	PNP	PDR	0.581201
